# Supplementary material for: Metagenomics-resolved genomics provides novel insights into chitin turnover, metabolic specialization, and niche partitioning in the octocoral microbiome
Source: Microbiome. 2022 Sep 22;10:151. doi: 10.1186/s40168-022-01343-7 (PMC9502895; doi:10.1186/s40168-022-01343-7)
Supplement: Supplementary file 3 — Additional file 2: Table S1. General genomic features, taxonomic classification and genome assembly accession numbers of each of the 66 metagenome-assembled genomes (MAGs) obtained from octocoral- and seawater-derived microbial metagenomes. Table S2. Overview of the number and quality of MAGs obtained from octocoral- and seawater-derived microbial metagenome samples. Table S3. Clusters of Orthologous Groups of proteins (COGs) annotation of the 66 MAGs analysed in this study. Table S4. Results of the SIMPER test performed on COG profiles (Hellinger-transformed abundances; Euclidean distances) of the 66 MAGs grouped at order level. Table S5A. Absolute abundances (counts) of COG functions shown in Figure 4 that distinguished the 66 MAGs the most (based on SIMPER and Welch's tests). Table S5B. Relative abundances of COG functions shown in Figure 4 that distinguished the 66 MAGs the most (based on SIMPER and Welch's tests). Table S6A. Features of the endo-chitinase (EC 3.2.1.14) genes found on the 11 Endozoicomonadaceae MAGs of this study. Table S6B. Genes involved in chitin degradation present on the 11 Endozoicomonadaceae MAGs of this study and other, publicly available Endozoicomonadaceae genomes. Table S7. Amino acid (n= 20) and B vitamin (n = 8) biosynthesis capacities (based on genomic evidence) of the 11 bacterial species recovered from the microbiomes of healthy octocoral tissue. Table S8. Secondary metabolite biosynthetic gene clusters (SM-BGCs) present on the 66 MAGs, annotated using antiSMASH bacterial version 5.0. Table S9. List of SM-BGCs with some level of homology to MIBiG database entries. [file 40168_2022_1343_MOESM2_ESM.xlsx]

## Sheet: Table S1
Table S1. General genomic features, taxonomic classification and genome assembly accession numbers of each of the 66 metagenome-assembled genomes (MAGs) obtained from octocoral- and seawater-derived microbial metagenomes.
Taxon1	Species (95% ANI)2	Bin_ID	Sample ID	MAG Name	Sample description	Nº of contigs	Longest contig (bp)	N50 value (bp)	Genome Size (bp)	GC-Content (%)	Nº Coding Sequences (CDSs)	Nº of 16S rRNA genes	Complete-ness (%)	Contami-nation (%)	Quality Score (%)3	Quality Category4	Strain heterogenity index	Coverage (x)	Phylum5	Class5	Order5	Family5	Genus5	Species5	GTDB-tk classification method	Closest Type Genome Hit on MiGA	AAI (%)	ANI (%)	Project Accession Number	Sample Accession Number	Experiment Accession Number	Assembly Accession Number	Contig Accession numbers
1	1.1	ERR1341873_bacbin.4.fa	EG16H	EG16H_Bin4	E. gazella healthy	134	29322	10640	761282	22.4	758	1	92.29	0	92.29	High	0.00	20.5106	Tenericutes	Mollicutes	Mycoplasmoidales	Metamycoplasmataceae	DT-68	DT-68 sp.	taxonomic classification defined by topology and ANI	Mycoplasma marinum GCA 004335975T	51.05		PRJEB50578	ERS10420767	ERZ5032352	GCA_929200285	CAKMZA010000001-CAKMZA010000134
2	2.1	ERR1341873_bacbin.1.fa	EG16H	EG16H_Bin1	E. gazella healthy	868	12465	3009	2493911	56.18	3405	0	55.03	0.38	53.13	Medium	0.00	2.06729	Proteobacteria	Alphaproteobacteria	Rhodobacterales	Rhodobacteraceae	Ruegeria	Ruegeria sp.	taxonomic classification defined by topology and ANI	Ruegeria haliotis GCA 013377785T	80.56		PRJEB50578	ERS10420768	ERZ5032348	GCA_929200195	CAKMYW010000001-CAKMYW010000868
3	3.1	ERR1341873_bacbin.3.fa	EG16H	EG16H_Bin3	E. gazella healthy	865	36996	6733	3850264	29.57	3122	0	72.24	0.97	67.39	Medium	25.00	12.9103	Proteobacteria	Gammaproteobacteria	Oceanospirillales	Endozoicomonadaceae	uncl. Endozoicomonadaceae	uncl. Endozoicomonadaceae	taxonomic novelty determined using RED	Endozoicomonas atrinae GCA 001647025T	52.18		PRJEB50578	ERS10420769	ERZ5032350	GCA_929200205	CAKMYY010000001-CAKMYY010000865
3	3.2	ERR1341871_bacbin.2.fa	EG15H	EG15H_Bin2	E. gazella healthy	362	73595	18213	3067712	29.73	2425	0	74.34	3.66	56.04	Medium	75.00	80.1848	Proteobacteria	Gammaproteobacteria	Oceanospirillales	Endozoicomonadaceae	uncl. Endozoicomonadaceae	uncl. Endozoicomonadaceae	taxonomic novelty determined using RED	Endozoicomonas atrinae GCA 001647025T	52.46		PRJEB50578	ERS10420770	ERZ5032343	GCA_929200165	CAKMYQ010000001-CAKMYQ010000362
3	3.2	ERR1341875_bacbin.1.fa	EG18H	EG18H_Bin1	E. gazella healthy	208	114788	19816	2630597	29.65	2034	0	70.31	1.56	62.51	Medium	33.33	253.562	Proteobacteria	Gammaproteobacteria	Oceanospirillales	Endozoicomonadaceae	uncl. Endozoicomonadaceae	uncl. Endozoicomonadaceae	taxonomic novelty determined using RED	Endozoicomonas atrinae GCA 001647025T	52.56		PRJEB50578	ERS10420771	ERZ5032359	GCA_929200355	CAKMZH010000001-CAKMZH010000208
4	4.1	ERR1341871_bacbin.1.fa	EG15H	EG15H_Bin1	E. gazella healthy	262	48552	8944	1523721	29.0724	1608	1	95.7	1.49	88.25	High	0.00	5.02616	Proteobacteria	Gammaproteobacteria	PS1	Ca. Thioglobaceae	uncl. Ca. Thioglobaceae	uncl. Ca. Thioglobaceae	taxonomic classification fully defined by topology	Candidatus Pseudothioglobus singularis PS1 NZ CP006911T	59		PRJEB50578	ERS10420772	ERZ5032342	GCA_929200175	CAKMYR010000001-CAKMYR010000262
5	5.1	ERR1341871_bacbin.3.fa	EG15H	EG15H_Bin3	E. gazella healthy	147	46564	15337	1527618	50.146	1509	0	86.02	1.08	80.62	Medium	100.00	4.84454	Proteobacteria	Alphaproteobacteria	uncl. Alphaproteobacteria	uncl. Alphaproteobacteria	uncl. Alphaproteobacteria	uncl. Alphaproteobacteria	taxonomic novelty determined using RED	Komagataeibacter kakiaceti JCM 25156 GCA 000613305T	45.06		PRJEB50578	ERS10420773	ERZ5032344	GCA_929200235	CAKMYT010000001-CAKMYT010000147
4	4.2	ERR1341873_bacbin.2	EG16H	EG16H_Bin2	E. gazella healthy	148	46256	19073	1829077	37.4626	1805	1	91.67	0.85	87.42	High	33.33	5.05591	Proteobacteria	Gammaproteobacteria	PS1	Ca.Thioglobaceae	uncl. Ca. Thioglobaceae	uncl. Ca. Thioglobaceae	taxonomic novelty determined using RED	Sulfurivirga caldicuralii GCA 900141795T	46.7		PRJEB50578	ERS10420774	ERZ5032349	GCA_929200245	CAKMYV010000001-CAKMYV010000148
6	6.1	ERR1341876_bacbin.5.fa	EG18N	EG18N_Bin5	E. gazella necrotic	15	516565	306513	2788592	58.1639	2656	1	98.96	0.08	98.56	High	0.00	4.86717	Proteobacteria	Alphaproteobacteria	Hyphomicrobiales	Rhizobiaceae	uncl. Rhizobiaceae	uncl. Rhizobiaceae	taxonomic novelty determined using RED	Salaquimonas pukyongi NZ CP019044T	57.2		PRJEB50578	ERS10420775	ERZ5032363	GCA_929200315	CAKMZB010000001-CAKMZB010000015
7	7.1	ERR1341876_bacbin.4.fa	EG18N	EG18N_Bin4	E. gazella necrotic	561	20871	4213	2057676	51.3113	2606	0	70.61	1.13	64.96	Medium	22.22	2.23659	Proteobacteria	Alphaproteobacteria	Rhodobacterales	Rhodobacteraceae	Aliiroseovarius	Aliiroseovarius sp.	ANI	Aliiroseovarius zhejiangensis GCA 014656375T	74.64		PRJEB50578	ERS10420776	ERZ5032362	GCA_929200425	CAKMZL010000001-CAKMZL010000561
8	8.1	ERR1341874_bacbin.4.fa	EG16N	EG16N_Bin4	E. gazella necrotic	337	21632	5735	1664891	47.6212	1975	0	67.87	0.68	64.47	Medium	0.00	2.2115	Verrucomicrobia	Verrucomicrobiae	Verrucomicrobiales	Akkermansiaceae	UBA985	UBA985 sp003527555	taxonomic classification defined by topology and ANI	Akkermansia muciniphila ATCC BAA 835 NC	46.06		PRJEB50578	ERS10420777	ERZ5032357	GCA_929200325	CAKMZI010000001-CAKMZI010000337
9	9.1	ERR1341874_bacbin.3.fa	EG16N	EG16N_Bin3	E. gazella necrotic	402	66158	15421	3832243	32.2239	3501	0	93	0.67	89.65	High	33.33	55.4026	Bacteroidetes	Flavobacteriia	Flavobacteriales	Flavobacteriaceae	Aquimarina	Aquimarina sp.	taxonomic classification defined by topology and ANI	Flavobacterium piscinae GCA 014451095T	60.41		PRJEB50578	ERS10420778	ERZ5032356	GCA_929200365	CAKMZM010000001-CAKMZM010000402
10	10.1	ERR1341874_bacbin.2.fa	EG16N	EG16N_Bin2	E. gazella necrotic	459	44427	6145	2356660	42.6864	2662	0	81.22	0.57	78.37	Medium	0.00	2.44113	Proteobacteria	Gammaproteobacteria	Cardiobacteriales	uncl. Cardiobacteriales	uncl. Cardiobacteriales	uncl. Cardiobacteriales	taxonomic novelty determined using RED	Leucothrix mucor DSM 2157 GCA 000419525T	49.68		PRJEB50578	ERS10420779	ERZ5032355	GCA_929200385	CAKMZO010000001-CAKMZO010000459
10	10.1	ERR1341876_bacbin.6.fa	EG18N	EG18N_Bin6	E. gazella necrotic	226	61316	16344	2644845	42.7512	2457	0	90.18	0.57	87.33	High	0.00	11.1814	Proteobacteria	Gammaproteobacteria	Cardiobacteriales	uncl. Cardiobacteriales	uncl. Cardiobacteriales	uncl. Cardiobacteriales	taxonomic novelty determined using RED	Shewanella algae JCM 21037 NBRC 103173	44.31		PRJEB50578	ERS10420780	ERZ5032364	GCA_929200405	CAKMZF010000001-CAKMZF010000226
11	11.1	ERR1341874_bacbin.5.fa	EG16N	EG16N_Bin5	E. gazella necrotic	187	75717	19976	2692422	53.452	2878	0	95.52	1.22	89.42	High	50.00	3.30545	Proteobacteria	Alphaproteobacteria	Rhodobacterales	Rhodobacteraceae	Yoonia	Yoonia sp.	taxonomic classification defined by topology and ANI	Cognatiyoonia koreensis GCA 900109295T	69.71		PRJEB50578	ERS10420781	ERZ5032358	GCA_929200295	CAKMZE010000001-CAKMZE010000187
12	12.1	ERR1341876_bacbin.2.fa	EG18N	EG18N_Bin2	E. gazella necrotic	165	132682	39900	3628931	44.3886	3580	0	97.27	0.52	94.67	High	100.00	9.49147	Proteobacteria	Alphaproteobacteria	Hyphomicrobiales	Rhizobiaceae	Lentilitoribacter	Lentilitoribacter sp900537175	taxonomic classification defined by topology and ANI	Sinorhizobium fredii GCA 009601405T	57.33		PRJEB50578	ERS10420782	ERZ5032361	GCA_929200305	CAKMZD010000001-CAKMZD010000165
6	6.2	ERR1341876_bacbin.7.fa	EG18N	EG18N_Bin7	E. gazella necrotic	311	43061	12222	2578192	41.2163	2613	1	93.88	0.2	92.88	High	0.00	3.16969	Proteobacteria	Alphaproteobacteria	Hyphomicrobiales	Rhizobiaceae	uncl. Rhizobiaceae	uncl. Rhizobiaceae	taxonomic classification fully defined by topology	Ahrensia marina GCA 001293565T	55.77		PRJEB50578	ERS10420783	ERZ5032365	GCA_929200335	CAKMZG010000001-CAKMZG010000311
3	3.2	ERR1341872_bacbin.1.fa	EG15N	EG15N_Bin1	E. gazella necrotic	256	114960	17987	2793009	29.7202	2197	0	72.97	1.08	67.57	Medium	33.33	13.7582	Proteobacteria	Gammaproteobacteria	Oceanospirillales	Endozoicomonadaceae	uncl. Endozoicomonadaceae	uncl. Endozoicomonadaceae	taxonomic novelty determined using RED	Endozoicomonas atrinae GCA 001647025T	52.56		PRJEB50578	ERS10420784	ERZ5032345	GCA_929200215	CAKMYU010000001-CAKMYU010000256
3	3.2	ERR1341876_bacbin.1.fa	EG18N	EG18N_Bin1	E. gazella necrotic	228	114820	18258	2758027	29.7247	2146	0	74.48	1.08	69.08	Medium	25.00	36.989	Proteobacteria	Gammaproteobacteria	Oceanospirillales	Endozoicomonadaceae	uncl. Endozoicomonadaceae	uncl. Endozoicomonadaceae	taxonomic novelty determined using RED	Endozoicomonas atrinae GCA 001647025T	52.56		PRJEB50578	ERS10420785	ERZ5032360	GCA_929200395	CAKMZJ010000001-CAKMZJ010000228
11	11.2	ERR1341874_bacbin.1.fa	EG16N	EG16N_Bin1	E. gazella necrotic	93	389941	130212	3615436	56.9761	3750	1	99.39	0.38	97.49	High	0.00	26.535	Proteobacteria	Alphaproteobacteria	Rhodobacterales	Rhodobacteraceae	Yoonia	Yoonia sp.	taxonomic classification defined by topology and ANI	Yoonia maricola GCA 002797915T	79.82		PRJEB50578	ERS10420786	ERZ5032351	GCA_929200255	CAKMYZ010000001-CAKMYZ010000093
4	4.1	ERR1341872_bacbin.2.fa	EG15N	EG15N_Bin2	E. gazella necrotic	408	31648	4532	1303146	29.3127	1616	1	86.19	0.99	81.24	Medium	25.00	2.78451	Proteobacteria	Gammaproteobacteria	PS1	Ca. Thioglobaceae	uncl. Ca. Thioglobaceae	uncl. Ca. Thioglobaceae	taxonomic classification fully defined by topology	Candidatus Pseudothioglobus singularis PS1 NZ CP006911T	59.07		PRJEB50578	ERS10420787	ERZ5032346	GCA_929200185	CAKMYS010000001-CAKMYS010000408
13	13.1	ERR1341872_bacbin.3	EG15N	EG15N_Bin3	E. gazella necrotic	722	77386	7332	4159737	56.5478	4564	0	87.01	1.38	80.11	Medium	66.67	7.15056	Proteobacteria	Alphaproteobacteria	Rhodobacterales	Rhodobacteraceae	Ruegeria	Ruegeria sp900313035	taxonomic classification defined by topology and ANI	Ruegeria atlantica GCA 001458195T	80.19		PRJEB50578	ERS10420788	ERZ5032347	GCA_929200225	CAKMYX010000001-CAKMYX010000722
3	3.2	ERR1341877_bacbin.1.fa	EV01H	EV01H_Bin1	E. verrucosa healthy	223	162884	20262	2789335	29.6774	2169	0	73.4	1.08	68	Medium	25.00	37.9039	Proteobacteria	Gammaproteobacteria	Oceanospirillales	Endozoicomonadaceae	uncl. Endozoicomonadaceae	uncl. Endozoicomonadaceae	taxonomic novelty determined using RED	Endozoicomonas atrinae GCA 001647025T	52.7		PRJEB50578	ERS10420789	ERZ5032366	GCA_929200435	CAKMZN010000001-CAKMZN010000223
3	3.2	ERR1341878_bacbin.2.fa	EV02H	EV02H_Bin2	E. verrucosa healthy	220	127540	21398	2744184	29.6181	2124	0	73.55	1.08	68.15	Medium	25.00	160.734	Proteobacteria	Gammaproteobacteria	Oceanospirillales	Endozoicomonadaceae	uncl. Endozoicomonadaceae	uncl. Endozoicomonadaceae	taxonomic novelty determined using RED	Endozoicomonas atrinae GCA 001647025T	52.62		PRJEB50578	ERS10420790	ERZ5032369	GCA_929200465	CAKMZS010000001-CAKMZS010000220
3	3.2	ERR1341879_bacbin.1.fa	EV03H	EV03H_Bin1	E. verrucosa healthy	226	89322	20164	2770803	29.6448	2146	0	73.13	1.08	67.73	Medium	25.00	67.7065	Proteobacteria	Gammaproteobacteria	Oceanospirillales	Endozoicomonadaceae	uncl. Endozoicomonadaceae	uncl. Endozoicomonadaceae	taxonomic novelty determined using RED	Endozoicomonas atrinae GCA 001647025T	52.33		PRJEB50578	ERS10420791	ERZ5032370	GCA_929200415	CAKMZK010000001-CAKMZK010000226
14	14.1	ERR1341880_bacbin.1.fa	EV04H	EV04H_Bin1	E. verrucosa healthy	1333	13007	3387	4225389	59.6088	5446	0	68.01	0.44	65.81	Medium	0.00	2.1279	Proteobacteria	Alphaproteobacteria	DSM-16000	Ca. Inquilinaceae	JAAAOG01	JAAAOG01 sp.	taxonomic classification defined by topology and ANI	Skermanella pratensis NZ CP030265T (55.27	55.27		PRJEB50578	ERS10420792	ERZ5032371	GCA_929200375	CAKMZQ010000001-CAKMZQ010001333
11	11.3	ERR1341877_bacbin.2.fa	EV01H	EV01H_Bin2	E. verrucosa healthy	519	33970	7601	3053461	57.1522	3798	0	83.28	1.47	75.93	Medium	25.00	2.41433	Proteobacteria	Alphaproteobacteria	Rhodobacterales	Rhodobacteraceae	Yoonia	Yoonia sp.	taxonomic classification defined by topology and ANI	Yoonia maricola GCA 002797915T	79.87		PRJEB50578	ERS10420793	ERZ5032367	GCA_929200445	CAKMZP010000001-CAKMZP010000519
15	15.1	ERR1341880_bacbin.2.fa	EVH04	EVH04_Bin2	E. verrucosa healthy	196	19998	5394	880564	44.3808	1015	0	60.07	0	60.07	Medium	0.00	2.3525	Chlamydiae	Chlamydiia	Chlamydiales	Ca. Rhabdochlamydiaceae	SZUA-160	SZUA-160 sp.	taxonomic classification defined by topology and ANI	Simkania negevensis Z NC 015713T	50.87		PRJEB50578	ERS10420794	ERZ5032372	GCA_929200345	CAKMZC010000001-CAKMZC010000196
5	5.1	ERR1341878_bacbin.1.fa	EVH02	EVH02_Bin1	E. verrucosa healthy	302	37109	8295	1808057	49.9234	1826	1	92.47	0.54	89.77	High	100.00	4.84615	Proteobacteria	Alphaproteobacteria	uncl. Alphaproteobacteria	uncl. Alphaproteobacteria	uncl. Alphaproteobacteria	uncl. Alphaproteobacteria	taxonomic novelty determined using RED	Komagataeibacter kakiaceti JCM 25156 GCA 000613305T	45.09		PRJEB50578	ERS10420795	ERZ5032368	GCA_929200455	CAKMZR010000001-CAKMZR010000302
3	3.1	ERR1341881_bacbin.1.fa	LS06H	LS06H_Bin1	L. sarmentosa healthy	559	33491	7799	3183668	29.6002	2504	0	71.56	1.65	63.31	Medium	42.86	11.3167	Proteobacteria	Gammaproteobacteria	Oceanospirillales	Endozoicomonadaceae	uncl. Endozoicomonadaceae	uncl. Endozoicomonadaceae	taxonomic novelty determined using RED	Endozoicomonas atrinae GCA 001647025T	52.52		PRJEB50578	ERS10420796	ERZ5032373	GCA_929200475	CAKMZT010000001-CAKMZT010000559
3	3.1	ERR1341882_bacbin.2.fa	LS07H	LS07H_Bin2	L. sarmentosa healthy	497	31691	9469	3162298	29.7166	2465	0	72.97	0.75	69.22	Medium	0.00	5.83986	Proteobacteria	Gammaproteobacteria	Oceanospirillales	Endozoicomonadaceae	uncl. Endozoicomonadaceae	uncl. Endozoicomonadaceae	taxonomic novelty determined using RED	Endozoicomonas atrinae GCA 001647025T	52.35		PRJEB50578	ERS10420797	ERZ5032378	GCA_929200515	CAKNAD010000001-CAKNAD010000497
3	3.1	ERR1341883_bacbin.1.fa	LS08H	LS08H_Bin1	L. sarmentosa healthy	646	28427	4188	2393710	30.1968	2321	0	64.04	0.87	59.69	Medium	16.67	2.71045	Proteobacteria	Gammaproteobacteria	Oceanospirillales	Endozoicomonadaceae	uncl. Endozoicomonadaceae	uncl. Endozoicomonadaceae	taxonomic novelty determined using RED	Endozoicomonas atrinae GCA 001647025T	53.31		PRJEB50578	ERS10420798	ERZ5032380	GCA_929200495	CAKNAA010000001-CAKNAA010000646
1	1.1	ERR1341881_bacbin.3.fa	LS06H	LS06H_Bin3	L. sarmentosa healthy	99	26199	9160	630950	21.5751	647	1	95.68	0.25	94.43	High	0.00	6.28549	Tenericutes	Mollicutes	Mycoplasmoidales	Metamycoplasmataceae	DT-68	DT-68 sp.	taxonomic classification defined by topology and ANI	Mycoplasma marinum GCA 004335975T	50.89		PRJEB50578	ERS10420799	ERZ5032375	GCA_929200685	CAKNAO010000001-CAKNAO010000099
1	1.1	ERR1341882_bacbin.1.fa	LS07H	LS07H_Bin1	L. sarmentosa healthy	190	21160	3110	507785	23.0007	650	0	64.23	0	64.23	Medium	0.00	3.40075	Tenericutes	Mollicutes	Mycoplasmoidales	Metamycoplasmataceae	DT-68	DT-68 sp.	taxonomic classification defined by topology and ANI	Mycoplasma marinum GCA 004335975T	51.79		PRJEB50578	ERS10420800	ERZ5032377	GCA_929200505	CAKMZW010000001-CAKMZW010000190
16	16.1	ERR1341881_bacbin.2.fa	LS06H	LS06H_Bin2	L. sarmentosa healthy	512	49650	9796	3656278	40.9156	3675	0	90.24	2.69	76.79	High	0.00	3.03705	Proteobacteria	Gammaproteobacteria	Pseudomonadales	DT-91	DT-91	DT-91 sp.	ANI	Spongiibacter marinus GCA 016906995T	52.84		PRJEB50578	ERS10420801	ERZ5032374	GCA_929200485	CAKMZU010000001-CAKMZU010000512
16	16.1	ERR1341883_bacbin.3.fa	LS08H	LS08H_Bin3	L. sarmentosa healthy	734	20357	4596	2926824	41.0418	3335	0	63.79	0	63.79	Medium	0.00	2.29213	Proteobacteria	Gammaproteobacteria	Pseudomonadales	DT-91	DT-91	DT-91 sp.	taxonomic classification defined by topology and ANI	Spongiibacter marinus GCA 016906995T	52.46		PRJEB50578	ERS10420802	ERZ5032382	GCA_929200545	CAKNAK010000001-CAKNAK010000734
4	4.2	ERR1341881_bacbin.4.fa	LS06H	LS06H_Bin4	L. sarmentosa healthy	50	119502	54866	1966646	37.5448	1834	1	96.54	0.2	95.54	High	0.00	22.0921	Proteobacteria	Gammaproteobacteria	PS1	Ca.Thioglobaceae	uncl. Ca. Thioglobaceae	uncl. Ca. Thioglobaceae	taxonomic novelty determined using RED	Thiohalobacter thiocyanaticus GCA 003932505T (45.56	45-56		PRJEB50578	ERS10420803	ERZ5032376	GCA_929200535	CAKMZV010000001-CAKMZV010000050
4	4.2	ERR1341882_bacbin.3.fa	LS07H	LS07H_Bin3	L. sarmentosa healthy	124	79173	21609	1904080	37.3774	1798	2	92.12	1.42	85.02	High	33.33	11.1327	Proteobacteria	Gammaproteobacteria	PS1	Ca. Thioglobaceae	uncl. Ca. Thioglobaceae	uncl. Ca. Thioglobaceae	taxonomic novelty determined using RED	Sulfurivirga caldicuralii GCA 900141795T	46.79		PRJEB50578	ERS10420804	ERZ5032379	GCA_929200605	CAKMZZ010000001-CAKMZZ010000124
4	4.2	ERR1341883_bacbin.2.fa	LS08H	LS08H_Bin2	L. sarmentosa healthy	143	41175	16,93	1682542	37.49	1613	1	91.87	0.81	87.82	High	50.00	16.1964	Proteobacteria	Gammaproteobacteria	PS1	Ca.Thioglobaceae	uncl. Ca. Thioglobaceae	uncl. Ca. Thioglobaceae	taxonomic novelty determined using RED	Thiohalobacter thiocyanaticus GCA 003932505T	45.65		PRJEB50578	ERS10420805	ERZ5032381	GCA_929200695	CAKNAP010000001-CAKNAP010000143
17	17.1	ERR1341887_bacbin.6.fa	SW01	SW01_Bin6	Seawater	325	22560	5106	1373413	54.7542	1673	0	82.41	1.74	73.71	Medium	25.00	2.70484	Proteobacteria	Alphaproteobacteria	Ca.Parvibaculales	RS24	UBA8337	UBA8337 sp900197605	taxonomic classification defined by topology and ANI	Chelatococcus composti GCA 014201415T	53.28		PRJEB50578	ERS10422230	ERZ5032388	GCA_929200655	CAKNAM010000001-CAKNAM010000325
17	17.1	ERR1341890_bacbin.11.fa	SW04	SW04_Bin11	Seawater	355	14457	4323	1328948	54.7862	1620	0	77.82	1.74	69.12	Medium	75.00	2.52218	Proteobacteria	Alphaproteobacteria	Ca.Parvibaculales	RS24	UBA8337	UBA8337 sp900197605	taxonomic classification defined by topology and ANI	Chelatococcus composti GCA 014201415T	53.07		PRJEB50578	ERS10422231	ERZ5032404	GCA_929200765	CAKNAV010000001-CAKNAV010000355
18	18.1	ERR1341887_bacbin.10.fa	SW01	SW01_Bin10	Seawater	179	127593	22621	2426967	54.8582	2462	0	97.43	1.79	88.48	High	50.00	5.46103	Proteobacteria	Alphaproteobacteria	Rhodobacterales	Rhodobacteraceae	Planktomarina	Planktomarina sp002683685	taxonomic classification defined by topology and ANI	Planktomarina temperata RCA23 NZ CP003984T	92.11	87.57	PRJEB50578	ERS10422232	ERZ5032385	GCA_929200525	CAKMZX010000001-CAKMZX010000179
18	18.1	ERR1341888_bacbin.5.fa	SW02	SW02_Bin5	Seawater	149	99180	31155	2403158	54.8192	2425	0	97.39	1.03	92.24	High	100.00	6.37099	Proteobacteria	Alphaproteobacteria	Rhodobacterales	Rhodobacteraceae	Planktomarina	Planktomarina sp002683685	taxonomic classification defined by topology and ANI	Planktomarina temperata RCA23 NZ CP003984T	92	87.53	PRJEB50578	ERS10422233	ERZ5032393	GCA_929200635	CAKNAG010000001-CAKNAG010000149
18	18.1	ERR1341889_bacbin.2.fa	SW03	SW03_Bin2	Seawater	444	20327	5015	1893737	54.9738	2236	0	81.72	0.32	80.12	Medium	100.00	2.62823	Proteobacteria	Alphaproteobacteria	Rhodobacterales	Rhodobacteraceae	Planktomarina	Planktomarina sp002683685	taxonomic classification defined by topology and ANI	Planktomarina temperata RCA23 NZ CP003984T	92.19	87.35	PRJEB50578	ERS10422234	ERZ5032399	GCA_929200705	CAKNAW010000001-CAKNAW010000444
18	18.1	ERR1341890_bacbin.6.fa	SW04	SW04_Bin6	Seawater	141	111976	30861	2412824	54.8451	2443	1	97.34	0.33	95.69	High	50.00	8.20633	Proteobacteria	Alphaproteobacteria	Rhodobacterales	Rhodobacteraceae	Planktomarina	Planktomarina sp002683685	taxonomic classification defined by topology and ANI	Planktomarina temperata RCA23 NZ CP003984T	92.24	87.63	PRJEB50578	ERS10422235	ERZ5032407	GCA_929200835	CAKNBC010000001-CAKNBC010000141
19	19.1	ERR1341887_bacbin.4.fa	SW01	SW01_Bin4	Seawater	213	157113	21399	2858945	51.4161	2902	0	95.45	0.45	93.2	High	33.33	3.46117	Proteobacteria	Alphaproteobacteria	Rhodobacterales	Rhodobacteraceae	LGRT01	LGRT01 sp001642945	taxonomic classification defined by topology and ANI	Marivita geojedonensis GCA 002115805T	64.06		PRJEB50578	ERS10422236	ERZ5032387	GCA_929200585	CAKMZY010000001-CAKMZY010000213
19	19.1	ERR1341888_bacbin.2.fa	SW02	SW02_Bin2	Seawater	132	167156	36828	2943846	51.3335	2931	0	96.97	0.49	94.52	High	25.00	3.97738	Proteobacteria	Alphaproteobacteria	Rhodobacterales	Rhodobacteraceae	LGRT01	LGRT01 sp001642945	taxonomic classification defined by topology and ANI	Marivita geojedonensis GCA 002115805T	64.09		PRJEB50578	ERS10422237	ERZ5032392	GCA_929200565	CAKNAB010000001-CAKNAB010000132
19	19.1	ERR1341890_bacbin.8.fa	SW04	SW04_Bin8	Seawater	90	130187	58545	2941015	51.3409	2877	0	96.67	0.15	95.92	High	0.00	4.43755	Proteobacteria	Alphaproteobacteria	Rhodobacterales	Rhodobacteraceae	LGRT01	LGRT01 sp001642945	taxonomic classification defined by topology and ANI	Marivita geojedonensis GCA 002115805T	64.06		PRJEB50578	ERS10422238	ERZ5032408	GCA_929200785	CAKNAU010000001-CAKNAU010000090
20	20.1	ERR1341887_bacbin.1.fa	SW01	SW01_Bin1	Seawater	357	22050	4419	1379284	38.1341	1617	0	55.57	1.06	50.27	Medium	14.29	3.76568	Proteobacteria	Alphaproteobacteria	Rhodobacterales	Rhodobacteraceae	Amylibacter	Amylibacter sp900197625	taxonomic classification defined by topology and ANI	Amylibacter kogurei GCA 002742285T	67.17		PRJEB50578	ERS10422239	ERZ5032384	GCA_929200595	CAKNAJ010000001-CAKNAJ010000357
20	20.1	ERR1341888_bacbin.8.fa	SW02	SW02_Bin8	Seawater	214	55686	14654	1871604	36.7067	1960	0	85.84	1.39	78.89	Medium	10.00	4.79434	Proteobacteria	Alphaproteobacteria	Rhodobacterales	Rhodobacteraceae	Amylibacter	Amylibacter sp900197625	taxonomic classification defined by topology and ANI	Amylibacter kogurei GCA 002742285T	61.41		PRJEB50578	ERS10422240	ERZ5032396	GCA_929200805	CAKNAZ010000001-CAKNAZ010000214
20	20.1	ERR1341889_bacbin.4.fa	SW03	SW03_Bin4	Seawater	308	29162	7095	1584677	36.8726	1814	0	72.82	3.47	55.47	Medium	17.39	2.72737	Proteobacteria	Alphaproteobacteria	Rhodobacterales	Rhodobacteraceae	Amylibacter	Amylibacter sp900197625	taxonomic classification defined by topology and ANI	Amylibacter kogurei GCA 002742285T	66.19		PRJEB50578	ERS10422241	ERZ5032401	GCA_929200795	CAKNAX010000001-CAKNAX010000308
20	20.1	ERR1341890_bacbin.9.fa	SW04	SW04_Bin9	Seawater	182	66120	18058	1962429	36.6672	2030	0	86.4	0.24	85.2	Medium	66.67	6.36231	Proteobacteria	Alphaproteobacteria	Rhodobacterales	Rhodobacteraceae	Amylibacter	Amylibacter sp900197625	taxonomic classification defined by topology and ANI	Amylibacter kogurei GCA 002742285T	65.55		PRJEB50578	ERS10422242	ERZ5032409	GCA_929200735	CAKNAR010000001-CAKNAR010000182
21	21.1	ERR1341887_bacbin.3.fa	SW01	SW01_Bin3	Seawater	435	40573	8932	2811079	52.571	3000	0	83.32	2.93	68.67	Medium	9.09	3.10936	Proteobacteria	Gammaproteobacteria	Cellvibrionales	Halieaceae	Luminiphilus	Luminiphilus sp009886815	taxonomic classification defined by topology and ANI	Luminiphilus syltensis NOR5 1B GCA 000158175T	55.1		PRJEB50578	ERS10422243	ERZ5032386	GCA_929200555	CAKNAE010000001-CAKNAE010000435
21	21.1	ERR1341888_bacbin.9.fa	SW02	SW02_Bin9	Seawater	646	70040	10,283	3734011	52.9	3976	0	97.13	4.64	73.93	High	31.25	3.9621	Proteobacteria	Gammaproteobacteria	Cellvibrionales	Halieaceae	Luminiphilus	Luminiphilus sp009886815	taxonomic classification defined by topology and ANI	Genome quality was not high enough for analysis in MiGA	-		PRJEB50578	ERS10422244	ERZ5032397	GCA_929200825	CAKNBD010000001-CAKNBD010000486
21	21.1	ERR1341890_bacbin.2.fa	SW04	SW04_Bin2	Seawater	267	89054	18074	3036273	52.9065	2944	0	76.55	2.59	63.6	Medium	50.00	4.33814	Proteobacteria	Gammaproteobacteria	Cellvibrionales	Halieaceae	Luminiphilus	Luminiphilus sp009886815	taxonomic classification defined by topology and ANI	Luminiphilus syltensis NOR5 1B GCA 000158175T	55.63		PRJEB50578	ERS10422245	ERZ5032405	GCA_929200775	CAKNBA010000001-CAKNBA010000267
22	22.1	ERR1341887_bacbin.8.fa	SW01	SW01_Bin8	Seawater	124	104685	21767	1833141	44.3466	1745	0	94.97	0.27	93.62	High	100.00	7.38295	Bacteroidetes	Flavobacteriia	Flavobacteriales	Schleiferiaceae	UBA10364	UBA10364 sp002387615	taxonomic classification defined by topology and ANI	Flavobacterium piscinae GCA 014451095T	51.55		PRJEB50578	ERS10422246	ERZ5032389	GCA_929200645	CAKNAF010000001-CAKNAF010000124
22	22.1	ERR1341888_bacbin.6.fa	SW02	SW02_Bin6	Seawater	118	69448	26958	1875450	44.2817	1775	1	98.13	1.08	92.73	High	100.00	6.8559	Bacteroidetes	Flavobacteriia	Flavobacteriales	Schleiferiaceae	UBA10364	UBA10364 sp002387615	taxonomic classification defined by topology and ANI	Flavobacterium piscinae GCA 014451095T	51.64		PRJEB50578	ERS10422247	ERZ5032394	GCA_929200675	CAKNAL010000001-CAKNAL010000118
22	22.1	ERR1341889_bacbin.3.fa	SW03	SW03_Bin3	Seawater	265	35723	9386	1728975	44.2696	1901	1	93.08	0.59	90.13	High	0.00	2.90098	Bacteroidetes	Flavobacteriia	Flavobacteriales	Schleiferiaceae	UBA10364	UBA10364 sp002387615	taxonomic classification defined by topology and ANI	Flavobacterium piscinae GCA 014451095T	51.76		PRJEB50578	ERS10422248	ERZ5032400	GCA_929200815	CAKNBB010000001-CAKNBB010000265
22	22.1	ERR1341890_bacbin.10.fa	SW04	SW04_Bin10	Seawater	100	75425	34903	1863682	44.276	1763	0	95.58	0.54	92.88	High	100.00	9.39615	Bacteroidetes	Flavobacteriia	Flavobacteriales	Schleiferiaceae	UBA10364	UBA10364 sp002387615	taxonomic classification defined by topology and ANI	Phaeocystidibacter luteus GCA 008933115T	53.04		PRJEB50578	ERS10422249	ERZ5032403	GCA_929200755	CAKNAQ010000001-CAKNAQ010000100
23	23.1	ERR1341888_bacbin.1.fa	SW02	SW02_Bin1	Seawater	189	42309	11317	1488195	37.8363	1570	0	66.19	2.73	52.54	Medium	5.56	3.12411	Bacteroidetes	Flavobacteriia	Flavobacteriales	Flavobacteriaceae	MS024-2A	MS024-2A sp002167945	taxonomic classification defined by topology and ANI	Muricauda beolgyonensis GCA 003992615T	56.66		PRJEB50578	ERS10422250	ERZ5032391	GCA_929200615	CAKNAH010000001-CAKNAH010000189
23	23.2	ERR1341890_bacbin.3.fa	SW04	SW04_Bin3	Seawater	269	23718	6806	1389656	41.0251	1492	0	74.42	2.26	63.12	Medium	60.00	5.83658	Bacteroidetes	Flavobacteriia	Flavobacteriales	Flavobacteriaceae	MS024-2A	MS024-2A sp002292265	taxonomic classification defined by topology and ANI	Mesoflavibacter profundi NZ CP061703T	58.46		PRJEB50578	ERS10422251	ERZ5032406	GCA_929200715	CAKNAT010000001-CAKNAT010000269
8	8.1	ERR1341887_bacbin.9.fa	SW01	SW01_Bin9	Seawater	87	293159	61630	3021563	48.783	2622	1	99.59	1.36	92.79	High	0.00	5.04574	Verrucomicrobia	Verrucomicrobiae	Verrucomicrobiales	Akkermansiaceae	UBA985	UBA985 sp003527555	taxonomic classification defined by topology and ANI	Rubritalea squalenifaciens DSM 18772 GCA 900141815T	53.82		PRJEB50578	ERS10422252	ERZ5032390	GCA_929200625	CAKNAI010000001-CAKNAI010000087
8	8.1	ERR1341888_bacbin.7.fa	SW02	SW02_Bin7	Seawater	75	200031	70786	3037368	48.9039	2632	0	98.5	1.36	91.7	High	0.00	6.00412	Verrucomicrobia	Verrucomicrobiae	Verrucomicrobiales	Akkermansiaceae	UBA985	UBA985 sp003527555	taxonomic classification defined by topology and ANI	Rubritalea squalenifaciens DSM 18772 GCA 900141815T	53.83		PRJEB50578	ERS10422253	ERZ5032395	GCA_929200575	CAKNAC010000001-CAKNAC010000075
8	8.1	ERR1341889_bacbin.1.fa	SW03	SW03_Bin1	Seawater	482	33089	6385	2541012	48.4271	2823	1	79.57	4.11	59.02	Medium	12.50	2.43229	Verrucomicrobia	Verrucomicrobiae	Verrucomicrobiales	Akkermansiaceae	UBA985	UBA985 sp003527555	taxonomic classification defined by topology and ANI	Rubritalea squalenifaciens DSM 18772 GCA 900141815T	53.92		PRJEB50578	ERS10422254	ERZ5032398	GCA_929200725	CAKNAY010000001-CAKNAY010000482
8	8.1	ERR1341890_bacbin.1.fa	SW04	SW04_Bin1	Seawater	78	446258	74454	3029766	48.854	2632	1	99.86	1.36	93.06	High	0.00	6.14648	Verrucomicrobia	Verrucomicrobiae	Verrucomicrobiales	Akkermansiaceae	UBA985	UBA985 sp003527555	taxonomic classification defined by topology and ANI	Rubritalea profundi GCA 002954445T	57.92		PRJEB50578	ERS10422255	ERZ5032402	GCA_929200745	CAKNAS010000001-CAKNAS010000078
24	24.1	ERR1341887_arcbin.13	SW01	SW01_Bin13	Seawater	666	16783	3282	1564036	52.1	1772	0	61.82	1.6	53.82	Medium	0.00	2.35918	Ca. Thermoplasmatota	Ca. Poseidoniia	Ca. Poseidoniales	Ca .Poseidoniaceae	MGIIa-L1	MGIIa-L1 sp.	taxonomic classification defined by topology and ANI	Genome quality was not high enough for analysis in MiGA	-		PRJEB50578	ERS10422256	ERZ5032383	GCA_929200665	CAKNAN010000001-CAKNAN010000394
1The 66 MAGs were classified into at least 24 unique taxa (GTDB-tk) and 30 species (95% Average Nucleotide Identity (ANI)).
2Species-level similarity clustering of MAGs sharing the same taxonomic affiliation, based on a 95% ANI cut-off; MAGs sharing more than 95% ANI are considered the same species.
3The quality scores were calculated using the formula: %Completeness - (5x %Contamination) (Parks et al., 2017, Nature Microbiology). Only MAGs with a quality score >50% were maintained in this study.
4High quality: >90% Completeness & <5% Contamination; Medium quality: >50% Completeness & <10% Contamination (Bowers et al., 2017, Nature Biotechnology). Moreover, all MAGs had to have a quality score >50%.
5Taxonomic classification was obtained using GTDB-tk v1.5.0 with reference data of release 06-RS202 (https://gtdb.ecogenomic.org/) and then manually curated to comply with the List of Prokaryotic names Standing in Nomenclature (LPSN; https://www.bacterio.net/).
6MiGA database was accessed on the 25th of November 2021.
7For SW01_Bin13 and SW02_Bin9, Nº of contigs, genome size, N50 value and Nº of coding sequence parameter were obtained from RAST-tk instead of MiGA
uncl. = unclassified; Ca. = Candidate

## Sheet: Table S2
Table S2. Overview of the number and quality of MAGs obtained from octocoral- and seawater-derived microbial metagenome samples.
				High	Medium	Mean±SD	Mean±SD	Mean±SD	Mean±SD	Mean	Mean	Mean±SD	Mean±SD	16S rRNA
	Total	Bacteria	Archaea	Qualtiy1	Qualtiy2	Completeness	Contamination	Quality Score %3	Nº Contigs	Longest Contig (bp)	Genome Size (bp)	GC Content	Nº Coding Seqs	presence
Leptogorgia sarmentosa_healthy	10	10	0	5	5	80.304 ± 14.13	0.864 ± 0.856	75.984±13.759	355±258	45082.5	2.20148e+06	32.85±7.05	2,084±998	4* in 10
Eunicella verrucosa_healthy	7	7	0	1	6	74.844 ± 10.44	0.8129 ± 0.5	70.78±9.578	431±413	69118.6	2.61026e+06	42.86±13.30	2,646±1,486	1 in 7
Eunicella gazella_healthy	8	8	0	3	5	79.7 ± 14.03	1.248 ± 1.1	73.456±15.55	374±313	51067.2	2.21052e+06	35.5±11.72	2,083±873	3 in 9
Eunicella gazella_necrotic	14	14	0	7	7	86.325 ± 11.038	0.753 ± 0.397	82.557±12.156	312±188	122227	2.7767e+06	44.01±10.58	2,800±795	4 in 14
Seawater	27	26	1	14	13	86.76 ± 12.66	1.541 ± 1.213	79.053±15.738	223±122	99081.6	2.20148e+06	47.52±6.58	2,236±521	6 in 27
SUM	66	65	1	30	36
1High Quality MAGs: >90% Completeness and <5% Contamination
2Medium Quality MAGs: ≥50% Completeness and <10% Contamination and overall quality score >50%
3The quality scores were calculated using the formula: %Completeness - (5x %Contamination) (Parks et al., 2017, Nature Microbiology).
Note: Low Quality MAGS with <50% Completeness and/or >10% contamination and/or an overall quality score of <50% were eliminated.
*MAG LS07H_Bin3 had two copies of the 16S rRNA gene

## Sheet: Table S3
Table S3. Clusters of Orthologous Groups of proteins (COGs) annotation of the 66 MAGs analysed in this study.
			DT-68 Metamycoplasmataceae EG16H_Bin4	DT-68 Metamycoplasmataceae LS06H_Bin3	DT-68 Metamycoplasmataceae LS07H_Bin1	Endozoicomonadaceae EG15H_Bin2	Endozoicomonadaceae EG15N_Bin1	Endozoicomonadaceae EG16H_Bin3	Endozoicomonadaceae EG18H_Bin1	Endozoicomonadaceae EG18N_Bin1	Endozoicomonadaceae EV01H_Bin1	Endozoicomonadaceae EV02H_Bin2	Endozoicomonadaceae EV03H_Bin1	Endozoicomonadaceae LS06H_Bin1	Endozoicomonadaceae LS08H_Bin1	Endozoicomonadaceae LS07H_Bin2	DT-91 Pseudomonadales LS06H_Bin2	DT-91 Pseudomonadales LS08H_Bin3	Ca. Thioglobaceae EG15H_Bin1	Ca. Thioglobaceae EG15N_Bin2	Ca. Thioglobaceae LS06H_Bin4	Ca. Thioglobaceae LS07H_Bin3	Ca. Thioglobaceae LS08H_Bin2	Ca. Thioglobaceae EG16H_Bin2	Cardiobacteriales EG16N_Bin2	Cardiobacteriales EG18N_Bin6	Luminiphilus sp009886815 SW01_Bin3	Luminiphilus sp009886815 SW02_Bin9	Luminiphilus sp009886815 SW04_Bin2	Ruegeria sp900313035 EG15N_Bin3	Ruegeria sp. EG16H_Bin1	Yoonia sp. EG16N_Bin1	Yoonia sp. EV01H_Bin2	Yoonia sp. EG16N_Bin5	Aliiroseovarius sp. EG18N_Bin4	Amylibacter sp900197625 SW01_Bin1	Amylibacter sp900197625 SW02_Bin8	Amylibacter sp900197625 SW03_Bin4	Amylibacter sp900197625 SW04_Bin9	Planktomarina sp002683685 SW01_Bin10	Planktomarina sp002683685 SW02_Bin5	Planktomarina sp002683685 SW03_Bin2	Planktomarina sp002683685 SW04_Bin6	LGRT01 sp001642945 SW01_Bin4	LGRT01 sp001642945 SW02_Bin2	LGRT01 sp001642945 SW04_Bin8	Lentilitoribacter sp900537175 EG18N_Bin2	Rhizobiaceae EG18N_Bin7	Rhizobiacea EG18N_Bin5
COG ID	COG Family	COG description	ERR1341873_bacbin.4	ERR1341881_bacbin.3	ERR1341882_bacbin.1	ERR1341871_bacbin.2	ERR1341872_bacbin.1	ERR1341873_bacbin.3	ERR1341875_bacbin.1	ERR1341876_bacbin.1	ERR1341877_bacbin.1	ERR1341878_bacbin.2	ERR1341879_bacbin.1	ERR1341881_bacbin.1	ERR1341883_bacbin.1	ERR1341882_bacbin.2	ERR1341881_bacbin.2	ERR1341883_bacbin.3	ERR1341871_bacbin.1	ERR1341872_bacbin.2	ERR1341881_bacbin.4	ERR1341882_bacbin.3	ERR1341883_bacbin.2	ERR1341873_bacbin.2	ERR1341874_bacbin.2	ERR1341876_bacbin.6	ERR1341887_bacbin.3	ERR1341888_bacbin.9	ERR1341890_bacbin.2	ERR1341872_bacbin.3	ERR1341873_bacbin.1	ERR1341874_bacbin.1	ERR1341877_bacbin.2	ERR1341874_bacbin.5	ERR1341876_bacbin.4	ERR1341887_bacbin.1	ERR1341888_bacbin.8	ERR1341889_bacbin.4	ERR1341890_bacbin.9	ERR1341887_bacbin.10	ERR1341888_bacbin.5	ERR1341889_bacbin.2	ERR1341890_bacbin.6	ERR1341887_bacbin.4	ERR1341888_bacbin.2	ERR1341890_bacbin.8	ERR1341876_bacbin.2	ERR1341876_bacbin.7	ERR1341876_bacbin.5
COG0057	G	Glyceraldehyde-3-phosphate dehydrogenase/erythrose-4-phosphate dehydrogenase	2	2	2	2	2	2	2	2	2	2	2	2	2	2	3	2	1	2	1	1	1	1	1	3	3	3	3	3	3	2	2	3	2	0	2	3	2	3	3	3	3	2	1	2	1	1	1
COG0373	H	Glutamyl-tRNA reductase	0	0	0	1	1	1	1	1	1	1	1	1	1	1	1	1	1	1	1	1	1	1	1	1	1	1	1	0	0	0	0	0	0	0	0	0	0	0	0	0	0	0	0	0	0	0	0
COG0205	G	6-phosphofructokinase	1	1	1	2	2	2	2	2	2	2	2	2	2	2	0	1	1	0	0	0	0	0	0	0	1	1	1	0	0	0	0	0	0	0	0	0	0	0	0	0	0	0	0	0	0	0	0
COG2319	R	WD40 repeat	0	0	0	2	2	2	2	2	2	2	2	2	1	2	1	1	0	0	1	1	1	2	1	0	0	0	0	0	1	0	0	0	0	0	0	0	0	0	0	0	0	0	0	0	1	1	1
COG1530	J	Ribonuclease G or E	0	0	0	2	2	2	2	2	2	2	2	2	1	2	2	2	0	0	1	1	1	1	0	1	1	1	0	2	0	2	2	2	1	0	1	1	2	1	2	2	2	2	2	2	1	2	1
COG0845	MV	Multidrug efflux pump subunit AcrA (membrane-fusion protein)	0	0	0	2	2	2	1	2	2	2	2	2	2	2	7	7	0	0	2	2	1	2	1	2	7	7	6	3	5	3	3	2	3	4	2	2	4	1	1	0	1	1	0	1	4	6	2
COG0841	V	Multidrug efflux pump subunit AcrB	0	0	0	1	1	1	1	1	1	1	1	1	1	1	5	5	1	1	2	2	2	2	4	4	6	7	6	4	8	3	5	2	4	0	2	1	2	2	2	2	2	3	2	2	3	2	3
COG0764	I	3-hydroxymyristoyl/3-hydroxydecanoyl-(acyl carrier protein) dehydratase	0	0	0	1	1	1	1	1	1	1	1	1	1	1	2	1	2	2	2	2	2	2	2	2	1	2	2	2	1	2	2	2	0	1	1	1	2	2	2	1	2	2	2	3	3	3	3
COG0304	IQ	3-oxoacyl-(acyl-carrier-protein) synthase	0	0	0	2	2	2	2	2	2	2	2	2	3	2	3	2	3	3	2	2	2	2	2	2	3	3	4	2	2	3	4	2	1	2	3	3	3	3	3	3	3	3	3	3	4	4	5
COG0276	H	Protoheme ferro-lyase (ferrochelatase)	0	0	0	1	1	1	1	1	1	1	1	1	1	1	1	1	1	1	1	1	1	1	1	1	1	1	1	0	0	1	0	1	1	1	1	1	1	1	1	0	1	1	1	1	1	1	1
COG2902	E	NAD-specific glutamate dehydrogenase	0	0	0	1	1	1	1	1	1	1	1	1	2	1	0	0	0	0	0	0	0	0	0	0	0	0	0	0	0	0	0	0	0	0	0	0	0	0	0	0	0	0	0	0	1	1	1
COG0042	J	tRNA-dihydrouridine synthase	0	0	0	2	2	2	1	2	2	2	2	2	2	2	3	2	1	1	2	2	2	2	3	3	2	3	2	1	2	2	2	2	3	2	2	2	2	2	2	1	2	2	2	2	2	2	2
COG0307	H	Riboflavin synthase alpha chain	0	0	0	1	1	1	1	1	1	1	1	1	1	1	1	0	1	1	1	1	1	1	1	1	1	1	1	1	0	1	1	1	0	1	1	1	1	1	1	1	1	1	1	1	1	1	1
COG2921	T	Putative lipoic acid-binding regulatory protein	0	0	0	1	1	1	1	1	1	1	1	1	1	1	1	0	1	0	1	1	1	1	1	1	1	1	1	0	0	0	0	0	0	0	0	0	0	0	0	0	0	0	0	0	0	0	0
COG0162	J	Tyrosyl-tRNA synthetase	2	2	0	1	1	1	1	1	1	1	1	1	2	1	0	0	0	1	1	1	1	1	1	1	0	1	1	1	1	1	1	1	1	0	1	1	1	1	1	1	1	1	1	1	1	1	1
COG0051	J	Ribosomal protein S10	1	1	0	1	1	1	1	1	1	1	0	1	1	1	1	0	1	0	1	1	1	1	1	1	0	1	0	1	0	1	0	1	1	1	1	1	1	0	0	0	0	1	1	1	1	0	1
COG0087	J	Ribosomal protein L3	1	1	1	1	1	1	1	1	1	1	0	1	1	1	1	0	1	0	1	1	1	1	1	1	0	2	0	1	0	1	0	1	1	1	1	1	1	0	0	1	0	1	1	1	1	0	1
COG0088	J	Ribosomal protein L4	1	1	1	1	1	1	1	1	1	1	0	1	1	1	1	0	1	1	1	1	1	1	1	1	0	2	0	1	0	1	1	1	1	1	1	1	1	1	0	1	0	1	1	1	1	0	1
COG0089	J	Ribosomal protein L23	1	1	1	1	1	1	1	1	1	1	0	1	1	1	1	0	1	1	1	1	1	1	1	1	0	2	0	0	0	1	1	1	0	1	1	1	1	1	0	1	0	1	1	1	1	0	1
COG0090	J	Ribosomal protein L2	1	1	1	1	1	1	1	1	1	1	0	1	1	1	1	0	1	1	1	1	1	1	1	1	0	2	0	0	1	1	0	1	1	1	1	1	1	1	1	1	1	1	1	1	1	0	1
COG0185	J	Ribosomal protein S19	1	1	1	1	1	1	1	1	1	1	0	1	1	1	1	0	1	1	1	1	1	1	1	1	0	2	0	0	1	1	1	1	1	1	1	1	1	1	1	1	1	1	1	1	1	0	1
COG0091	J	Ribosomal protein L22	1	1	1	1	1	1	1	1	1	1	0	1	1	1	1	0	1	1	1	1	1	1	1	1	0	1	0	0	1	1	1	1	1	1	1	1	1	1	1	1	1	1	1	1	1	0	1
COG0092	J	Ribosomal protein S3	1	1	1	1	1	1	1	1	1	1	0	1	1	1	1	0	1	2	1	1	1	1	1	1	0	1	0	0	1	1	1	1	1	1	1	1	1	1	1	1	1	1	1	1	1	0	1
COG0197	J	Ribosomal protein L16/L10AE	2	2	2	1	1	1	1	1	1	1	0	1	1	1	1	0	1	1	1	1	1	1	0	1	0	0	0	0	1	1	1	1	1	1	1	1	1	1	1	1	1	1	1	1	1	0	1
COG0255	J	Ribosomal protein L29	1	1	1	1	1	1	1	1	1	1	0	1	1	1	1	0	1	1	1	1	1	1	0	1	0	1	0	0	1	1	1	1	0	1	1	1	1	1	0	0	0	1	1	1	1	0	1
COG0186	J	Ribosomal protein S17	1	1	1	1	1	1	1	1	1	1	0	1	1	1	1	0	1	1	1	1	1	1	1	1	0	1	0	0	1	1	1	1	0	1	1	1	1	1	0	0	0	1	1	1	1	0	1
COG0093	J	Ribosomal protein L14	1	1	2	1	1	1	1	1	1	1	0	1	1	1	0	0	1	1	1	1	1	1	1	1	0	1	0	0	1	1	1	1	0	1	1	1	1	1	0	0	1	1	1	1	1	0	1
COG0198	J	Ribosomal protein L24	1	1	1	1	1	1	1	1	1	1	0	1	1	1	1	0	1	1	1	1	1	1	1	1	0	1	0	0	1	1	1	1	0	1	1	1	1	1	0	0	1	1	1	1	1	0	1
COG0094	J	Ribosomal protein L5	1	1	2	1	1	1	1	1	1	1	0	1	1	1	1	0	1	1	1	1	1	1	1	1	0	1	0	0	2	1	1	1	0	1	1	1	1	0	0	0	1	1	1	1	1	0	1
COG0199	J	Ribosomal protein S14	1	1	1	1	1	1	1	1	1	1	0	1	1	1	1	0	1	0	1	1	1	1	1	1	0	1	0	0	1	1	1	0	0	1	1	1	1	0	0	0	1	1	1	1	1	0	1
COG0096	J	Ribosomal protein S8	1	1	1	1	1	1	1	1	1	1	0	1	1	1	1	0	1	2	1	1	1	1	1	1	0	1	0	0	1	1	1	1	0	1	1	1	1	0	0	0	1	1	1	1	1	0	1
COG0097	J	Ribosomal protein L6P/L9E	1	1	1	1	1	1	1	1	1	1	0	1	1	1	1	0	1	1	1	1	1	1	1	1	0	1	0	0	1	1	1	1	0	1	1	1	1	0	0	0	1	1	1	1	1	0	1
COG0256	J	Ribosomal protein L18	1	1	1	1	1	1	1	1	1	1	0	1	1	1	1	0	1	1	1	1	1	1	1	1	0	1	0	0	0	1	1	1	0	1	1	1	1	0	0	0	1	1	1	1	1	0	1
COG0098	J	Ribosomal protein S5	1	1	1	1	1	1	1	1	1	1	0	1	1	1	1	0	1	1	1	1	1	1	1	1	0	1	0	0	1	1	1	1	0	1	1	1	1	1	0	0	1	1	1	1	1	0	1
COG1841	J	Ribosomal protein L30/L7E	0	0	0	1	1	1	1	1	1	1	0	1	1	1	1	0	1	0	1	1	1	1	1	1	0	1	0	0	0	1	1	1	0	1	1	1	1	1	1	0	1	1	1	1	1	0	1
COG0200	J	Ribosomal protein L15	2	2	1	1	1	1	1	1	1	1	0	1	1	1	1	0	1	1	1	1	1	1	1	1	0	1	0	1	0	1	1	1	1	1	1	1	1	1	1	0	1	1	1	1	1	0	1
COG0201	U	Preprotein translocase subunit SecY	2	2	2	1	1	1	1	1	1	1	0	1	1	1	1	0	1	1	1	1	1	1	1	1	0	1	1	1	0	1	2	1	1	1	1	1	1	1	1	1	1	1	1	1	1	0	1
COG0257	J	Ribosomal protein L36	0	0	0	0	0	1	0	0	0	0	0	1	1	1	0	0	1	0	0	0	0	0	1	1	0	0	0	1	0	0	0	1	1	0	0	0	0	0	0	0	0	0	0	0	1	0	1
COG1188	J	Ribosomal 50S subunit-recycling heat shock protein, contains S4 domain	0	0	0	1	1	1	1	1	1	1	0	1	1	1	1	1	0	0	0	0	0	0	1	1	0	1	1	1	0	1	1	1	1	0	1	1	1	1	1	0	1	1	1	1	1	1	1
COG0305	L	Replicative DNA helicase	2	2	2	1	1	1	1	1	1	1	1	1	3	1	2	1	1	1	1	1	1	1	1	1	2	2	1	1	0	1	2	2	1	1	1	2	1	1	1	0	1	1	1	1	1	1	1
COG0245	I	2C-methyl-D-erythritol 2,4-cyclodiphosphate synthase	0	0	0	1	1	1	1	1	1	1	1	1	1	1	1	1	1	1	0	0	0	0	1	1	1	1	1	1	0	1	1	1	1	1	1	1	1	1	1	1	0	1	1	1	0	0	1
COG1211	I	2-C-methyl-D-erythritol 4-phosphate cytidylyltransferase	0	0	0	1	1	1	1	1	1	1	1	1	1	1	1	1	1	1	0	0	0	0	0	1	1	1	1	0	0	0	0	0	1	0	0	0	0	0	0	0	0	1	1	1	1	0	0
COG0796	M	Glutamate racemase	0	0	0	1	1	1	1	1	1	1	1	1	1	1	1	0	0	0	0	0	0	0	0	0	0	0	0	1	0	1	1	1	1	2	1	1	1	1	1	1	1	1	1	1	1	1	1
COG1278	K	Cold shock protein, CspA family	0	0	0	3	2	3	2	3	3	3	3	3	2	3	4	1	1	1	1	1	1	1	0	1	3	2	3	2	4	6	3	2	1	0	0	0	1	4	4	4	4	3	3	3	4	2	2
COG0313	J	16S rRNA C1402 (ribose-2'-O) methylase RsmI	1	1	1	1	1	1	1	1	1	1	1	1	1	1	1	1	1	1	1	1	1	1	1	1	1	1	1	1	0	1	0	1	1	0	1	1	1	1	1	1	1	1	1	1	1	1	1
COG0525	J	Valyl-tRNA synthetase	3	4	0	1	1	1	1	1	1	1	1	1	1	1	1	1	1	0	1	1	1	1	1	1	1	0	1	1	0	1	1	1	1	0	1	1	1	1	1	1	1	1	1	2	1	1	1
COG3621	R	Patatin-like phospholipase/acyl hydrolase	0	0	0	0	0	0	0	0	0	0	0	0	1	0	0	0	0	2	0	0	0	0	0	0	2	1	1	1	0	0	0	0	0	0	0	0	0	0	0	0	0	0	0	0	0	0	0
COG5410	S	Uncharacterized protein	0	0	0	0	0	0	0	0	0	0	0	0	1	0	0	0	0	0	0	0	0	0	0	0	0	0	0	0	0	1	0	0	0	0	0	0	0	0	0	0	0	0	0	0	0	0	0
COG0542	O	ATP-dependent Clp protease ATP-binding subunit ClpA	0	0	0	2	2	2	2	2	2	2	2	2	2	1	2	3	1	1	1	1	1	1	4	2	2	2	1	2	2	2	2	2	4	0	1	0	0	2	2	1	2	2	2	2	2	2	2
COG1283	P	Na+/phosphate symporter	0	0	0	1	1	1	1	1	1	1	1	1	1	1	0	0	0	0	0	0	0	0	0	1	0	0	0	0	0	0	0	0	1	0	1	1	1	0	0	1	0	0	0	0	1	0	0
COG2271	G	Sugar phosphate permease	0	0	0	1	1	1	1	1	1	1	1	1	1	1	2	2	0	0	0	0	0	0	1	1	4	10	4	1	1	1	1	2	0	0	0	0	0	0	0	0	0	0	0	0	0	1	1
COG0495	J	Leucyl-tRNA synthetase	4	3	1	1	1	1	1	1	1	1	1	1	1	1	1	0	1	1	1	1	1	1	1	1	1	1	1	0	1	1	0	1	1	0	0	0	0	1	1	1	1	2	1	1	1	1	1
COG0048	J	Ribosomal protein S12	1	1	1	1	1	1	1	1	1	1	1	1	1	1	1	0	1	1	1	1	1	1	0	0	0	1	0	1	1	1	1	1	0	1	1	1	1	1	1	0	1	1	1	1	1	0	1
COG0049	J	Ribosomal protein S7	2	2	2	1	1	1	1	1	1	1	1	1	1	1	1	0	1	0	1	1	1	1	0	0	0	1	0	0	1	1	1	1	0	1	1	1	1	1	1	0	1	1	1	1	1	0	1
COG0795	MN	Lipopolysaccharide export LptBFGC system, permease protein LptF	0	0	0	2	2	2	2	2	2	2	2	2	1	2	2	1	1	1	2	2	2	2	2	0	1	4	2	2	0	2	1	2	1	0	0	0	0	2	2	2	2	1	2	2	2	2	2
COG0461	F	Orotate phosphoribosyltransferase	0	0	0	1	1	1	1	1	1	1	1	1	1	1	1	1	1	0	1	1	1	1	1	1	1	1	1	1	1	1	1	2	0	0	1	1	1	1	1	1	1	1	1	1	1	1	1
COG1450	U	Type II secretory pathway component GspD/PulD (secretin)	0	0	0	3	3	2	3	3	3	3	3	2	4	3	1	1	1	1	2	2	2	2	0	0	1	2	1	0	0	4	1	0	0	0	0	0	0	0	0	0	0	0	0	0	0	0	0
COG3004	CP	Na+/H+ antiporter NhaA	0	0	0	1	1	1	1	1	1	1	1	1	1	1	1	2	0	0	0	0	0	0	0	0	0	0	0	0	0	0	0	2	1	0	0	0	0	2	2	2	2	0	0	0	0	0	0
COG0583	K	DNA-binding transcriptional regulator, LysR family	0	0	0	1	1	1	1	1	1	1	1	1	1	1	8	8	1	1	1	1	1	1	18	16	9	15	10	55	27	31	21	8	15	6	12	10	15	6	5	3	4	14	14	16	37	13	12
COG0370	P	Fe2+ transport system protein B	0	0	0	1	1	1	1	1	1	1	1	1	2	1	1	1	0	0	0	0	0	0	1	0	1	1	1	0	0	0	0	0	0	0	0	0	0	0	0	0	0	0	0	0	0	0	0
COG1918	P	Fe2+ transport system protein FeoA	0	0	0	1	1	1	1	1	1	1	1	1	1	1	1	1	0	0	0	0	0	0	0	0	1	1	1	0	0	0	0	0	0	0	0	0	0	0	0	0	0	0	0	0	0	0	0
COG0675	X	Transposase	0	0	0	5	3	6	2	2	3	1	2	1	2	3	2	2	0	0	0	0	0	0	0	0	0	0	0	0	0	0	0	0	0	0	0	0	0	0	0	0	0	0	0	0	0	0	0
COG0280	C	Phosphotransacetylase	2	2	2	1	1	1	1	1	1	1	1	1	1	1	0	0	0	0	1	1	1	1	1	0	0	0	0	0	1	1	2	1	2	0	2	2	2	1	1	1	2	2	1	1	1	1	1
COG1752	R	Predicted acylesterase/phospholipase RssA, containd patatin domain	0	0	0	2	2	4	2	2	2	2	2	4	3	4	3	2	0	0	0	0	0	0	2	2	1	3	3	0	1	1	1	0	0	0	0	0	0	0	0	0	0	0	0	0	2	1	0
COG3759	S	Uncharacterized membrane protein	0	0	0	0	0	1	0	0	0	0	0	1	1	1	0	0	1	1	0	0	0	0	0	0	0	0	0	0	0	0	0	1	0	0	0	0	0	0	0	0	0	0	0	0	0	0	0
COG0488	R	ATPase components of ABC transporters with duplicated ATPase domains	4	3	3	3	3	3	3	3	3	3	3	3	5	3	6	3	2	1	1	1	0	1	4	3	3	4	3	3	3	4	4	5	2	1	3	1	2	3	3	4	3	2	3	3	3	4	3
COG0167	F	Dihydroorotate dehydrogenase	0	0	0	1	1	1	1	1	1	1	1	1	1	1	1	1	1	1	2	2	2	2	1	1	1	1	1	1	2	2	2	1	1	1	2	1	2	1	1	1	1	2	2	2	2	2	2
COG0809	J	S-adenosylmethionine:tRNA-ribosyltransferase-isomerase (queuine synthetase)	0	0	0	1	1	1	1	1	1	1	1	1	1	1	1	1	1	1	1	1	1	1	1	1	1	2	1	1	0	1	1	1	1	0	1	1	0	1	1	1	1	1	1	1	1	1	1
COG0284	F	Orotidine-5'-phosphate decarboxylase	0	0	0	1	1	1	1	1	1	1	1	1	1	1	1	1	1	1	1	1	1	1	1	1	1	1	1	1	1	1	1	1	1	1	1	1	1	1	1	1	1	1	1	1	0	1	1
COG0391	HG	Archaeal 2-phospho-L-lactate transferase/Bacterial gluconeogenesis factor, CofD/UPF0052 family	0	0	0	1	1	1	1	1	1	1	1	1	1	1	1	1	0	0	0	0	0	0	0	0	2	1	2	0	0	0	0	0	0	0	0	0	0	0	0	0	0	0	0	0	0	0	0
COG1477	H	Thiamine biosynthesis lipoprotein ApbE	0	0	0	1	1	1	0	1	1	1	1	1	1	1	1	1	1	1	1	1	1	1	0	0	2	2	2	2	1	0	0	0	0	0	0	0	0	0	0	0	0	0	0	0	1	2	0
COG2991	S	Uncharacterized protein	0	0	0	1	1	1	0	1	1	1	1	1	1	1	1	0	0	0	0	0	0	0	0	0	1	1	1	1	1	0	0	0	0	0	0	0	0	0	0	0	0	0	0	0	0	0	0
COG1249	C	Pyruvate/2-oxoglutarate dehydrogenase complex, dihydrolipoamide dehydrogenase (E3) component or related enzyme	2	2	2	3	3	3	2	3	3	3	3	3	3	3	3	4	2	1	4	4	3	4	5	3	4	4	2	5	1	4	3	4	3	3	3	4	4	5	5	3	5	3	3	3	5	4	4
COG3202	C	ATP/ADP translocase	0	0	0	5	5	5	5	5	5	5	5	5	4	4	1	0	0	0	0	0	0	0	0	0	0	2	0	0	0	0	0	0	0	0	0	0	0	0	0	0	0	0	0	0	0	0	0
COG0491	R	Glyoxylase or a related metal-dependent hydrolase, beta-lactamase superfamily II	0	0	0	1	1	1	1	1	1	1	1	1	1	1	6	4	2	2	2	2	2	2	4	4	7	9	8	13	6	7	5	3	3	1	4	5	4	6	6	5	5	6	6	4	9	2	4
COG0193	J	Peptidyl-tRNA hydrolase	1	1	0	1	1	1	1	1	1	1	1	1	1	1	1	1	1	1	1	1	1	1	1	1	1	1	1	1	0	1	1	1	1	1	1	1	1	1	1	1	1	1	1	1	1	1	1
COG1377	N	Flagellar biosynthesis protein FlhB	0	0	0	0	0	1	0	0	0	0	0	1	1	1	0	0	0	0	0	0	0	0	0	0	1	1	1	1	1	1	0	1	0	0	0	0	0	0	0	0	0	1	1	1	1	0	0
COG4791	U	Type III secretory pathway, component EscT	0	0	0	2	2	2	2	2	2	2	2	2	2	2	0	0	0	0	0	0	0	0	0	0	0	0	0	0	0	0	0	0	0	0	0	0	0	0	0	0	0	0	0	0	0	0	0
COG4794	U	Type III secretory pathway, component EscS	0	0	0	2	2	2	2	2	2	2	2	2	2	2	0	0	0	0	0	0	0	0	0	0	0	0	0	0	0	0	0	0	0	0	0	0	0	0	0	0	0	0	0	0	0	0	0
COG4790	U	Type III secretory pathway, component EscR	0	0	0	2	2	2	2	2	2	2	2	2	1	2	0	0	0	0	0	0	0	0	0	0	0	0	0	0	0	0	0	0	0	0	0	0	0	0	0	0	0	0	0	0	0	0	0
COG1886	NU	Flagellar motor switch/type III secretory pathway protein FliN	0	0	0	2	2	2	2	2	2	2	2	2	1	2	0	0	0	0	0	0	0	0	0	0	1	1	1	1	0	1	1	1	0	0	0	0	0	0	0	0	0	1	1	1	1	0	0
COG1157	NU	Flagellar biosynthesis/type III secretory pathway ATPase	0	0	0	2	2	2	2	2	2	2	2	2	3	2	0	0	0	0	0	0	0	0	0	0	0	1	1	1	1	1	0	1	0	0	0	0	0	0	0	0	0	1	1	1	1	0	0
COG3803	S	Uncharacterized conserved protein, DUF924 family	0	0	0	2	2	2	2	2	2	2	2	2	2	2	1	1	1	0	1	1	1	1	1	0	0	0	0	1	1	1	1	1	0	0	0	0	0	1	1	1	0	1	1	1	1	1	1
COG1518	V	CRISPR/Cas system-associated endonuclease Cas1	1	1	1	2	0	4	0	0	0	0	1	2	3	3	0	0	1	3	2	1	1	1	3	0	0	0	0	0	0	0	0	0	0	0	0	0	0	0	0	0	0	0	0	0	0	0	0
COG2871	C	Na+-transporting NADH:ubiquinone oxidoreductase, subunit NqrF	0	0	0	1	1	1	1	1	1	1	1	1	1	1	1	1	0	0	0	1	1	1	0	0	1	1	1	1	1	0	0	0	0	0	0	0	0	0	0	0	0	0	0	0	0	0	0
COG2915	XT	Regulator of phage lambda lysogenization HflD, binds to CII and stimulates its degradation	0	0	0	1	1	1	1	1	1	1	1	1	1	1	1	1	0	0	1	1	1	1	1	1	2	0	0	0	0	0	0	0	0	0	0	0	0	0	0	0	0	0	0	0	0	0	0
COG0516	F	IMP dehydrogenase/GMP reductase	0	0	0	1	1	1	1	1	1	1	1	1	1	1	0	1	1	1	1	1	1	1	1	2	0	1	0	1	0	1	1	1	2	1	1	1	1	1	1	0	1	1	1	1	1	1	1
COG0519	F	GMP synthase, PP-ATPase domain/subunit	0	0	0	1	1	1	1	1	1	1	1	1	1	1	1	1	1	1	1	1	1	1	1	0	2	1	0	1	0	1	0	1	0	1	1	1	1	1	1	0	0	1	1	1	1	1	1
COG0847	L	DNA polymerase III, epsilon subunit or related 3'-5' exonuclease	0	0	0	1	1	1	1	1	1	1	1	1	1	1	1	2	1	1	1	1	1	2	2	2	3	2	2	1	1	1	1	1	2	0	1	1	1	1	1	0	1	1	1	1	1	1	2
COG0552	U	Signal recognition particle GTPase	2	2	2	1	1	1	1	1	1	1	1	1	1	1	1	1	1	1	1	1	1	1	1	1	1	1	1	1	1	1	0	1	1	0	1	0	1	1	1	1	1	1	1	2	1	1	1
COG0571	K	dsRNA-specific ribonuclease	2	2	2	1	1	1	1	1	1	1	1	1	1	1	0	1	1	0	1	1	1	1	1	1	1	1	1	2	0	1	1	1	0	1	1	1	1	1	1	0	1	1	1	1	1	1	1
COG0615	M	Glycerol-3-phosphate cytidylyltransferase, cytidylyltransferase family	0	0	0	2	2	2	2	2	2	2	2	2	2	2	0	0	0	0	0	0	0	0	0	0	0	0	0	0	0	0	0	0	0	0	0	0	0	0	0	0	0	0	0	0	0	0	0
COG0013	J	Alanyl-tRNA synthetase	4	3	1	1	1	1	1	1	0	1	1	1	2	1	1	2	1	2	1	1	1	1	2	1	1	1	1	1	1	1	1	1	3	1	1	1	1	1	1	0	1	1	1	1	1	2	1
COG0136	E	Aspartate-semialdehyde dehydrogenase	0	0	0	1	1	1	1	1	1	1	1	1	1	1	3	2	1	1	1	1	1	1	0	1	1	1	1	1	1	1	1	1	1	0	1	1	1	1	1	0	1	1	1	1	1	1	1
COG0422	H	Thiamine biosynthesis protein ThiC	0	0	0	1	1	1	1	1	1	1	1	1	1	1	0	1	1	1	1	1	1	1	0	0	0	0	0	1	0	0	0	0	0	0	0	0	0	0	0	0	0	0	0	0	0	0	0
COG0773	M	UDP-N-acetylmuramate-alanine ligase	0	0	0	1	1	1	1	1	1	1	1	1	1	1	2	3	2	2	2	2	2	2	1	1	2	2	2	2	1	1	1	1	0	0	1	1	1	1	1	1	1	1	1	1	1	1	1
COG0707	M	UDP-N-acetylglucosamine:LPS N-acetylglucosamine transferase	0	0	0	1	1	1	1	1	1	1	1	1	1	1	1	1	1	0	1	1	1	1	2	1	1	1	1	1	2	1	1	1	1	0	1	1	0	1	1	1	1	1	1	1	1	1	1
COG1108	P	ABC-type Mn2+/Zn2+ transport system, permease component	0	0	0	1	1	1	1	1	1	1	1	1	2	1	0	0	1	2	3	3	3	2	1	1	0	0	0	3	3	3	2	3	0	2	2	0	3	0	0	0	0	3	3	3	3	1	2
COG0772	D	Bacterial cell division protein FtsW, lipid II flippase	0	0	0	2	2	2	2	2	2	2	2	2	2	2	2	2	2	1	2	2	2	2	1	2	2	2	2	2	2	2	0	2	2	1	2	2	1	2	2	2	2	2	2	2	1	1	1
COG0502	H	Biotin synthase or related enzyme	0	0	0	1	1	1	1	1	1	1	1	1	1	1	1	2	1	3	0	0	0	0	0	0	0	0	0	1	0	0	0	0	0	0	0	0	0	0	0	0	0	0	0	0	0	0	0
COG0576	O	Molecular chaperone GrpE (heat shock protein)	1	1	1	1	1	1	1	1	1	1	1	1	1	1	1	1	1	1	1	1	1	1	1	1	1	1	0	1	1	1	0	1	1	1	1	1	1	1	0	0	1	1	1	1	1	1	1
COG3200	E	3-deoxy-D-arabino-heptulosonate 7-phosphate (DAHP) synthase, class II	0	0	0	1	1	1	1	1	1	1	1	1	1	1	0	0	0	0	0	0	0	0	1	0	0	0	0	1	1	1	1	1	0	0	1	1	1	1	1	0	1	1	1	1	1	0	1
COG0084	N	Tat protein secretion system quality control protein TatD (DNase activity)	1	1	1	1	1	1	1	1	1	1	1	1	1	1	1	1	1	1	1	1	1	1	0	1	1	1	1	1	0	1	1	1	0	0	1	0	0	1	1	1	1	1	1	1	1	1	1
COG2360	O	Leu/Phe-tRNA-protein transferase	0	0	0	1	1	1	1	1	1	1	1	1	1	1	1	1	1	1	1	1	1	1	1	1	1	1	1	1	0	1	1	1	1	0	1	1	1	1	1	1	1	1	1	1	1	1	1
COG0212	H	5-formyltetrahydrofolate cyclo-ligase	0	0	0	1	1	1	1	1	1	1	1	1	1	1	1	0	1	1	1	1	1	1	1	1	0	1	0	1	1	1	1	1	1	1	0	1	1	1	1	0	1	1	0	1	1	1	1
COG0629	L	Single-stranded DNA-binding protein	1	1	1	1	1	1	1	1	1	1	1	1	2	1	1	1	1	1	1	1	1	2	1	1	0	1	1	1	1	1	1	1	0	0	1	0	1	0	2	0	1	1	1	1	1	1	1
COG2814	G	Predicted arabinose efflux permease, MFS family	0	0	0	2	2	3	2	2	2	2	2	3	2	3	1	1	1	1	1	0	0	1	3	6	13	19	14	9	7	8	5	4	2	3	5	3	3	8	8	5	8	5	5	6	6	4	5
COG0568	K	DNA-directed RNA polymerase, sigma subunit (sigma70/sigma32)	2	2	2	3	3	3	3	3	3	3	3	3	3	3	3	3	2	2	2	2	2	2	2	2	2	3	2	2	2	3	2	4	0	2	2	2	2	3	3	2	3	2	3	3	2	2	2
COG1485	R	Predicted ATPase	0	0	0	1	1	1	1	1	1	1	1	0	1	1	1	1	0	0	1	1	1	1	0	1	1	1	1	1	0	1	1	1	1	1	1	1	1	1	1	1	1	1	1	1	1	1	1
COG0633	C	Ferredoxin	0	0	0	2	2	1	2	2	2	2	2	0	1	1	0	0	1	1	1	1	1	1	0	0	4	3	2	3	0	1	1	1	1	1	2	1	2	2	2	2	2	2	2	2	1	2	1
COG0208	F	Ribonucleotide reductase beta subunit, ferritin-like domain	0	0	0	1	1	1	1	1	1	1	1	0	2	1	1	2	1	1	1	1	1	1	0	0	1	1	1	0	0	0	0	0	0	0	0	0	0	0	0	0	0	0	0	0	0	0	0
COG0209	F	Ribonucleotide reductase alpha subunit	0	0	0	1	1	1	1	1	1	1	1	0	3	1	1	1	0	1	1	1	1	1	1	1	1	2	2	1	1	2	2	2	0	2	1	2	1	2	2	1	2	2	2	2	1	0	1
COG0706	M	Membrane protein insertase Oxa1/YidC/SpoIIIJ, required for the localization of integral membrane proteins	0	0	0	0	1	1	0	1	0	1	0	1	1	1	1	1	1	1	1	2	1	1	0	1	2	3	2	1	1	1	1	1	1	1	1	0	1	1	1	1	1	1	1	1	1	1	1
COG0759	M	Membrane-anchored protein YidD, putatitve component of membrane protein insertase Oxa1/YidC/SpoIIIJ	0	0	0	1	1	1	1	1	1	1	1	1	1	1	0	0	1	1	1	1	1	1	0	1	1	2	1	1	0	1	1	1	0	0	0	0	0	1	1	1	1	1	1	1	0	1	0
COG0594	J	RNase P protein component	1	1	0	1	1	1	1	1	1	1	1	1	1	1	1	1	1	1	0	0	0	0	0	1	0	2	1	1	0	1	0	1	1	0	1	1	1	1	1	1	1	1	1	1	1	1	1
COG0279	G	Phosphoheptose isomerase	0	0	0	2	2	2	2	2	2	2	2	2	2	2	1	2	1	0	1	1	1	1	0	0	2	3	3	0	0	0	0	0	0	0	0	0	0	0	0	0	0	0	0	0	0	0	1
COG2870	M	ADP-heptose synthase, bifunctional sugar kinase/adenylyltransferase	0	0	0	1	1	0	1	1	1	1	1	0	1	1	0	0	0	0	1	1	1	1	0	0	2	1	1	0	0	0	0	0	0	0	0	0	0	0	0	0	0	0	0	0	0	0	1
COG0515	T	Serine/threonine protein kinase	2	2	1	22	21	24	21	20	24	23	22	21	14	20	1	1	0	1	0	0	0	0	1	0	1	1	0	3	0	3	3	0	0	0	0	0	0	0	0	0	0	0	0	0	0	0	0
COG0323	L	DNA mismatch repair ATPase MutL	0	0	0	1	1	1	1	1	1	1	1	1	1	1	1	0	0	0	1	1	1	1	0	1	1	1	1	1	0	1	1	1	1	1	1	1	1	1	1	1	1	1	1	1	1	1	1
COG3115	D	Cell division protein ZipA, interacts with FtsZ	0	0	0	1	1	1	1	1	1	1	1	1	1	1	1	1	0	0	0	0	0	0	1	1	1	1	1	0	0	0	0	0	0	0	0	0	0	0	0	0	0	0	0	0	0	0	0
COG3083	M	Membrane-anchored periplasmic protein YejM, alkaline phosphatase superfamily	0	0	0	4	5	7	3	5	5	4	5	4	2	4	0	0	1	3	0	0	0	0	0	0	0	0	0	0	0	0	0	0	0	0	0	0	0	0	0	0	0	0	0	0	0	0	0
COG0449	M	Glucosamine 6-phosphate synthetase, contains amidotransferase and phosphosugar isomerase domains	0	0	0	1	1	1	1	1	1	1	1	1	1	1	1	3	1	1	1	1	1	1	2	1	0	1	1	1	2	1	1	1	1	1	1	2	1	1	1	1	1	1	1	1	1	1	1
COG1207	M	Bifunctional protein GlmU, N-acetylglucosamine-1-phosphate-uridyltransferase/glucosamine-1-phosphate-acetyltransferase	0	0	0	1	1	1	1	1	1	1	1	1	1	1	2	1	1	1	1	1	1	1	1	0	0	1	1	1	1	1	1	1	1	1	2	1	1	1	1	1	1	1	1	1	1	1	1
COG0661	HT	Predicted unusual protein kinase regulating ubiquinone biosynthesis, AarF/ABC1/UbiB family	0	0	0	1	1	1	1	1	1	1	1	1	1	1	3	4	1	1	1	1	1	1	1	1	3	4	3	1	1	1	1	1	1	0	0	0	0	1	1	0	1	2	2	2	1	1	1
COG1826	U	Sec-independent protein translocase protein TatA	0	0	0	2	2	2	2	2	2	2	2	2	2	2	1	1	1	0	2	2	2	2	2	0	2	2	2	0	1	1	0	1	0	1	2	1	2	2	2	2	2	1	1	1	1	1	2
COG0805	U	Sec-independent protein secretion pathway component TatC	0	0	0	1	1	1	1	1	1	1	1	1	1	1	1	1	1	0	1	1	0	1	0	0	1	1	1	1	1	1	1	1	1	0	1	1	1	1	1	1	0	1	1	1	1	1	1
COG0632	L	Holliday junction resolvasome RuvABC DNA-binding subunit	1	1	1	1	1	1	1	1	1	1	1	1	2	1	1	1	1	1	1	1	1	1	1	1	1	1	1	1	0	1	1	1	1	1	1	1	1	1	1	1	1	1	1	1	1	1	1
COG1301	C	Na+/H+-dicarboxylate symporter	0	0	0	6	6	4	6	6	6	6	6	4	5	4	3	3	0	0	0	0	0	0	0	0	0	1	1	0	0	0	0	0	0	0	1	0	0	0	0	0	0	0	0	0	0	0	0
COG0439	I	Biotin carboxylase	0	0	0	1	1	1	1	1	1	1	1	1	1	1	1	0	0	1	1	1	1	1	2	1	0	1	0	2	0	1	2	1	1	0	1	1	1	0	0	1	0	1	1	1	1	1	2
COG0511	HI	Biotin carboxyl carrier protein	0	0	0	1	1	1	1	1	1	1	1	1	1	1	1	0	1	0	1	1	1	1	1	1	1	2	1	0	1	1	1	1	1	1	1	0	1	1	1	1	1	1	1	1	1	1	1
COG1225	O	Peroxiredoxin	0	0	0	2	2	2	2	2	2	2	2	2	2	2	2	1	1	2	1	1	0	1	0	1	4	6	5	2	0	2	3	1	0	0	0	0	1	1	1	1	1	2	2	2	1	2	2
COG0438	M	Glycosyltransferase involved in cell wall bisynthesis	0	0	0	5	5	5	5	5	5	5	5	5	5	5	4	3	2	0	3	4	2	1	0	0	2	2	3	12	6	10	6	2	5	0	1	1	1	0	0	0	0	0	0	0	2	4	9
COG2200	T	EAL domain, c-di-GMP-specific phosphodiesterase class I (or its enzymatically inactive variant)	0	0	0	2	2	2	2	2	2	2	2	1	1	2	2	2	0	0	0	0	0	0	4	2	5	5	5	2	2	4	4	3	3	0	0	0	0	3	2	2	3	1	1	1	2	4	1
COG0117	H	Pyrimidine deaminase domain of riboflavin biosynthesis protein RibD	0	0	0	1	1	1	1	1	1	1	1	1	1	1	0	0	1	1	1	1	1	1	1	0	1	1	1	1	0	1	0	1	1	0	1	1	1	0	0	0	0	1	1	1	1	1	1
COG1154	HI	Deoxyxylulose-5-phosphate synthase	0	0	0	1	1	1	0	1	1	1	1	1	1	1	2	2	1	1	0	0	0	0	1	1	1	1	1	1	0	1	1	1	2	1	1	1	1	1	2	3	2	2	2	2	1	1	1
COG0142	H	Geranylgeranyl pyrophosphate synthase	0	0	0	2	2	2	1	2	2	2	2	2	2	2	2	2	2	2	2	2	2	2	1	2	2	2	3	2	0	2	2	2	2	3	3	2	3	3	3	4	3	3	3	3	2	2	2
COG1161	J	Ribosome biogenesis GTPase A	1	1	0	1	1	1	1	1	1	1	1	1	1	1	1	1	0	0	0	0	0	0	1	1	0	0	0	0	0	0	0	0	0	0	0	0	0	0	0	0	0	0	0	0	0	0	0
COG4133	O	ABC-type transport system involved in cytochrome c biogenesis, ATPase component	0	0	0	1	1	1	1	1	1	1	1	1	1	1	0	1	1	1	0	0	0	0	1	1	1	1	1	1	1	1	1	1	0	0	1	1	0	1	1	1	1	1	1	1	1	1	1
COG2386	O	ABC-type transport system involved in cytochrome c biogenesis, permease component	0	0	0	1	1	1	1	1	1	1	1	1	1	1	1	1	1	2	0	0	0	0	1	1	1	1	1	1	1	1	0	1	1	1	1	1	0	1	1	1	1	1	0	1	1	1	1
COG0807	H	GTP cyclohydrolase II	0	0	0	1	1	1	1	1	1	1	1	1	1	1	1	1	0	0	0	0	0	0	0	0	1	1	1	1	0	1	0	1	1	0	0	0	0	1	1	1	1	1	1	1	0	0	0
COG1381	L	Recombinational DNA repair protein (RecF pathway)	0	0	0	1	1	0	1	1	1	1	1	0	1	1	0	0	0	0	1	1	1	1	1	1	1	1	1	1	0	1	1	1	1	1	1	1	1	1	1	1	1	1	1	1	1	1	1
COG1066	O	Predicted ATP-dependent serine protease	0	0	0	0	0	1	0	0	0	0	1	1	1	1	1	1	1	1	1	1	1	1	1	1	2	1	1	1	1	1	2	1	1	1	1	1	1	1	1	1	1	1	1	1	1	1	1
COG4669	U	Type III secretory pathway, lipoprotein EscJ	0	0	0	2	2	2	2	2	2	2	2	2	1	2	0	0	0	0	0	0	0	0	0	0	0	0	0	0	0	0	0	0	0	0	0	0	0	0	0	0	0	0	0	0	0	0	0
COG1137	M	ABC-type lipopolysaccharide export system, ATPase component	0	0	0	1	1	1	1	1	1	1	1	1	1	1	1	1	1	1	1	1	1	1	1	1	1	1	1	1	1	1	1	1	1	0	1	1	1	1	1	1	1	1	1	1	1	1	1
COG0407	H	Uroporphyrinogen-III decarboxylase	0	0	0	1	1	1	1	1	1	1	1	1	1	1	0	0	1	1	1	1	0	1	1	1	1	1	1	1	1	1	1	1	1	0	1	1	1	1	1	1	1	2	2	2	1	1	1
COG1520	M	Outer membrane protein assembly factor BamB, contains PQQ-like beta-propeller repeat	0	0	0	1	1	1	1	1	1	1	1	1	1	1	1	1	0	0	1	1	0	1	0	0	3	2	1	1	1	1	0	1	0	1	1	0	1	1	1	1	1	1	1	1	0	0	0
COG1399	S	Uncharacterized metal-binding protein YceD, DUF177 family	0	0	0	1	1	1	1	1	1	1	1	1	1	1	0	0	0	0	0	0	0	0	0	0	1	1	1	1	0	1	1	1	0	0	0	0	1	1	1	1	1	0	0	0	0	0	0
COG0333	J	Ribosomal protein L32	1	1	1	1	1	1	1	1	1	1	1	1	1	1	1	0	1	1	1	1	1	1	0	1	1	1	1	1	1	1	1	1	0	1	1	2	1	1	1	1	1	1	1	1	1	1	1
COG0416	I	Fatty acid/phospholipid biosynthesis enzyme	2	2	2	1	1	1	1	1	1	1	1	1	1	1	2	0	1	1	1	1	1	1	0	1	0	0	0	1	2	1	0	1	0	1	1	1	1	1	1	0	1	0	1	1	1	1	1
COG3577	R	Predicted aspartyl protease	0	0	0	1	1	1	1	1	1	1	1	0	1	1	0	0	0	0	0	0	0	0	0	1	1	1	1	1	1	1	1	1	1	0	0	0	0	1	1	1	1	0	1	1	1	2	1
COG0418	F	Dihydroorotase	0	0	0	1	1	0	1	1	1	1	1	0	1	1	0	1	1	1	0	0	0	0	1	1	1	1	1	1	0	1	0	1	0	1	1	1	1	1	1	1	1	1	1	1	1	1	1
COG0574	G	Phosphoenolpyruvate synthase/pyruvate phosphate dikinase	0	0	0	1	1	3	3	1	1	1	1	4	1	4	1	2	0	0	1	1	1	1	1	1	0	0	0	1	0	1	1	1	1	0	1	0	1	1	1	0	1	1	1	1	1	2	1
COG1386	K	Chromosome segregation and condensation protein ScpB	1	1	0	1	1	1	1	1	1	1	1	1	1	1	0	0	0	0	0	0	0	0	1	1	1	1	1	1	1	1	0	1	1	1	1	1	1	0	1	1	1	1	1	1	1	0	1
COG1354	L	Chromatin segregation and condensation protein Rec8/ScpA/Scc1, kleisin family	1	1	0	1	1	1	1	1	1	1	1	1	1	1	2	2	0	0	0	0	0	0	1	1	1	1	1	1	1	1	1	1	2	1	1	1	1	0	1	1	1	1	1	1	1	1	1
COG4445	J	tRNA isopentenyl-2-thiomethyl-A-37 hydroxylase MiaE (synthesis of 2-methylthio-cis-ribozeatin)	0	0	0	1	1	1	1	1	1	1	1	1	1	1	2	2	0	0	0	0	0	0	1	1	1	2	2	0	0	0	0	0	0	0	0	0	0	0	0	0	0	0	0	0	0	0	0
COG0602	R	Organic radical activating enzyme	0	0	0	1	1	1	1	1	1	1	1	1	1	1	1	1	1	0	0	0	0	0	0	0	1	1	1	0	0	0	0	0	0	0	0	0	0	0	0	0	0	0	0	0	0	0	0
COG0593	L	Chromosomal replication initiation ATPase DnaA	2	2	0	2	2	2	2	2	2	2	2	2	2	2	2	2	2	4	1	1	1	1	0	1	3	4	2	2	2	2	1	2	1	2	1	1	2	2	2	2	2	2	2	2	2	2	3
COG4969	NW	Tfp pilus assembly protein, major pilin PilA	0	0	0	1	1	1	1	1	1	1	1	0	1	1	0	0	0	0	0	0	0	0	1	0	1	0	0	0	0	0	0	0	0	0	0	0	0	0	0	0	0	0	0	0	0	0	0
COG0085	K	DNA-directed RNA polymerase, beta subunit/140 kD subunit	4	4	4	1	1	1	1	1	1	1	1	1	1	1	3	0	1	0	1	1	1	1	2	0	0	1	0	1	1	1	1	1	0	1	1	1	1	1	1	1	1	1	1	1	1	1	1
COG0086	K	DNA-directed RNA polymerase, beta' subunit/160 kD subunit	5	5	5	1	1	1	1	1	1	1	1	1	1	1	1	0	1	2	1	1	1	1	1	0	0	1	0	0	0	1	2	1	0	0	0	1	1	1	1	1	1	1	1	1	1	1	1
COG3215	NW	Tfp pilus assembly protein PilZ	0	0	0	1	1	1	1	1	1	1	1	1	1	1	0	0	0	0	0	0	0	0	1	1	1	1	1	0	0	0	0	0	0	0	0	0	0	0	0	0	0	0	0	0	0	0	0
COG2812	L	DNA polymerase III, gamma/tau subunits	1	1	1	2	2	2	2	2	2	2	2	2	1	2	0	0	2	0	2	2	2	2	2	2	2	2	2	2	1	2	2	2	2	1	2	1	1	2	1	2	2	1	2	2	2	2	2
COG0125	F	Thymidylate kinase	1	1	0	1	1	1	1	1	1	1	1	1	1	1	1	1	1	1	1	1	1	1	1	1	0	1	1	1	1	1	1	1	1	0	1	0	0	1	1	1	1	1	1	1	1	1	1
COG1570	L	Exonuclease VII, large subunit	0	0	0	1	1	1	1	1	1	1	1	1	2	1	1	2	1	3	1	1	1	1	1	1	0	2	0	1	0	1	1	2	1	1	1	1	1	1	1	1	1	1	1	1	1	1	1
COG0503	F	Adenine/guanine phosphoribosyltransferase or related PRPP-binding protein	1	1	0	0	0	1	0	0	0	0	0	1	1	1	0	0	0	0	0	0	0	0	1	1	0	0	0	2	1	2	2	2	1	1	2	2	2	2	2	2	2	2	2	2	1	2	2
COG1177	E	ABC-type spermidine/putrescine transport system, permease component II	0	0	0	1	1	1	1	1	1	1	1	1	1	1	0	0	0	0	1	1	1	1	1	3	0	0	0	6	4	3	3	2	1	2	2	2	2	1	1	1	1	2	4	4	6	3	3
COG3161	H	4-hydroxybenzoate synthetase (chorismate-pyruvate lyase)	0	0	0	1	1	1	1	1	1	1	1	1	1	1	1	0	1	1	0	0	0	0	1	1	0	0	0	0	0	0	0	0	0	0	0	0	0	0	0	0	0	0	0	0	0	0	0
COG1114	E	Branched-chain amino acid permeases	0	0	0	0	1	1	0	0	0	0	0	1	1	1	0	0	0	0	0	0	0	0	0	0	0	0	0	0	0	0	0	0	0	0	0	0	0	0	0	0	0	0	0	0	0	0	0
COG3821	S	Uncharacterized membrane protein	0	0	0	2	2	2	1	2	2	1	2	2	2	2	0	0	0	0	1	1	0	1	1	1	0	0	0	1	1	1	0	1	1	0	0	0	0	1	1	0	1	1	1	1	1	1	0
COG4660	C	Na+-translocating ferredoxin:NAD+ oxidoreductase RNF, RnfE subunit	0	0	0	1	1	1	0	1	1	0	1	1	1	1	0	0	1	1	1	1	1	1	0	0	1	1	1	0	0	0	0	0	0	0	0	0	0	0	0	0	0	0	0	0	0	0	0
COG4659	C	Na+-translocating ferredoxin:NAD+ oxidoreductase RNF, RnfG subunit	0	0	0	1	1	1	0	1	1	0	1	1	1	1	0	0	1	1	1	1	1	1	0	0	1	1	1	0	0	0	0	0	0	0	0	0	0	0	0	0	0	0	0	0	0	0	0
COG4658	C	Na+-translocating ferredoxin:NAD+ oxidoreductase RNF, RnfD subunit	0	0	0	1	1	1	0	1	1	0	1	1	1	1	0	2	1	1	1	1	1	1	0	0	1	1	1	0	0	0	0	0	0	0	0	0	0	0	0	0	0	0	0	0	0	0	0
COG4656	C	Na+-translocating ferredoxin:NAD+ oxidoreductase RNF, RnfC subunit	0	0	0	1	1	0	0	1	1	0	1	0	1	1	0	1	1	1	1	1	1	1	0	0	1	1	1	0	0	0	0	0	0	0	0	0	0	0	0	0	0	0	0	0	0	0	0
COG0008	J	Glutamyl- or glutaminyl-tRNA synthetase	3	3	3	2	1	2	2	2	2	2	2	2	2	2	2	5	2	2	3	3	3	2	4	2	2	2	2	2	1	3	2	2	3	0	2	2	3	3	2	1	3	3	3	3	2	3	3
COG0215	J	Cysteinyl-tRNA synthetase	2	2	0	1	1	1	1	1	1	1	1	1	1	1	1	1	1	1	1	1	0	1	1	1	1	1	1	1	0	1	1	1	1	1	1	1	1	1	1	1	1	1	1	1	1	1	1
COG0708	L	Exonuclease III	0	0	0	2	2	2	2	2	2	2	2	2	2	1	1	2	1	1	2	2	1	2	2	2	2	2	2	2	1	2	2	2	2	0	2	2	2	2	2	1	2	2	2	2	2	2	2
COG0061	F	NAD kinase	0	0	0	1	1	1	1	1	1	1	1	1	1	1	1	1	1	1	1	1	1	0	1	1	1	1	1	0	0	1	1	1	1	0	1	0	1	1	1	1	1	1	1	1	1	1	1
COG0074	C	Succinyl-CoA synthetase, alpha subunit	0	0	0	1	1	1	1	1	1	1	1	1	1	1	1	0	0	2	2	2	2	2	2	2	1	1	1	2	1	1	1	1	1	2	2	1	2	1	1	1	1	2	2	2	1	1	1
COG0045	C	Succinyl-CoA synthetase, beta subunit	0	0	0	1	1	1	1	1	1	1	1	1	1	1	1	0	0	1	2	2	2	2	2	2	1	2	1	2	2	1	1	0	0	2	2	1	2	1	1	1	1	2	2	2	1	1	1
COG0508	C	Pyruvate/2-oxoglutarate dehydrogenase complex, dihydrolipoamide acyltransferase (E2) component	2	3	2	2	1	1	1	2	2	2	2	1	3	2	2	2	1	2	2	2	2	2	3	2	4	6	4	3	1	2	2	3	1	1	1	1	1	2	2	3	2	2	4	5	3	3	2
COG4789	U	Type III secretory pathway, component EscV	0	0	0	2	2	2	2	2	2	2	2	2	3	2	0	0	0	0	0	0	0	0	0	0	0	0	0	0	0	0	0	0	0	0	0	0	0	0	0	0	0	0	0	0	0	0	0
COG2333	R	Metal-dependent hydrolase, beta-lactamase superfamily II	0	0	0	1	1	1	1	1	1	1	1	1	1	1	1	0	1	0	1	1	1	1	0	0	1	1	1	0	0	0	0	0	0	0	0	0	0	0	0	0	0	0	0	0	0	0	0
COG2917	D	Intracellular septation protein A	0	0	0	1	1	1	1	1	1	1	1	1	1	1	1	1	1	0	1	1	1	1	0	0	2	1	1	1	1	1	1	1	1	0	1	1	1	1	1	1	1	1	1	1	1	1	1
COG0441	J	Threonyl-tRNA synthetase	2	2	2	1	1	1	1	1	1	1	1	1	1	1	1	1	1	2	1	1	1	1	1	1	1	0	1	0	0	1	1	1	1	1	1	1	0	0	1	1	1	1	1	1	1	1	1
COG0290	J	Translation initiation factor IF-3	1	1	1	1	1	1	1	1	1	1	1	1	1	1	1	1	1	1	1	1	1	1	0	1	1	1	1	1	1	1	1	1	0	1	1	0	1	1	1	0	1	1	1	1	1	1	1
COG0291	J	Ribosomal protein L35	1	1	1	1	1	1	1	1	1	1	1	1	1	1	1	1	1	1	1	1	1	1	1	1	1	1	1	1	0	1	1	1	0	1	1	1	1	1	1	1	1	1	1	1	1	1	1
COG0292	J	Ribosomal protein L20	1	1	0	1	1	1	1	1	1	1	1	1	1	1	1	1	1	1	1	1	1	1	1	1	1	1	1	0	1	1	1	1	1	1	1	1	1	1	1	0	1	1	1	1	1	1	1
COG2805	NW	Tfp pilus assembly protein PilT, pilus retraction ATPase	0	0	0	1	1	1	1	1	1	1	1	1	1	1	1	2	0	0	0	0	0	0	0	1	1	1	1	0	0	0	0	0	0	0	0	0	0	0	0	0	0	0	0	0	0	0	0
COG1555	L	DNA uptake protein ComE and related DNA-binding proteins	0	0	0	1	1	1	1	1	1	1	1	1	1	1	1	0	0	0	0	0	0	0	0	1	1	1	1	0	0	0	0	0	0	0	0	0	0	0	0	0	0	0	0	0	0	0	0
COG0607	P	Rhodanese-related sulfurtransferase	0	0	0	1	1	1	1	1	1	1	1	1	1	1	2	2	2	2	3	2	2	2	2	2	4	4	4	2	1	2	1	1	1	0	0	0	0	1	1	1	1	2	2	2	2	2	3
COG1952	U	Preprotein translocase subunit SecB	0	0	0	1	1	1	1	1	1	1	1	1	1	1	1	1	0	0	0	0	0	0	1	1	1	1	1	1	1	1	1	1	2	0	1	1	1	1	1	0	1	1	1	1	1	1	1
COG2104	H	Sulfur carrier protein ThiS (thiamine biosynthesis)	0	0	0	1	1	1	1	1	1	1	1	1	1	1	1	0	1	0	1	1	1	1	0	0	0	0	0	1	0	0	0	0	1	0	0	0	0	0	0	0	0	0	0	0	1	0	0
COG2022	H	Thiamin biosynthesis thiazole synthase ThiGH, ThiG subunit	0	0	0	1	1	1	1	1	1	1	1	1	1	1	1	1	1	1	1	1	1	1	0	0	0	0	0	1	0	0	0	0	0	0	0	0	0	0	0	0	0	0	0	0	1	0	0
COG1060	H	2-iminoacetate synthase ThiH (tyrosine cleavage enzyme, thamine biosynthesis)	0	0	0	1	1	1	1	1	1	1	1	1	1	1	1	1	0	0	0	0	0	0	0	0	2	1	1	0	0	0	0	0	0	0	0	0	0	0	0	0	0	0	0	0	0	0	0
COG0442	J	Prolyl-tRNA synthetase	3	3	3	1	1	1	1	1	1	1	1	1	1	1	1	1	1	1	1	1	1	1	2	1	1	2	1	1	1	1	2	1	1	0	2	0	1	1	1	1	1	1	1	1	1	1	1
COG0686	E	Alanine dehydrogenase	0	0	0	1	1	1	1	1	1	1	1	1	1	1	1	1	1	1	1	1	0	1	1	1	0	1	0	1	0	2	1	1	2	2	1	2	1	0	0	0	0	2	2	2	1	1	0
COG0431	C	NAD(P)H-dependent FMN reductase	0	0	0	1	1	1	1	1	1	1	1	1	1	1	2	2	1	1	1	1	1	1	1	2	1	1	1	1	1	2	2	2	1	0	1	2	1	1	1	1	1	0	0	0	3	2	0
COG0863	L	DNA modification methylase	1	0	3	0	0	5	0	0	0	0	0	0	1	0	0	0	1	1	3	2	1	3	0	0	0	0	0	1	0	2	1	1	0	1	1	0	0	1	1	0	1	1	1	1	2	1	1
COG1961	L	Site-specific DNA recombinase related to the DNA invertase Pin	0	0	0	0	0	0	0	0	0	0	0	0	1	0	1	1	0	0	0	0	0	3	0	0	0	0	0	2	1	2	5	0	1	0	0	0	0	0	0	0	0	0	0	0	1	0	1
COG2142	C	Succinate dehydrogenase, hydrophobic anchor subunit	0	0	0	1	1	1	1	1	1	1	1	1	1	1	1	1	0	0	1	1	1	1	1	1	2	1	1	0	0	1	1	1	0	1	1	1	1	1	1	1	1	1	1	1	1	1	1
COG1053	C	Succinate dehydrogenase/fumarate reductase, flavoprotein subunit	0	0	0	1	1	1	1	1	1	1	1	1	1	1	5	3	1	1	1	1	1	1	2	1	3	1	3	1	0	1	1	2	2	2	1	3	1	3	2	2	3	2	2	2	1	1	1
COG0479	C	Succinate dehydrogenase/fumarate reductase, Fe-S protein subunit	0	0	0	1	1	1	1	1	1	1	1	1	1	1	0	1	1	2	1	1	1	1	1	1	2	1	1	1	1	1	1	2	1	1	1	1	1	1	1	1	1	1	2	2	1	1	1
COG0210	L	Superfamily I DNA or RNA helicase	4	4	4	3	3	4	3	3	3	3	3	4	3	5	3	4	3	1	3	2	2	3	1	2	2	1	1	1	0	1	1	1	0	0	1	1	1	1	1	1	1	1	1	1	1	1	1
COG0469	G	Pyruvate kinase	1	1	0	1	1	1	1	1	1	1	1	1	1	1	3	1	1	1	0	0	0	0	2	1	1	1	1	1	1	1	1	1	0	1	1	1	1	1	1	1	1	1	1	1	1	1	1
COG0312	R	Predicted Zn-dependent protease or its inactivated homolog	0	0	0	2	2	2	2	2	2	2	2	2	2	2	0	0	2	2	0	0	0	0	2	2	0	0	0	1	2	2	2	2	2	2	2	1	2	2	2	0	2	2	2	2	2	2	2
COG0293	J	23S rRNA U2552 (ribose-2'-O)-methylase RlmE/FtsJ	0	0	0	1	1	1	1	1	1	1	1	1	1	1	2	0	1	0	1	1	1	1	1	1	1	1	1	1	0	1	1	1	2	1	1	1	1	1	1	0	1	0	1	1	1	1	1
COG0465	O	ATP-dependent Zn proteases	0	1	0	1	1	1	1	1	1	1	1	1	1	1	1	1	1	1	1	1	1	1	1	1	1	1	1	1	0	1	1	2	1	2	1	1	1	1	1	0	1	1	1	1	1	2	1
COG0792	L	Predicted endonuclease distantly related to archaeal Holliday junction resolvase	0	0	0	1	1	1	1	1	1	1	1	1	1	1	0	0	1	1	1	1	1	1	1	1	1	1	1	1	0	1	1	1	1	0	0	0	0	1	1	1	1	1	1	1	1	1	1
COG2957	E	Agmatine/peptidylarginine deiminase	0	0	0	0	0	1	0	1	1	0	1	1	1	1	4	1	0	0	0	0	0	0	1	1	1	1	1	1	0	0	0	1	1	0	0	0	0	1	1	1	1	0	0	0	1	0	1
COG0036	G	Pentose-5-phosphate-3-epimerase	1	1	0	1	1	1	1	1	1	1	1	1	1	1	1	1	1	1	1	1	1	1	1	1	0	0	0	0	2	1	1	1	1	1	1	1	1	1	1	1	1	1	1	1	1	2	1
COG0021	G	Transketolase	4	4	4	1	1	1	0	1	1	1	1	1	1	1	2	1	1	1	1	1	1	1	1	1	1	1	1	1	0	1	2	1	0	1	2	1	1	1	1	1	1	2	1	1	1	1	1
COG0558	I	Phosphatidylglycerophosphate synthase	0	0	1	2	1	2	1	1	1	1	1	2	2	2	0	1	3	2	4	4	3	4	2	3	1	1	1	1	2	2	2	2	3	1	1	1	1	1	1	1	1	1	1	1	2	2	3
COG2076	V	Multidrug transporter EmrE and related cation transporters	0	0	0	1	1	1	1	1	1	1	1	1	1	1	2	1	2	0	1	1	1	1	1	1	1	1	0	1	2	0	0	0	0	1	1	0	1	0	0	0	0	0	0	0	0	0	1
COG0358	L	DNA primase (bacterial type)	0	1	1	1	1	1	1	1	1	1	1	1	1	1	1	1	1	0	1	1	1	1	0	1	0	1	1	0	0	2	2	2	1	1	1	1	1	1	1	1	1	1	1	1	1	1	1
COG0794	GM	D-arabinose 5-phosphate isomerase GutQ	0	0	0	1	1	1	1	1	1	1	1	1	1	1	1	1	0	0	1	1	1	1	1	0	1	1	1	1	0	1	1	1	0	0	1	1	1	1	0	0	0	1	1	1	1	1	1
COG0037	J	tRNA(Ile)-lysidine synthase TilS/MesJ	1	1	0	2	2	2	2	2	2	2	2	2	2	2	1	2	1	1	2	2	1	1	2	2	2	2	2	2	1	2	0	2	2	0	2	1	2	2	2	1	2	2	2	2	2	2	1
COG0351	H	Hydroxymethylpyrimidine/phosphomethylpyrimidine kinase	0	0	0	1	1	1	1	1	1	1	1	1	1	1	1	1	1	1	1	1	1	1	0	0	0	0	0	1	1	0	0	0	1	0	0	1	0	0	0	0	0	0	0	0	1	1	0
COG0194	F	Guanylate kinase	2	2	2	1	1	1	1	1	1	1	1	1	1	1	1	1	1	2	1	1	1	1	0	0	1	1	1	1	0	1	1	1	1	0	1	1	1	1	1	1	1	1	1	1	0	1	1
COG5540			0	0	0	4	4	4	4	4	4	4	4	3	3	4	0	1	0	0	0	0	0	0	0	0	0	0	0	0	0	0	0	0	0	0	0	0	0	0	0	0	0	0	0	0	0	0	0
COG0272	L	NAD-dependent DNA ligase	3	3	3	3	2	2	2	2	2	2	2	2	4	2	1	2	1	1	1	1	0	1	2	1	1	1	1	0	3	1	1	1	0	0	0	0	1	1	1	2	1	2	1	1	1	2	1
COG0352	H	Thiamine monophosphate synthase	0	0	0	2	2	2	2	2	2	2	2	2	2	2	1	1	2	2	2	2	2	2	0	0	0	0	0	2	1	1	0	1	1	0	1	0	1	1	1	1	1	1	1	1	2	2	1
COG1539	H	Dihydroneopterin aldolase	0	0	0	2	1	1	1	1	1	1	1	1	1	1	1	1	1	0	1	1	1	1	1	1	1	0	0	1	0	1	1	1	0	0	1	0	1	1	1	1	1	1	1	1	1	1	1
COG0252	JU	L-asparaginase/archaeal Glu-tRNAGln amidotransferase subunit D	0	0	0	3	2	1	2	2	2	2	2	1	1	1	2	2	1	0	0	0	0	0	1	1	1	0	1	0	0	0	0	0	0	0	0	0	0	0	0	0	0	0	0	0	0	1	0
COG0389	L	Nucleotidyltransferase/DNA polymerase involved in DNA repair	0	0	0	2	1	1	1	1	1	1	1	1	1	1	1	1	0	0	0	0	0	0	1	1	1	1	1	1	0	2	2	2	2	0	2	2	2	1	1	1	1	2	2	2	2	0	2
COG1396	K	Transcriptional regulator, contains XRE-family HTH domain	0	0	0	2	1	1	1	1	1	1	1	1	1	1	1	2	0	0	0	0	0	0	0	1	0	0	0	12	4	8	4	6	4	1	1	3	0	6	7	4	7	3	4	4	4	2	3
COG0736	I	Phosphopantetheinyl transferase (holo-ACP synthase)	1	1	0	1	1	1	1	1	1	1	1	1	1	1	0	0	1	0	1	1	1	1	0	0	0	0	0	1	1	1	0	1	1	1	1	1	1	1	1	1	1	1	1	1	1	1	1
COG1090	R	NAD dependent epimerase/dehydratase family enzyme	0	0	0	1	1	1	1	1	1	1	1	1	1	1	0	1	0	0	0	0	0	0	1	1	1	1	0	1	1	0	0	0	0	0	0	0	0	0	0	0	0	0	0	0	0	0	0
COG0539	J	Ribosomal protein S1	0	0	0	1	1	1	1	1	1	1	1	1	1	1	1	1	1	1	1	1	1	1	1	1	1	1	1	1	0	1	1	0	1	1	1	0	1	1	1	1	1	1	1	1	1	1	1
COG0283	F	Cytidylate kinase	2	2	1	1	1	1	1	1	1	1	1	1	1	1	1	1	1	1	1	1	1	1	1	1	1	1	1	1	1	1	1	1	1	0	1	1	1	1	1	1	1	1	1	1	1	1	1
COG1670	JO	Protein N-acetyltransferase, RimJ/RimL family	0	0	0	1	1	1	1	1	1	1	1	1	1	1	0	0	0	0	3	3	2	3	3	3	1	1	0	10	3	10	11	6	3	0	1	1	1	4	4	2	3	4	4	4	8	5	5
COG0147	EH	Anthranilate/para-aminobenzoate synthases component I	0	0	0	1	1	1	1	1	1	1	1	1	1	1	2	0	2	1	2	2	1	2	2	1	0	1	1	2	1	2	2	1	1	1	2	1	2	1	1	1	1	2	2	2	2	2	1
COG0234	O	Co-chaperonin GroES (HSP10)	0	0	0	1	1	1	1	1	1	1	1	1	1	1	1	1	1	1	1	1	0	1	0	1	0	1	0	1	0	1	0	1	1	1	1	1	1	1	1	0	1	1	1	1	1	1	1
COG0459	O	Chaperonin GroEL (HSP60 family)	0	0	0	1	1	1	1	1	1	1	1	0	1	1	1	0	1	2	1	1	0	1	0	0	0	0	1	2	0	1	0	1	1	1	2	2	1	1	1	0	1	2	1	1	1	1	1
COG0178	L	Excinuclease UvrABC ATPase subunit	3	3	3	1	1	1	1	1	1	1	1	1	1	1	0	2	1	1	1	1	1	1	4	2	0	1	1	1	2	1	1	0	1	0	1	1	1	1	1	1	1	2	1	1	1	1	1
COG2239	P	Mg/Co/Ni transporter MgtE (contains CBS domain)	0	0	0	1	1	1	1	1	1	1	1	1	1	1	1	1	1	1	1	1	1	1	1	1	1	1	1	1	2	1	1	1	0	0	1	1	1	1	1	1	2	1	1	1	1	1	1
COG0242	J	Peptide deformylase	2	2	1	2	2	2	2	2	2	2	2	2	2	2	2	2	1	1	1	1	1	1	1	1	1	1	1	2	2	3	3	1	0	1	2	2	2	2	2	1	2	2	2	2	1	1	1
COG3335	X	Transposase	0	0	0	0	0	1	0	0	0	0	0	0	1	1	0	0	0	0	0	0	0	1	0	0	0	0	0	2	0	0	0	0	0	0	0	0	0	0	0	0	0	0	0	0	0	0	0
COG1217	T	Predicted membrane GTPase involved in stress response	0	0	0	1	1	1	1	1	1	1	1	1	2	1	1	1	0	0	1	1	1	1	1	1	1	1	1	0	0	1	1	1	1	0	1	1	1	1	1	0	1	1	1	1	1	1	1
COG0596	HR	Pimeloyl-ACP methyl ester carboxylesterase	1	1	0	3	3	3	3	3	3	3	3	3	3	3	6	6	1	0	4	4	3	4	6	11	12	17	19	19	9	17	11	10	6	4	6	5	5	10	11	9	11	10	10	13	13	9	11
COG3419	NW	Tfp pilus assembly protein, tip-associated adhesin PilY1	0	0	0	2	2	2	2	2	2	2	2	2	2	2	0	0	0	0	0	0	0	0	1	1	1	1	1	0	0	0	0	0	0	0	1	0	0	0	0	0	0	0	0	0	0	0	0
COG1186	J	Protein chain release factor B	0	0	0	1	1	1	1	1	1	1	1	1	1	1	1	1	1	1	1	1	1	1	0	1	1	2	1	2	1	2	2	2	0	2	1	1	2	2	2	1	2	2	2	2	2	1	2
COG1190	J	Lysyl-tRNA synthetase (class II)	2	2	2	1	1	1	1	1	1	1	1	1	1	1	1	1	1	1	1	1	0	1	2	1	1	1	0	0	0	0	0	0	0	0	0	0	0	0	0	0	0	0	0	0	1	0	0
COG0756	FV	dUTPase	0	0	0	1	1	1	1	1	1	1	1	1	1	1	0	0	0	0	1	1	0	1	0	1	0	0	0	1	0	1	1	1	0	0	1	1	1	1	1	1	1	1	1	1	1	1	1
COG0564	J	Pseudouridylate synthase, 23S rRNA- or tRNA-specific	3	3	0	2	2	2	2	2	2	2	2	2	2	2	3	2	2	2	3	2	3	3	3	3	3	3	3	3	0	3	2	3	2	3	3	1	2	3	2	2	3	3	3	3	3	2	2
COG4105	M	Outer membrane protein assembly factor BamD, BamD/ComL family	0	1	0	1	1	1	1	1	1	1	1	1	1	1	1	1	1	1	1	1	1	1	0	0	1	1	1	1	0	1	1	1	1	0	1	0	1	1	1	1	1	1	1	1	1	1	1
COG0621	J	tRNA A37 methylthiotransferase MiaB	0	0	0	1	1	1	1	1	1	1	1	1	1	1	2	0	1	1	1	1	0	1	4	2	1	2	2	3	1	3	2	3	3	1	3	1	3	3	3	5	3	3	3	3	2	2	2
COG0782	K	Transcription elongation factor, GreA/GreB family	1	1	1	1	1	1	1	1	1	1	1	1	1	1	2	0	1	1	1	1	1	1	0	1	2	2	2	1	1	1	1	1	1	1	1	1	1	1	1	1	1	1	1	1	1	2	1
COG0458	EF	Carbamoylphosphate synthase large subunit	0	0	0	1	1	1	1	1	1	1	1	1	1	1	2	0	1	1	1	2	1	1	1	1	1	1	1	0	0	1	1	1	1	1	1	1	1	0	1	1	1	1	1	1	1	1	1
COG0505	EF	Carbamoylphosphate synthase small subunit	0	0	0	1	1	1	1	1	1	1	1	1	1	1	1	0	1	1	0	1	1	1	0	1	1	1	1	2	0	1	1	1	0	1	0	1	1	1	1	1	1	1	1	1	1	1	1
COG0360	J	Ribosomal protein S6	1	1	1	1	1	1	1	1	1	1	1	1	1	1	1	1	1	1	1	1	1	1	1	1	1	1	1	0	0	1	1	1	1	1	1	1	1	1	1	0	1	1	1	1	1	1	1
COG0238	J	Ribosomal protein S18	1	1	0	1	1	1	1	1	1	1	1	1	1	1	1	1	1	1	1	1	1	1	1	1	1	1	1	1	0	1	1	1	2	1	1	1	1	1	1	0	1	1	1	1	1	1	1
COG0359	J	Ribosomal protein L9	1	1	1	1	1	1	1	1	1	1	1	1	1	1	1	1	1	1	1	1	1	1	1	0	1	1	1	1	0	1	1	1	1	1	1	1	1	1	1	0	1	1	0	1	1	1	1
COG1049	C	Aconitase B	0	0	0	1	1	1	1	1	1	1	1	1	1	1	1	1	1	1	0	0	0	0	0	0	1	1	1	0	1	0	0	0	0	0	0	0	0	0	0	0	0	0	0	0	0	0	0
COG1464	P	ABC-type metal ion transport system, periplasmic component/surface antigen	0	0	0	1	1	1	1	1	1	1	1	1	1	1	0	0	0	0	0	0	0	0	0	0	0	0	0	0	0	0	0	0	0	0	0	0	0	0	0	0	0	0	0	0	0	0	0
COG2011	E	ABC-type methionine transport system, permease component	0	0	0	1	1	1	1	1	1	1	1	1	1	1	0	0	0	0	0	0	0	0	0	0	0	0	0	0	0	0	0	0	0	0	0	0	0	0	0	0	0	0	0	0	0	0	0
COG1135	E	ABC-type methionine transport system, ATPase component	0	0	0	1	1	1	1	1	1	1	1	1	1	1	0	0	0	0	0	0	0	0	0	0	0	0	0	0	0	0	0	0	0	0	0	0	0	0	0	1	0	0	0	0	0	0	0
COG1544	J	Ribosome-associated translation inhibitor RaiA	0	0	0	1	1	1	1	1	1	1	1	1	1	1	1	0	1	1	1	1	0	1	1	1	1	1	1	0	1	1	1	1	1	1	1	1	1	1	1	1	1	1	1	1	1	1	1
COG1866	C	Phosphoenolpyruvate carboxykinase, ATP-dependent	0	0	0	1	1	1	1	1	1	1	1	1	1	1	1	2	0	0	0	0	0	0	0	0	1	1	1	1	0	1	2	1	1	1	1	1	1	1	1	1	1	1	1	1	1	1	1
COG2847	P	Copper(I)-binding protein	0	0	0	1	1	1	1	1	1	1	1	1	1	1	1	1	0	0	1	1	1	1	0	1	1	1	0	1	1	1	1	1	1	1	1	1	1	1	1	1	2	1	1	1	2	0	1
COG3022	P	Cytoplasmic iron level regulating protein YaaA, DUF328/UPF0246 family	0	0	0	1	1	1	1	1	1	1	1	1	1	1	1	1	1	1	1	1	1	1	1	1	1	2	1	1	0	1	1	1	1	0	1	1	1	1	1	0	1	1	1	1	0	0	0
COG2172	T	Anti-sigma regulatory factor (Ser/Thr protein kinase)	0	0	0	1	1	1	1	1	1	1	1	1	1	1	0	0	0	0	0	0	0	0	0	1	1	1	0	1	2	1	0	0	1	0	0	0	0	0	0	0	0	0	0	0	0	1	0
COG1366	T	Anti-anti-sigma regulatory factor (antagonist of anti-sigma factor)	0	0	0	2	2	2	2	2	2	2	2	2	2	2	2	2	0	0	0	0	0	0	1	2	2	3	1	1	1	1	0	0	0	0	0	0	0	0	0	0	0	1	1	1	0	1	0
COG1025	O	Secreted/periplasmic Zn-dependent peptidases, insulinase-like	0	0	0	1	1	1	1	1	1	1	1	1	1	1	3	2	0	0	0	0	0	0	0	0	1	1	1	0	0	0	0	0	0	0	0	0	0	0	0	0	0	0	0	0	0	0	0
COG2056	E	Predicted histidine transporter YuiF, NhaC family	0	0	0	2	2	1	2	2	2	2	2	1	1	1	2	2	0	0	0	0	0	0	0	0	0	0	0	0	0	0	0	0	0	0	0	0	0	0	0	0	0	0	0	0	0	0	0
COG0666	T	Ankyrin repeat	0	0	0	40	31	36	21	34	34	22	31	25	20	26	2	1	2	3	0	0	0	0	0	0	0	0	0	0	0	0	0	0	1	0	0	0	0	0	0	0	0	0	0	0	0	0	0
COG0259	H	Pyridoxine/pyridoxamine 5'-phosphate oxidase	0	0	0	1	1	0	1	1	1	1	1	0	1	1	1	1	1	0	1	1	1	1	1	1	0	1	1	1	1	1	1	2	0	1	1	1	1	1	1	1	1	1	2	2	1	1	1
COG0476	H	Molybdopterin or thiamine biosynthesis adenylyltransferase	0	0	0	2	1	1	1	1	1	1	1	2	3	2	1	1	1	2	1	1	1	1	1	1	1	1	1	2	1	2	1	1	0	0	1	1	1	1	1	1	1	1	1	1	2	1	1
COG1176	E	ABC-type spermidine/putrescine transport system, permease component I	0	0	0	1	1	1	1	1	1	1	1	1	1	1	0	0	0	0	1	1	1	1	2	3	0	0	0	5	2	3	3	2	1	3	2	2	2	1	1	1	2	3	4	4	3	3	3
COG3842	E	ABC-type Fe3+/spermidine/putrescine transport systems, ATPase components	1	1	1	1	1	1	1	1	1	1	1	1	1	1	0	0	1	1	2	2	2	3	2	4	0	0	0	6	2	4	4	3	3	3	4	4	4	3	1	0	1	4	6	5	7	4	4
COG0631	T	Serine/threonine protein phosphatase PrpC	2	2	2	0	0	1	0	0	0	0	0	1	1	1	3	2	0	0	0	0	0	0	0	0	0	0	0	3	1	2	2	0	0	0	0	0	0	0	0	0	0	0	0	0	0	0	0
COG0105	F	Nucleoside diphosphate kinase	0	0	0	1	1	1	1	1	1	1	1	1	1	1	0	0	1	1	1	1	1	1	1	1	1	1	0	1	0	1	1	1	0	0	1	1	0	1	1	0	1	1	1	0	1	0	1
COG1845	C	Heme/copper-type cytochrome/quinol oxidase, subunit 3	0	0	0	1	2	1	1	1	1	1	1	1	1	1	2	1	1	2	1	1	1	1	1	1	1	2	1	2	2	1	1	1	1	2	2	2	1	1	1	1	1	1	1	1	1	0	1
COG3175	CO	Cytochrome c oxidase assembly protein Cox11	0	0	0	1	1	1	1	1	1	1	1	1	1	1	1	1	1	1	1	1	1	1	1	1	1	1	1	0	1	1	1	1	0	2	2	2	1	1	1	0	1	1	1	1	1	1	1
COG0843	C	Heme/copper-type cytochrome/quinol oxidase, subunit 1	0	0	0	1	1	1	1	1	1	1	1	1	1	1	2	1	1	9	1	1	1	1	2	1	2	1	1	2	2	1	1	1	1	3	2	2	2	1	1	1	1	0	0	0	1	0	1
COG1622	C	Heme/copper-type cytochrome/quinol oxidase, subunit 2	0	0	0	1	1	1	1	1	1	1	1	1	2	1	2	1	1	6	1	1	1	1	2	1	1	2	1	1	0	1	1	1	0	1	2	2	1	1	1	1	1	1	1	1	1	1	1
COG4166	E	ABC-type oligopeptide transport system, periplasmic component	0	0	0	4	4	5	4	4	4	5	4	5	5	5	1	1	0	0	0	0	0	0	1	2	0	1	1	3	1	3	2	4	3	0	1	2	2	2	2	0	2	2	2	2	3	4	3
COG3216	S	Uncharacterized conserved protein, DUF2062 family	0	0	0	1	1	1	1	1	1	1	1	1	1	1	1	1	1	1	1	1	1	1	1	1	1	1	1	1	1	1	1	1	1	1	1	1	1	1	1	1	1	1	1	1	1	1	1
COG1136	M	ABC-type lipoprotein export system, ATPase component	1	1	1	1	1	1	1	1	1	1	1	1	1	1	1	2	2	2	3	3	3	3	1	1	1	1	1	4	1	2	2	4	2	0	1	1	1	2	1	1	1	2	2	2	4	1	3
COG4591	M	ABC-type transport system, involved in lipoprotein release, permease component	0	0	0	1	1	1	1	1	1	1	1	1	1	1	2	2	2	2	2	2	1	2	1	2	2	2	2	1	1	1	1	1	1	0	1	1	0	1	1	1	1	1	1	1	2	1	2
COG1196	D	Chromosome segregation ATPase	4	4	2	2	2	6	2	2	2	2	2	4	2	4	5	5	0	0	2	3	2	2	2	1	1	3	1	3	0	2	1	1	2	1	1	1	1	1	2	1	1	1	2	1	3	1	5
COG1131	V	ABC-type multidrug transport system, ATPase component	4	4	2	2	2	2	2	2	2	2	2	2	2	2	1	1	1	1	3	3	3	3	1	1	1	3	3	2	1	2	3	2	2	0	0	0	0	1	1	2	2	1	2	2	1	3	0
COG0842	V	ABC-type multidrug transport system, permease component	0	0	0	2	2	2	2	2	2	2	2	2	2	2	1	1	1	1	2	2	2	2	1	1	1	2	2	1	4	2	1	1	1	0	0	0	0	2	2	2	2	2	2	2	0	1	0
COG2904	J	NADPH-dependent 7-cyano-7-deazaguanine reductase QueF, N-terminal domain	0	0	0	1	1	1	1	1	1	1	1	1	1	1	0	0	0	0	0	0	0	0	0	0	0	0	0	0	0	0	0	0	0	0	0	0	0	0	0	0	0	0	0	0	0	0	0
COG2183	K	Transcriptional accessory protein Tex/SPT6	0	0	0	1	1	1	1	1	1	1	1	1	1	1	1	0	0	0	0	0	0	0	2	1	0	0	0	1	0	0	0	0	1	0	0	0	0	0	0	0	0	0	0	0	0	0	0
COG0670	R	Integral membrane protein, interacts with FtsH	0	0	0	1	1	1	1	1	1	1	1	1	1	1	1	1	1	1	1	1	1	1	1	1	1	2	1	0	1	1	0	1	1	0	1	1	1	1	1	1	1	1	1	1	1	1	1
COG5579	S	Uncharacterized protein, DUF1810 family	0	0	0	1	1	1	1	1	1	1	1	1	1	1	1	0	0	0	0	0	0	0	0	0	0	0	0	0	0	0	0	0	0	0	0	0	0	0	0	0	0	0	0	0	0	0	0
COG2918	H	Gamma-glutamylcysteine synthetase	0	0	0	2	1	1	1	1	1	1	1	1	1	1	1	1	1	1	0	0	0	0	1	1	1	1	1	0	0	0	0	0	0	0	0	0	0	0	0	0	0	0	0	0	0	0	0
COG0181	H	Porphobilinogen deaminase	0	0	0	2	1	1	1	1	1	1	1	1	2	1	1	1	1	2	1	1	1	1	0	0	1	1	1	0	1	1	1	1	1	1	1	0	1	1	1	1	1	2	1	1	1	1	1
COG1587	H	Uroporphyrinogen-III synthase	0	0	0	2	1	1	1	1	1	1	1	1	1	1	1	1	1	1	1	1	1	1	1	1	0	0	0	0	0	1	1	1	1	1	1	0	1	1	1	1	1	1	1	1	1	1	1
COG2959	S	Uncharacterized conserved protein HemX (no evidence of involvement in heme biosynthesis)	0	0	0	2	1	1	1	1	1	1	1	1	1	1	1	0	0	0	0	0	0	0	0	0	1	1	1	0	0	0	0	0	0	0	0	0	0	0	0	0	0	0	0	0	0	0	0
COG0317	TK	(p)ppGpp synthase/hydrolase, HD superfamily	0	0	0	2	2	2	2	2	2	2	2	2	2	2	3	3	1	1	1	1	1	1	2	1	2	2	2	1	1	1	1	1	1	1	1	1	1	1	1	1	1	1	1	1	1	1	1
COG1121	P	ABC-type Mn2+/Zn2+ transport system, ATPase component	0	0	0	1	1	1	1	1	1	1	1	1	1	1	0	0	1	1	2	2	1	2	1	1	0	0	0	2	1	2	1	2	1	1	1	0	2	0	0	0	0	2	2	2	2	1	1
COG0466	O	ATP-dependent Lon protease, bacterial type	2	2	2	1	1	1	1	1	1	1	1	0	1	1	3	2	1	2	1	1	1	1	0	1	1	3	1	0	0	1	1	1	0	0	1	1	1	1	1	0	1	1	1	0	1	2	1
COG2804	NUW	Type II secretory pathway ATPase GspE/PulE or T4P pilus assembly pathway ATPase PilB	0	0	0	2	2	2	2	2	2	2	2	2	3	2	3	3	1	1	2	2	2	2	1	1	1	4	5	0	0	4	1	0	0	0	0	0	0	0	0	0	0	0	0	0	0	0	0
COG3245	C	Cytochrome c5	0	0	0	1	1	1	1	1	1	1	1	0	1	1	2	2	0	0	0	0	0	0	1	1	2	2	2	0	0	0	0	0	0	0	0	0	0	0	0	0	0	0	0	0	0	0	0
COG0322	L	Excinuclease UvrABC, nuclease subunit	3	3	3	1	1	1	1	1	1	1	1	1	1	1	0	1	1	1	1	1	1	1	1	1	2	2	2	1	0	1	1	0	1	1	1	1	1	1	1	1	1	1	1	1	1	1	1
COG0536	DL	GTPase involved in cell partioning and DNA repair	1	0	0	1	1	1	1	1	1	1	1	1	2	1	0	0	1	1	1	1	1	1	1	1	0	1	1	1	0	1	1	1	0	1	1	1	1	1	1	1	1	1	1	1	1	1	1
COG0211	J	Ribosomal protein L27	1	1	1	1	1	1	1	1	1	1	1	1	1	1	1	0	1	1	1	1	1	1	1	1	0	1	1	0	0	1	0	1	1	1	1	1	1	1	1	0	1	1	1	1	1	1	1
COG0261	J	Ribosomal protein L21	1	1	1	1	1	1	1	1	1	1	1	1	1	1	1	0	1	1	1	1	1	1	1	1	0	1	1	0	0	1	0	1	1	1	1	1	1	1	1	0	1	1	1	1	1	1	1
COG0815	M	Apolipoprotein N-acyltransferase	0	0	0	1	1	1	1	1	1	1	1	1	1	1	1	1	1	0	0	0	0	0	1	0	1	1	1	0	1	1	1	1	2	1	1	1	1	1	1	1	1	1	1	1	1	1	1
COG4535	P	Mg2+ and Co2+ transporter CorC, contains CBS pair and CorC-HlyC domains	0	0	0	1	1	1	1	1	1	1	1	1	1	1	1	1	1	1	1	1	0	0	1	1	1	1	1	0	0	0	0	0	0	0	0	0	0	0	0	0	0	0	0	0	0	0	0
COG0254	J	Ribosomal protein L31	1	1	0	1	1	1	1	1	1	1	1	1	1	1	1	1	1	1	1	1	1	1	1	1	1	1	1	1	1	1	1	1	0	1	1	1	1	1	1	1	1	1	1	1	1	1	1
COG0132	H	Dethiobiotin synthetase	0	0	0	1	1	1	1	1	1	1	1	1	1	1	1	2	1	1	0	0	0	0	0	0	0	0	0	1	0	0	0	0	0	0	0	0	0	0	0	0	0	0	0	0	0	0	0
COG4106	C	Trans-aconitate methyltransferase	0	0	0	0	0	1	0	0	0	0	0	1	1	1	6	4	0	0	0	0	0	0	0	0	0	0	0	1	0	0	3	0	0	0	0	0	0	0	0	0	0	0	0	0	0	0	0
COG0103	J	Ribosomal protein S9	1	1	1	1	1	1	1	1	1	1	1	1	1	1	1	1	1	1	1	1	1	1	1	1	1	1	1	1	1	1	1	1	1	0	1	0	1	1	1	0	1	0	1	0	1	1	1
COG0102	J	Ribosomal protein L13	1	1	1	1	1	1	1	1	1	1	1	1	1	1	1	2	1	1	1	1	1	1	1	1	1	1	1	1	1	1	1	1	1	0	1	0	1	1	1	0	1	0	1	1	1	1	1
COG1198	L	Primosomal protein N' (replication factor Y) - superfamily II helicase	0	0	0	1	1	1	1	1	1	1	1	1	1	1	2	1	1	1	1	1	1	1	1	1	1	1	1	1	1	1	2	1	1	1	1	2	1	1	1	0	1	0	1	1	1	1	1
COG1115	E	Na+/alanine symporter	3	2	2	1	1	1	1	1	1	1	1	1	1	1	1	3	0	0	0	0	0	0	2	1	4	4	4	2	0	0	0	0	0	0	0	0	0	1	1	1	1	0	0	0	0	1	1
COG0541	U	Signal recognition particle GTPase	1	1	0	1	1	1	1	1	1	1	1	1	1	1	1	0	1	2	1	1	1	1	1	1	0	1	1	1	0	1	2	0	0	1	1	1	1	1	1	0	1	1	1	1	0	1	1
COG0082	E	Chorismate synthase	0	0	0	1	1	1	1	1	1	1	1	1	1	1	1	0	1	0	1	1	1	1	2	1	1	1	1	1	1	1	1	1	1	1	1	1	1	1	1	2	1	1	1	1	1	1	1
COG1519	M	3-deoxy-D-manno-octulosonic-acid transferase	0	0	0	1	1	1	1	1	1	1	1	1	1	1	1	1	0	0	1	1	1	1	0	1	0	1	1	2	1	3	3	3	0	1	1	0	1	1	1	1	1	2	2	2	1	1	1
COG0858	J	Ribosome-binding factor A	1	1	0	1	1	1	1	1	1	1	1	1	1	1	1	0	1	1	1	0	1	0	1	1	1	1	0	1	1	1	1	1	1	1	1	1	1	1	1	1	1	1	1	1	1	1	1
COG0532	J	Translation initiation factor IF-2, a GTPase	1	1	1	1	1	1	1	1	1	1	1	1	1	1	1	0	1	1	1	1	1	1	1	1	1	1	0	1	0	1	2	2	1	1	1	0	1	1	1	0	1	1	1	1	1	1	1
COG0195	K	Transcription antitermination factor NusA, contains S1 and KH domains	1	1	1	1	1	1	1	1	1	1	1	1	1	1	1	1	1	1	1	1	1	1	1	1	1	1	1	1	1	1	1	1	0	1	1	1	1	1	1	1	1	1	1	1	1	1	1
COG0779	J	Ribosome maturation factor RimP	0	0	0	1	1	1	1	1	1	1	1	1	1	1	1	1	1	1	1	1	1	1	1	1	1	1	1	1	0	1	1	1	1	1	1	1	1	1	1	1	1	1	1	1	1	1	1
COG1240	H	Mg-chelatase subunit ChlD	0	0	0	1	1	1	1	1	1	1	1	1	1	1	1	1	0	0	1	1	1	0	0	0	3	4	4	1	0	0	0	0	0	0	0	0	0	1	1	1	1	1	1	1	2	0	0
COG1064	G	D-arabinose 1-dehydrogenase, Zn-dependent alcohol dehydrogenase family	0	0	0	3	3	2	3	3	3	3	3	3	3	3	2	3	0	0	0	0	0	0	0	0	0	0	0	2	0	0	0	0	0	1	0	1	1	1	1	0	1	1	1	2	0	0	0
COG1721	S	Uncharacterized conserved protein, DUF58 family, contains vWF domain	0	0	0	1	1	1	1	1	1	1	1	1	1	1	2	2	0	0	1	1	1	0	0	0	3	3	3	3	3	1	1	1	1	0	0	0	0	1	1	1	1	1	1	1	1	1	1
COG0714	R	MoxR-like ATPase	0	0	0	1	1	1	1	1	1	1	1	1	1	2	4	3	2	1	2	2	2	3	2	2	5	5	5	7	3	5	7	3	3	2	1	1	1	4	4	3	5	5	5	5	3	4	4
COG2609	C	Pyruvate dehydrogenase complex, dehydrogenase (E1) component	0	0	0	1	1	1	1	1	1	1	1	1	1	1	1	1	1	1	1	1	1	1	2	1	2	1	1	2	1	1	0	0	0	0	0	0	0	0	0	0	0	0	0	0	0	0	0
COG1636	R	Predicted ATPase, Adenine nucleotide alpha hydrolases (AANH) superfamily	0	0	0	2	1	1	1	1	1	1	1	1	1	1	0	0	1	1	1	1	1	1	0	0	0	0	0	0	0	0	0	0	0	0	0	0	0	0	0	0	0	0	0	0	0	0	0
COG0647	F	Ribonucleotide monophosphatase NagD, HAD superfamily	0	0	0	2	1	1	1	1	1	1	1	1	1	1	0	0	0	0	1	1	1	1	0	0	0	0	0	2	0	1	0	1	2	2	3	2	2	1	1	0	1	3	3	3	2	1	1
COG0820	J	Adenine C2-methylase RlmN of 23S rRNA A2503 and tRNA A37	0	0	0	1	1	1	1	1	1	1	1	1	1	1	0	0	0	0	1	1	1	1	1	1	1	1	1	1	0	1	1	0	1	1	1	1	1	1	1	1	1	1	1	1	1	1	1
COG0330	O	Regulator of protease activity HflC, stomatin/prohibitin superfamily	0	0	0	3	3	3	3	3	3	3	3	3	3	1	2	3	2	2	2	3	3	3	3	3	4	3	3	3	0	3	3	3	0	2	2	2	2	3	3	3	3	2	2	2	4	3	4
COG1585	O	Membrane protein implicated in regulation of membrane protease activity	0	0	0	1	1	1	1	1	1	1	1	1	1	1	0	0	0	0	0	1	1	1	1	1	0	0	0	0	0	1	0	1	1	0	0	0	0	0	0	0	0	0	0	0	1	1	1
COG0711	C	FoF1-type ATP synthase, membrane subunit b or b'	0	0	0	1	1	1	1	1	1	1	1	1	1	1	1	1	1	1	1	1	1	1	1	1	1	1	1	1	0	2	2	2	1	2	3	2	2	2	2	0	2	2	2	2	2	2	2
COG0712	C	FoF1-type ATP synthase, delta subunit	1	1	0	1	1	1	1	1	1	1	1	1	1	1	1	0	1	1	1	1	1	1	1	1	0	1	1	0	1	1	0	0	0	2	2	1	1	1	1	1	1	1	1	1	1	1	1
COG0056	C	FoF1-type ATP synthase, alpha subunit	3	3	2	1	1	1	1	1	1	1	1	1	1	1	1	0	1	2	1	1	1	1	1	1	0	1	1	1	1	1	0	1	0	1	2	1	2	1	1	1	1	1	1	1	1	1	1
COG0224	C	FoF1-type ATP synthase, gamma subunit	1	1	1	1	1	1	1	1	1	1	1	1	1	1	1	1	1	1	1	1	1	1	1	1	1	1	1	1	0	1	1	1	0	1	2	1	2	1	1	1	1	1	1	1	1	1	1
COG0055	C	FoF1-type ATP synthase, beta subunit	2	2	1	1	1	1	1	1	1	1	1	1	1	1	1	1	1	1	1	1	1	1	1	1	1	1	1	1	1	1	1	1	1	1	2	1	1	1	1	1	1	1	1	1	1	1	1
COG0355	C	FoF1-type ATP synthase, epsilon subunit	1	1	1	1	1	1	1	1	1	1	1	1	1	1	1	1	1	1	1	1	0	1	1	1	1	1	1	1	1	1	1	1	1	1	2	1	1	1	1	0	1	1	1	1	1	1	1
COG0625	O	Glutathione S-transferase	0	0	0	3	3	3	2	3	3	3	3	3	2	3	3	3	3	3	4	4	3	3	5	9	16	22	14	15	10	12	10	7	4	4	7	5	7	11	9	8	10	10	11	10	11	9	10
COG4970	NW	Tfp pilus assembly protein FimT	0	0	0	2	2	2	1	2	2	2	2	2	2	2	1	1	0	0	0	0	0	0	0	1	1	2	2	1	0	0	0	0	0	0	0	0	0	0	0	0	0	0	0	0	0	0	0
COG4967	NW	Tfp pilus assembly protein PilV	0	0	0	1	1	1	0	1	1	1	1	1	1	1	0	0	1	1	0	0	0	0	0	1	0	0	1	0	0	0	0	0	0	0	0	0	0	0	0	0	0	0	0	0	0	0	0
COG4966	NW	Tfp pilus assembly protein PilW	0	0	0	1	1	1	0	1	1	1	1	1	1	1	0	0	0	0	0	0	0	0	0	1	0	0	1	0	0	0	0	0	0	0	0	0	0	0	0	0	0	0	0	0	0	0	0
COG4726	NW	Tfp pilus assembly protein PilX	0	0	0	1	2	2	1	2	2	2	2	2	2	2	0	0	0	0	0	0	0	0	0	1	0	0	0	0	0	0	0	0	0	0	0	0	0	0	0	0	0	0	0	0	0	0	0
COG0112	E	Glycine/serine hydroxymethyltransferase	1	1	0	1	1	0	1	1	1	1	1	0	1	1	1	1	1	1	1	1	1	1	1	1	1	1	1	2	0	1	1	1	2	1	0	1	0	1	1	1	1	1	1	1	1	1	1
COG0801	H	7,8-dihydro-6-hydroxymethylpterin-pyrophosphokinase	0	0	0	1	1	1	1	1	1	1	1	1	1	1	2	1	1	2	2	2	1	2	0	0	1	1	1	1	1	1	1	1	0	1	2	1	1	1	1	1	1	1	2	1	1	1	1
COG1773	C	Rubredoxin	0	0	0	1	1	1	1	1	1	1	1	1	1	1	1	0	1	1	0	0	0	0	1	1	0	0	0	0	0	0	0	0	0	0	0	0	0	0	0	0	0	0	0	0	0	0	0
COG1825	J	Ribosomal protein L25 (general stress protein Ctc)	0	0	0	1	1	1	1	1	1	1	1	1	1	1	1	1	1	1	1	1	1	1	1	1	0	1	1	1	0	1	1	1	1	1	1	1	1	1	1	1	1	1	1	1	1	1	1
COG0264	J	Translation elongation factor EF-Ts	2	2	0	1	1	1	1	1	1	1	1	1	1	1	1	2	1	1	1	1	0	1	1	1	0	0	1	1	0	1	1	1	1	1	1	1	1	1	1	2	1	1	1	1	1	1	1
COG0052	J	Ribosomal protein S2	2	2	1	1	1	1	1	1	1	1	1	1	1	1	1	0	1	2	1	1	1	1	0	1	1	1	1	1	0	1	1	1	1	1	1	1	1	1	1	1	1	1	1	1	1	1	1
COG3587	V	Restriction endonuclease	0	0	0	1	1	1	1	1	1	1	1	1	1	2	0	0	3	1	1	0	2	0	0	0	0	1	0	0	0	0	0	0	0	0	0	0	0	0	0	0	0	0	0	0	0	0	0
COG0624	E	Acetylornithine deacetylase/Succinyl-diaminopimelate desuccinylase or related deacylase	0	0	0	1	2	2	2	2	2	1	2	2	3	2	5	2	1	0	3	3	2	3	2	2	3	4	5	10	1	4	5	4	2	2	5	6	7	3	3	2	3	5	4	4	4	2	6
COG4992	E	Acetylornithine/succinyldiaminopimelate/putrescine aminotransferase	0	0	0	1	1	1	1	1	1	1	1	1	1	1	1	1	1	1	1	1	1	0	1	2	2	1	1	0	0	1	1	1	1	0	1	0	0	1	1	1	1	1	1	1	2	1	1
COG0492	O	Thioredoxin reductase	2	2	1	1	1	1	1	1	1	1	1	1	1	1	1	0	1	1	1	1	1	1	1	1	1	1	1	2	1	1	1	1	1	0	0	0	0	1	1	1	1	1	1	1	1	2	1
COG0787	M	Alanine racemase	0	0	0	1	1	1	1	1	1	1	1	1	2	1	1	1	1	1	1	1	1	1	1	1	0	1	1	1	0	2	3	1	0	0	1	1	1	1	1	1	1	1	1	1	1	1	1
COG0039	C	Malate/lactate dehydrogenase	0	0	0	1	1	1	1	1	1	1	1	1	1	1	1	1	0	0	1	1	1	1	1	1	1	1	1	1	1	1	1	1	1	1	1	1	1	1	1	0	1	1	1	1	1	2	1
COG0545	O	FKBP-type peptidyl-prolyl cis-trans isomerase	0	0	0	1	1	1	1	1	1	1	1	1	1	1	2	1	0	0	1	1	1	1	1	2	1	1	1	0	0	0	0	0	0	1	1	0	1	0	0	0	0	1	1	0	0	0	0
COG0161	H	Adenosylmethionine-8-amino-7-oxononanoate aminotransferase	0	0	0	1	1	0	1	1	1	1	1	0	1	1	1	1	1	1	2	2	2	2	2	3	3	4	3	9	3	3	3	4	3	3	2	1	3	4	4	3	4	5	5	5	3	4	4
COG4783	R	Putative Zn-dependent protease, contains TPR repeats	0	0	2	1	1	1	1	1	1	1	1	1	1	1	2	2	1	1	1	1	1	1	1	1	3	3	3	0	2	1	0	4	1	1	2	1	2	4	4	3	4	3	4	3	2	0	1
COG0587	L	DNA polymerase III, alpha subunit	3	2	3	1	1	1	1	1	1	1	1	0	1	1	1	0	1	0	1	1	1	1	2	1	4	3	2	2	2	2	6	2	4	1	1	1	1	3	3	3	3	3	4	3	2	3	2
COG0221	CP	Inorganic pyrophosphatase	2	2	0	1	1	1	1	1	1	1	1	0	1	1	0	1	1	0	1	1	1	1	1	1	1	1	1	0	0	0	0	0	0	0	0	0	0	0	0	0	0	0	0	0	1	1	1
COG0015	F	Adenylosuccinate lyase	0	0	0	1	1	1	1	1	1	1	1	0	1	1	1	0	1	0	1	1	0	1	1	1	1	1	0	2	1	1	1	2	0	0	1	1	1	2	2	2	2	1	1	1	1	1	1
COG0046	F	Phosphoribosylformylglycinamidine (FGAM) synthase, synthetase domain	0	0	0	1	1	1	1	1	1	1	1	0	1	1	1	1	1	1	1	1	0	0	1	1	0	0	1	1	0	1	1	2	1	0	1	1	1	1	1	0	1	1	1	1	1	1	1
COG3724	E	Succinylarginine dihydrolase	0	0	0	1	1	1	1	1	1	1	1	1	1	1	0	0	0	0	0	0	0	0	0	0	0	0	0	0	0	0	0	0	0	0	0	0	0	0	0	0	0	0	0	0	0	0	0
COG1012	C	Acyl-CoA reductase or other NAD-dependent aldehyde dehydrogenase	1	1	0	2	2	1	1	2	2	1	1	1	1	1	6	7	3	2	6	6	5	6	10	10	16	17	13	25	15	9	14	12	15	8	12	8	9	12	10	9	10	13	14	15	19	11	6
COG3138	E	Arginine/ornithine N-succinyltransferase beta subunit	0	0	0	1	1	1	1	1	1	1	1	1	1	1	0	0	0	0	0	0	0	0	0	0	0	0	0	0	0	0	0	0	0	0	0	0	0	0	0	0	0	0	0	0	0	0	0
COG0653	U	Preprotein translocase subunit SecA (ATPase, RNA helicase)	3	3	3	1	1	1	1	1	1	1	1	1	2	1	1	1	0	0	1	1	1	1	2	1	2	1	1	1	1	1	1	1	0	1	1	1	1	1	1	1	1	1	1	1	1	1	1
COG1109	G	Phosphomannomutase	0	0	0	1	1	2	1	1	1	1	1	1	1	1	4	4	1	3	2	2	2	2	1	1	2	2	3	2	2	2	1	2	2	1	2	1	2	1	1	1	1	1	1	1	2	2	1
COG0821	I	4-hydroxy-3-methylbut-2-en-1-yl diphosphate synthase IspG/GcpE	0	0	0	1	1	1	1	1	1	1	1	1	1	1	1	1	1	1	0	0	0	0	1	1	1	1	1	1	2	1	1	1	0	1	1	1	0	1	1	2	1	1	1	1	1	2	1
COG1138	CO	Cytochrome c biogenesis factor	0	0	0	1	1	1	1	1	1	1	1	1	1	1	2	1	1	0	0	0	0	0	0	1	1	1	1	1	0	1	0	1	1	1	1	2	1	1	1	1	1	1	1	1	2	1	1
COG3088	CO	Cytochrome c-type biogenesis protein CcmH/NrfF	0	0	0	1	1	1	1	1	1	1	1	1	1	1	1	0	1	1	0	0	0	0	1	1	1	1	1	1	0	1	1	1	1	0	1	1	1	1	1	1	1	1	1	1	2	1	1
COG4235	CO	Cytochrome c-type biogenesis protein CcmH/NrfG	0	0	0	1	1	1	1	1	1	1	1	1	1	1	0	0	1	0	0	0	0	0	0	0	1	1	1	1	0	1	1	1	1	1	1	1	1	1	1	1	1	0	1	1	1	1	1
COG1551	T	sRNA-binding carbon storage regulator CsrA	0	0	0	1	1	1	1	1	1	1	1	1	1	1	2	1	0	0	0	0	0	0	0	0	1	1	1	0	0	0	0	0	0	0	0	0	0	0	0	0	0	0	0	0	0	0	0
COG4977	K	Transcriptional regulator GlxA family, contains an amidase domain and an AraC-type DNA-binding HTH domain	0	0	0	1	1	1	1	1	1	1	1	1	1	1	1	1	0	0	0	0	0	0	4	4	2	2	2	8	7	2	4	4	4	3	4	3	4	4	3	3	3	3	4	4	6	3	1
COG0232	F	dGTP triphosphohydrolase	0	0	0	1	1	1	1	1	1	1	1	1	1	1	1	1	0	0	1	1	1	1	1	1	0	0	0	1	1	1	1	1	1	0	1	1	1	1	1	1	1	1	1	1	1	1	1
COG0328	L	Ribonuclease HI	0	0	0	1	1	1	1	1	1	1	1	1	1	1	1	2	1	1	1	1	1	1	1	1	1	1	1	1	0	1	1	1	0	1	1	1	1	1	1	1	1	1	1	1	1	1	1
COG0138	F	AICAR transformylase/IMP cyclohydrolase PurH	0	0	0	1	1	1	1	1	1	1	1	1	1	1	1	2	1	1	1	1	1	1	1	1	0	0	0	1	0	1	2	1	1	2	1	1	1	1	1	1	1	1	1	1	1	1	1
COG0151	F	Phosphoribosylamine-glycine ligase	0	0	0	1	1	1	1	1	1	1	1	1	1	2	0	2	1	0	1	1	1	1	2	1	0	1	0	1	0	1	0	1	1	2	1	1	1	1	1	1	1	1	1	1	1	0	1
COG0030	J	16S rRNA A1518 and A1519 N6-dimethyltransferase RsmA/KsgA/DIM1 (may also have DNA glycosylase/AP lyase activity)	1	1	1	2	2	2	2	2	2	2	2	2	2	2	1	1	1	1	1	1	1	1	1	1	1	1	2	1	0	1	1	1	0	0	1	0	0	1	1	1	1	1	1	1	1	1	1
COG1995	H	4-hydroxy-L-threonine phosphate dehydrogenase PdxA	0	0	0	1	1	1	1	1	1	1	1	1	1	1	1	2	1	0	1	1	1	1	0	0	1	0	0	1	2	1	1	1	1	0	1	0	0	1	1	1	1	2	2	2	1	1	1
COG0760	O	Parvulin-like peptidyl-prolyl isomerase	0	0	0	1	1	1	1	1	1	1	1	1	1	1	2	1	1	1	2	2	2	3	1	1	2	2	1	3	1	2	0	1	2	0	0	0	0	3	3	2	3	1	2	2	4	3	3
COG1452	M	LPS assembly outer membrane protein LptD (organic solvent tolerance protein OstA)	0	0	0	1	1	1	1	1	1	1	1	1	1	1	1	2	1	0	1	1	1	1	1	1	0	0	0	1	0	1	1	1	1	0	0	0	0	1	1	0	1	1	1	1	1	1	1
COG0169	E	Shikimate 5-dehydrogenase	0	0	0	1	1	1	1	1	1	1	1	1	2	1	1	1	1	1	1	1	1	1	1	1	1	1	1	1	1	1	1	1	1	0	2	2	1	1	1	0	0	1	1	1	1	1	1
COG0408	H	Coproporphyrinogen III oxidase	0	0	0	1	1	1	1	1	1	1	1	1	1	1	2	0	1	1	1	1	0	1	1	1	1	1	1	1	0	1	1	1	1	1	1	3	1	1	1	0	1	1	1	1	1	1	1
COG0009	J	tRNA A37 threonylcarbamoyladenosine synthetase subunit TsaC/SUA5/YrdC	0	0	0	1	1	1	1	1	1	1	1	1	1	1	2	1	2	2	2	2	2	2	1	2	2	2	2	1	1	1	1	1	1	0	1	2	1	1	1	1	1	1	1	1	1	1	1
COG0041	F	Phosphoribosylcarboxyaminoimidazole (NCAIR) mutase	0	0	0	1	1	1	1	1	1	1	1	1	1	1	1	1	1	1	1	1	1	1	1	1	0	1	1	1	1	1	1	1	1	0	1	2	1	1	1	0	1	1	1	1	1	1	1
COG0278	O	Glutaredoxin-related protein	0	0	0	1	1	1	0	1	1	1	1	1	1	1	1	1	1	1	1	1	0	1	1	1	1	1	1	0	1	1	0	1	1	0	1	0	1	1	1	1	1	1	1	1	1	1	1
COG3063	NW	Tfp pilus assembly protein PilF	0	1	0	1	1	1	0	1	1	1	1	1	1	1	0	0	1	0	2	1	1	1	0	0	2	1	1	1	0	0	0	0	0	0	0	0	0	0	0	0	0	0	0	0	0	1	0
COG0586	S	Uncharacterized membrane protein DedA, SNARE-associated domain	0	0	0	1	1	1	0	1	1	1	1	1	1	1	0	0	0	0	0	0	0	0	0	0	0	0	0	0	0	0	0	0	0	0	0	0	0	0	0	0	0	0	0	0	1	0	0
COG1362	E	Aspartyl aminopeptidase	0	0	0	1	1	1	0	1	1	1	1	1	1	1	0	1	0	0	0	0	0	0	0	0	1	1	1	0	0	0	0	0	0	0	0	0	0	0	0	0	0	0	0	0	0	0	0
COG0689	J	Ribonuclease PH	0	0	0	1	1	1	1	1	1	1	1	1	1	1	0	1	0	0	0	0	0	0	1	0	1	1	1	1	0	1	1	1	1	1	1	1	1	1	1	1	1	1	1	1	1	1	1
COG1560	I	Lauroyl/myristoyl acyltransferase	0	0	0	1	1	1	1	1	1	1	1	1	1	1	1	3	2	2	2	2	2	2	0	1	1	2	2	1	0	1	0	1	1	2	1	1	1	2	2	2	2	2	2	2	1	1	1
COG0553	KL	Superfamily II DNA or RNA helicase, SNF2 family	0	0	0	1	1	3	1	1	1	1	1	3	1	2	2	3	2	0	1	1	1	0	0	0	1	1	1	0	0	0	0	0	0	0	0	0	0	0	0	0	0	0	0	0	0	0	0
COG0769	M	UDP-N-acetylmuramyl tripeptide synthase	0	0	0	1	1	1	1	1	1	1	1	1	1	1	1	1	1	2	1	1	1	1	1	1	1	1	1	3	0	1	1	1	1	1	1	0	1	1	1	1	1	1	1	1	1	1	1
COG0770	M	UDP-N-acetylmuramyl pentapeptide synthase	0	0	0	1	1	1	1	1	1	1	1	1	1	1	2	2	1	1	1	1	1	1	1	1	2	2	2	0	0	1	1	1	1	0	1	0	1	1	1	0	1	1	1	1	1	1	1
COG0472	M	UDP-N-acetylmuramyl pentapeptide phosphotransferase/UDP-N-acetylglucosamine-1-phosphate transferase	0	0	0	2	2	2	2	2	2	2	2	2	2	2	2	2	2	2	3	3	3	3	1	1	1	1	2	1	0	1	1	1	1	1	1	0	1	2	1	1	1	1	2	2	1	1	1
COG0188	L	DNA gyrase/topoisomerase IV, subunit A	4	5	3	1	1	1	1	2	1	2	1	2	2	2	2	2	2	2	2	2	2	2	3	1	1	3	2	0	1	2	1	2	3	2	2	2	2	2	2	2	2	2	2	2	2	2	2
COG2835	S	Uncharacterized conserved protein YbaR, Trm112 family	0	0	0	1	1	1	1	1	1	1	1	1	1	1	1	1	1	1	1	0	0	1	0	0	1	1	1	1	0	1	1	1	1	0	1	0	0	1	1	1	1	1	1	1	1	1	1
COG0616	O	Periplasmic serine protease, ClpP class	0	0	0	2	2	2	2	2	2	2	2	2	1	1	1	1	1	1	1	0	1	1	1	2	2	3	3	1	1	1	1	1	1	1	1	2	1	1	1	1	1	1	1	1	2	1	2
COG0652	O	Peptidyl-prolyl cis-trans isomerase (rotamase) - cyclophilin family	0	0	0	1	1	1	1	1	1	1	1	1	1	1	2	2	1	2	1	1	1	0	0	1	1	2	2	2	2	2	2	2	2	0	2	2	2	2	2	1	2	2	2	2	2	2	2
COG2908	M	UDP-2,3-diacylglucosamine pyrophosphatase LpxH	0	0	0	1	1	1	1	1	1	1	1	1	1	1	1	0	1	1	1	1	0	0	0	1	0	1	1	0	0	0	0	0	0	0	0	0	0	0	0	0	0	0	0	0	1	0	1
COG3149	U	Type II secretory pathway, component PulM	0	0	0	1	1	1	1	1	1	1	1	1	1	1	0	0	1	1	1	1	1	1	0	0	0	1	1	0	0	1	0	0	0	0	0	0	0	0	0	0	0	0	0	0	0	0	0
COG0849	D	Cell division ATPase FtsA	0	0	0	1	1	1	1	1	1	1	1	1	1	1	1	1	1	0	1	1	1	1	2	0	0	0	1	1	1	1	0	1	1	1	1	1	1	1	1	1	1	1	1	1	1	1	1
COG0206	D	Cell division GTPase FtsZ	1	0	1	1	1	1	1	1	1	1	1	1	1	1	1	1	0	0	0	0	0	0	1	1	1	0	0	1	1	1	1	1	1	0	1	1	1	1	1	2	1	1	1	1	1	0	1
COG2010	C	Cytochrome c, mono- and diheme variants	0	0	0	1	1	1	0	1	1	1	1	1	1	1	1	1	0	0	1	0	0	1	2	1	1	2	1	4	2	2	1	0	1	0	0	0	1	0	1	0	0	1	1	1	2	3	1
COG2993	C	Cbb3-type cytochrome oxidase, cytochrome c subunit	0	0	0	1	1	1	0	1	1	1	1	1	1	1	1	1	0	0	0	0	0	0	2	2	1	1	1	0	0	1	1	0	1	0	0	0	0	0	0	0	0	0	0	0	1	1	1
COG3278	C	Cbb3-type cytochrome oxidase, subunit 1	0	0	0	1	1	1	0	1	1	1	1	1	1	1	1	1	0	0	0	0	0	0	3	2	1	1	1	0	0	1	2	0	1	0	0	0	0	0	0	0	0	0	0	0	1	1	1
COG1132	V	ABC-type multidrug transport system, ATPase and permease component	0	0	0	1	1	1	1	1	1	1	1	1	1	1	2	0	2	1	2	2	2	2	2	2	2	2	2	4	3	4	3	2	1	1	2	1	2	3	3	2	3	4	4	4	4	3	6
COG0266	L	Formamidopyrimidine-DNA glycosylase	3	2	3	1	1	1	1	1	1	1	1	1	1	1	0	1	1	0	1	1	0	1	1	1	3	3	1	1	0	1	1	1	1	0	0	0	0	1	1	1	1	1	1	1	1	1	1
COG1553	P	Sulfur relay (sulfurtransferase) complex TusBCD TusD component, DsrE family	0	0	0	1	1	1	1	1	1	1	1	1	1	1	1	1	0	0	0	0	0	0	0	0	1	2	1	0	0	0	0	0	0	0	0	0	0	0	0	0	0	0	0	0	0	0	0
COG2923	P	Sulfur relay (sulfurtransferase) complex TusC component, DsrF/TusC family	0	0	0	1	1	1	1	1	1	1	1	1	1	1	0	0	0	0	0	0	0	0	0	0	0	0	0	0	0	0	0	0	0	0	0	0	0	0	0	0	0	0	0	0	0	0	0
COG2168	O	Sulfur transfer complex TusBCD TusB component, DsrH family	0	0	0	1	1	1	1	1	1	1	1	1	1	1	0	0	0	0	0	0	0	0	0	0	0	0	0	0	0	0	0	0	0	0	0	0	0	0	0	0	0	0	0	0	0	0	0
COG1044	M	UDP-3-O-[3-hydroxymyristoyl] glucosamine N-acyltransferase	0	0	0	1	1	1	1	1	1	1	1	1	1	1	1	1	1	0	1	1	1	2	1	1	1	2	1	0	2	1	1	0	1	1	1	1	1	1	1	1	1	1	1	1	1	1	1
COG2825	MO	Periplasmic chaperone for outer membrane proteins, Skp family	0	0	0	1	1	1	1	1	1	1	1	1	1	1	1	1	1	0	1	1	1	1	1	1	1	1	1	0	1	1	0	0	0	0	0	0	0	0	0	0	0	0	0	0	0	0	0
COG4775	M	Outer membrane protein assembly factor BamA	0	0	0	1	1	1	1	1	1	1	1	1	2	1	1	1	1	1	1	1	1	1	1	1	1	1	1	0	1	1	1	1	0	0	0	0	0	1	1	0	1	1	1	1	1	1	1
COG0750	OK	Membrane-associated protease RseP, regulator of RpoE activity	0	0	0	1	1	1	1	1	1	1	1	1	1	1	1	1	1	0	1	1	1	1	1	1	1	1	0	1	0	1	1	1	0	0	0	0	0	1	1	0	1	1	1	1	1	1	1
COG1494	G	Fructose-1,6-bisphosphatase/sedoheptulose 1,7-bisphosphatase or related protein	0	0	0	1	1	1	1	1	1	1	1	1	1	1	0	0	0	0	0	0	0	0	0	0	0	0	0	1	0	1	1	1	1	0	0	0	0	1	1	1	1	1	1	1	1	1	1
COG0262	H	Dihydrofolate reductase	0	0	0	1	1	1	1	1	1	1	1	1	1	1	3	3	1	0	1	1	1	1	1	2	1	1	1	1	1	0	0	0	0	0	0	0	1	0	0	0	0	0	0	0	3	1	1
COG1335	HR	Nicotinamidase-related amidase	0	0	0	0	0	1	0	0	0	0	0	1	1	1	2	1	0	0	1	1	0	1	1	1	3	3	3	0	0	1	1	2	2	0	0	1	1	2	2	1	2	2	2	2	1	1	1
COG3637	M	Opacity protein and related surface antigens	0	0	0	0	0	0	0	0	0	0	0	0	1	0	0	0	0	0	0	0	0	0	2	2	0	0	0	2	1	2	1	0	0	0	0	0	0	0	0	0	0	0	0	0	3	1	2
COG3309	S	Virulence-associated protein VapD (function unknown)	0	0	0	0	0	0	0	0	0	0	0	0	1	0	0	0	0	0	0	0	0	0	0	0	0	0	0	0	0	0	0	0	0	0	0	0	0	0	0	0	0	0	0	0	0	0	0
COG5377	X	Phage-related protein, predicted endonuclease	0	0	0	0	0	0	0	0	0	0	0	0	1	0	0	0	0	0	0	0	0	0	0	0	0	0	0	0	0	0	0	0	0	0	0	0	0	0	0	0	0	0	0	0	0	0	0
COG0739	M	Murein DD-endopeptidase MepM and murein hydrolase activator NlpD, contain LysM domain	0	0	0	1	1	1	1	1	1	1	1	1	1	1	4	3	1	0	3	3	2	3	1	1	4	4	3	2	2	2	2	3	0	1	2	1	2	2	2	2	2	2	2	2	3	2	2
COG0357	J	16S rRNA G527 N7-methylase RsmG (former glucose-inhibited division protein B)	0	0	0	1	1	1	1	1	1	1	1	1	1	1	1	1	1	1	1	1	1	1	1	1	2	3	2	1	1	1	1	1	0	0	1	1	1	0	1	0	1	1	1	1	1	1	1
COG1192	N	Cellulose biosynthesis protein BcsQ	0	0	0	3	1	1	1	1	1	1	1	1	1	1	5	3	0	1	1	1	1	1	1	1	3	4	3	5	4	5	3	3	3	1	2	1	1	1	2	1	2	2	2	3	1	2	2
COG1475	D	Chromosome segregation protein Spo0J, contains ParB-like nuclease domain	0	0	0	1	1	1	1	1	1	1	1	1	1	1	1	1	0	2	1	1	1	1	1	0	2	3	2	4	1	3	2	2	1	1	2	1	1	1	1	0	1	1	1	1	1	2	2
COG2269	J	Elongation factor P--beta-lysine ligase (EF-P beta-lysylation pathway)	0	0	0	1	1	1	1	1	1	1	1	1	1	1	1	1	0	0	1	1	1	1	0	1	2	1	1	0	0	0	0	0	0	0	0	0	0	0	0	0	0	0	0	0	0	0	0
COG0025	P	NhaP-type Na+/H+ or K+/H+ antiporter	0	0	0	1	1	1	1	1	1	1	1	1	1	1	0	0	0	0	0	0	0	0	2	1	0	0	0	1	0	2	2	1	0	0	0	0	0	0	0	0	0	0	0	0	0	3	1
COG0859	M	ADP-heptose:LPS heptosyltransferase	0	0	0	2	2	2	2	2	2	2	2	2	2	2	1	0	0	0	3	3	3	3	0	0	1	2	1	0	0	0	0	0	0	0	0	0	0	0	0	0	0	0	0	0	0	0	0
COG0509	E	Glycine cleavage system H protein (lipoate-binding)	0	0	0	1	1	1	1	1	1	1	1	1	1	1	1	0	0	0	1	1	1	1	1	1	1	1	2	0	0	1	1	0	1	0	1	1	1	2	1	1	1	1	1	1	1	1	1
COG1028	IQR	NAD(P)-dependent dehydrogenase, short-chain alcohol dehydrogenase family	0	0	0	4	4	4	3	4	4	3	4	4	4	4	11	9	6	5	4	3	4	5	9	11	44	63	50	41	20	19	17	19	14	8	10	11	12	23	22	17	22	28	30	30	27	15	23
COG4287	R	PhoPQ-activated pathogenicity-related protein	0	0	0	2	2	2	2	2	2	2	2	2	2	2	2	3	0	0	0	0	0	0	0	0	0	0	0	0	0	0	0	0	0	0	0	0	0	0	0	0	0	0	0	0	0	0	0
COG0404	E	Glycine cleavage system T protein (aminomethyltransferase)	0	0	0	1	1	1	1	1	1	1	1	1	1	1	1	0	3	1	8	7	7	8	10	9	8	13	10	14	5	12	10	15	4	9	12	11	12	10	13	10	13	14	15	15	7	9	8
COG0347	TE	Nitrogen regulatory protein PII	0	0	0	1	1	1	1	1	1	1	1	1	1	1	1	0	0	0	1	1	0	1	2	2	1	2	2	2	0	2	1	2	1	0	2	1	1	2	2	2	2	1	1	2	2	0	2
COG0723	C	Rieske Fe-S protein	0	0	0	1	1	1	1	1	1	1	1	1	1	1	1	1	1	1	1	1	1	1	1	1	1	1	1	0	1	2	1	1	1	1	1	1	1	1	1	1	1	1	1	1	1	1	1
COG1290	C	Cytochrome b subunit of the bc complex	0	0	0	1	1	1	1	1	1	1	1	1	1	1	1	1	1	9	1	1	1	1	1	1	1	1	2	1	1	1	1	1	1	1	1	1	1	1	1	1	1	1	1	1	1	1	1
COG2857	C	Cytochrome c1	0	0	0	1	1	1	1	1	1	1	1	1	1	1	1	1	1	1	1	1	1	1	0	1	0	1	0	1	1	1	1	1	2	1	1	1	1	1	1	1	1	1	1	1	1	1	1
COG1495	O	Disulfide bond formation protein DsbB	0	0	0	1	1	1	0	1	1	1	1	1	1	1	2	2	1	0	1	1	1	1	1	1	1	3	1	2	2	1	1	1	1	0	0	0	1	1	1	1	2	1	1	1	1	1	1
COG5345	S	Uncharacterized protein	0	0	0	1	1	1	0	1	1	1	1	1	1	1	1	1	0	0	0	0	0	0	0	0	1	1	0	0	0	0	0	0	0	0	0	0	0	0	0	0	0	0	0	0	1	1	0
COG1466	L	DNA polymerase III, delta subunit	0	0	0	1	1	1	1	1	1	1	1	1	1	1	1	2	1	1	1	1	1	0	1	1	1	1	1	1	1	1	1	1	1	0	0	0	0	1	1	1	1	1	1	1	1	1	1
COG0749	L	DNA polymerase I - 3'-5' exonuclease and polymerase domains	0	0	0	1	1	1	1	1	1	1	1	1	1	1	1	1	2	1	1	1	1	1	1	1	1	1	1	1	1	1	1	1	1	2	0	0	0	1	1	1	1	1	1	1	1	1	1
COG0101	J	tRNA U38,U39,U40 pseudouridine synthase TruA	0	0	0	1	1	1	1	1	1	1	1	1	1	1	1	1	1	0	1	1	1	1	1	1	1	1	1	1	0	1	1	1	1	0	1	1	1	1	1	1	1	1	1	1	1	1	1
COG0777	I	Acetyl-CoA carboxylase beta subunit	0	0	0	1	1	1	1	1	1	1	1	1	1	1	2	1	1	1	1	1	1	1	1	1	1	1	1	1	1	1	0	1	1	1	1	1	1	1	1	1	1	1	1	1	1	1	1
COG2148	M	Sugar transferase involved in LPS biosynthesis (colanic, teichoic acid)	0	0	0	1	1	1	1	1	1	1	1	1	1	1	1	0	1	0	1	1	0	1	0	0	0	0	0	2	2	2	4	2	1	0	0	0	0	0	0	0	0	0	0	0	1	2	2
COG1215	N	Glycosyltransferase, catalytic subunit of cellulose synthase and poly-beta-1,6-N-acetylglucosamine synthase	1	1	1	1	1	1	1	1	1	1	1	1	1	1	1	1	0	0	0	0	0	0	1	1	0	0	0	1	1	1	1	1	1	0	0	0	0	1	1	1	1	1	1	1	2	1	1
COG3206	M	Uncharacterized protein involved in exopolysaccharide biosynthesis	0	0	0	1	1	1	1	1	1	1	1	1	1	1	0	0	0	0	0	0	0	0	0	0	0	0	0	2	0	2	0	2	0	0	0	0	0	0	0	0	0	0	0	0	2	0	0
COG1253	R	Hemolysin or related protein, contains CBS domains	1	1	2	1	1	1	1	1	1	1	1	1	1	1	0	0	0	0	0	0	0	0	0	0	0	0	0	1	1	1	1	1	1	0	1	0	1	1	1	0	1	1	1	1	1	1	2
COG2035	S	Uncharacterized membrane protein	0	0	0	1	1	1	1	1	1	1	1	1	1	1	1	0	0	0	0	0	0	0	0	0	0	1	1	0	0	0	0	0	0	0	0	0	0	0	0	0	0	0	0	0	0	0	0
COG2227	H	2-polyprenyl-3-methyl-5-hydroxy-6-metoxy-1,4-benzoquinol methylase	0	0	0	1	1	1	1	1	1	1	1	1	1	1	1	3	2	2	2	2	2	2	1	2	4	3	3	4	3	1	1	1	1	0	1	1	1	4	4	3	4	4	4	4	2	1	3
COG0164	L	Ribonuclease HII	0	0	0	1	1	1	1	1	1	1	1	1	1	1	1	1	1	1	1	1	1	1	1	1	1	2	1	0	1	1	1	1	1	1	1	0	1	1	1	1	1	1	1	1	1	0	1
COG1392	S	Uncharacterized conserved protein YkaA, distantly related to PhoU, UPF0111/DUF47 family	0	0	0	1	1	1	1	1	1	1	1	1	1	1	0	0	0	0	0	0	0	0	0	0	1	1	1	0	0	0	0	0	0	0	0	0	0	0	0	0	0	1	1	1	0	0	0
COG0340	H	Biotin-(acetyl-CoA carboxylase) ligase	0	0	0	1	1	1	1	1	1	1	1	1	1	1	0	0	1	1	1	1	1	1	0	1	1	1	1	1	2	2	2	1	1	1	1	1	1	1	1	1	1	1	1	1	1	2	1
COG0781	K	Transcription termination factor NusB	1	1	0	1	1	1	1	1	1	1	1	1	1	1	1	1	1	0	1	1	1	1	1	1	1	1	1	1	1	1	1	1	0	1	1	1	1	1	1	1	1	1	1	1	1	1	1
COG0611	H	Thiamine monophosphate kinase	0	0	0	1	1	1	1	1	1	1	1	1	1	1	1	1	1	1	1	0	1	0	1	1	1	1	1	0	0	0	0	0	0	0	0	0	0	0	0	0	0	0	0	0	0	1	0
COG1267	I	Phosphatidylglycerophosphatase A	0	0	0	1	1	1	1	1	1	1	1	1	1	1	1	1	0	0	1	1	1	1	1	1	1	1	1	1	1	1	1	1	0	1	1	1	1	1	1	1	0	1	1	1	0	0	0
COG1846	K	DNA-binding transcriptional regulator, MarR family	0	0	0	1	1	1	1	1	1	1	1	1	1	1	0	0	0	0	0	0	0	0	0	0	4	3	2	9	6	7	7	3	4	1	2	2	2	4	5	5	5	3	3	3	17	5	7
COG1330	L	Exonuclease V gamma subunit	0	0	0	1	1	1	1	1	1	1	1	1	1	1	0	2	0	0	1	1	1	1	1	1	0	0	0	0	0	0	0	0	0	0	0	0	0	0	0	0	0	0	0	0	0	0	0
COG2274	V	ABC-type bacteriocin/lantibiotic exporters, contain an N-terminal double-glycine peptidase domain	0	2	1	1	1	1	0	1	1	1	1	1	1	1	4	3	0	0	2	2	2	2	0	0	3	1	2	1	2	0	0	1	1	0	0	0	0	0	0	0	0	1	1	1	2	1	0
COG0534	V	Na+-driven multidrug efflux pump	0	0	0	1	1	2	1	1	1	1	1	1	2	3	4	5	0	1	0	0	0	0	4	5	1	2	1	3	2	3	4	4	2	2	3	2	3	2	2	2	2	2	2	2	5	3	4
COG3079	S	Uncharacterized conserved protein YgfB, UPF0149 family	0	0	0	1	1	1	1	1	1	1	1	1	1	0	1	1	0	0	0	0	0	0	1	1	1	1	1	0	0	0	0	0	0	0	0	0	0	0	0	0	0	0	0	0	0	0	0
COG0654	HC	2-polyprenyl-6-methoxyphenol hydroxylase and related FAD-dependent oxidoreductases	0	0	0	2	2	2	2	2	2	2	2	2	2	2	2	2	2	3	2	0	2	0	3	3	4	5	4	6	3	4	3	3	5	0	3	2	2	4	4	3	4	3	3	3	4	3	4
COG1127	M	ABC-type transporter Mla maintaining outer membrane lipid asymmetry, ATPase component MlaF	0	0	0	1	0	1	2	1	1	1	1	1	1	1	0	0	0	0	1	1	1	1	1	1	0	0	0	2	1	0	0	1	2	1	1	1	1	1	1	1	1	1	1	1	1	1	1
COG0767	M	ABC-type transporter Mla maintaining outer membrane lipid asymmetry, permease component MlaE	0	0	0	1	0	1	2	1	1	1	1	1	1	1	0	0	0	0	1	1	1	1	1	1	0	0	0	1	1	0	0	1	0	0	1	1	1	1	1	1	1	1	1	1	1	1	1
COG1463	M	ABC-type transporter Mla maintaining outer membrane lipid asymmetry, periplasmic component MlaD	0	0	0	1	1	1	2	1	1	1	1	1	1	1	0	0	0	0	1	1	1	1	1	1	0	0	0	1	0	0	0	1	0	0	1	1	1	1	1	1	1	1	1	1	1	1	1
COG2854	I	ABC-type transporter Mla maintaining outer membrane lipid asymmetry, periplasmic MlaC component	0	0	0	1	1	1	2	1	1	1	1	1	1	1	1	0	1	1	1	1	1	1	0	0	1	1	1	1	0	0	0	1	1	0	1	1	1	1	1	1	1	1	1	1	0	0	0
COG1391	O	Glutamine synthetase adenylyltransferase	0	0	0	1	1	1	1	1	1	1	1	1	1	1	0	1	0	0	1	1	1	1	1	1	1	2	1	0	0	1	0	1	1	0	1	1	1	1	1	1	1	1	1	1	1	1	1
COG3791	S	Uncharacterized conserved protein	0	0	0	1	1	1	1	1	1	1	1	1	1	1	1	1	0	0	1	1	0	1	0	2	4	5	4	7	5	6	4	3	0	0	0	0	1	0	0	0	0	3	5	5	2	1	1
COG0341	U	Preprotein translocase subunit SecF	1	1	1	1	1	1	1	1	1	1	1	1	1	1	1	1	1	1	1	1	1	1	1	1	0	1	1	1	1	1	1	0	1	0	1	1	1	1	1	0	1	1	1	1	0	0	0
COG0342	U	Preprotein translocase subunit SecD	1	1	1	1	1	1	1	1	1	1	1	1	1	1	1	1	0	1	1	1	1	1	1	1	0	1	1	2	1	1	2	1	0	0	0	1	1	1	1	1	1	1	1	1	1	1	1
COG0566	J	tRNA G18 (ribose-2'-O)-methylase SpoU	2	2	0	1	1	1	1	1	1	1	1	1	1	1	2	1	1	1	1	0	1	0	2	1	2	2	2	1	1	1	1	1	0	0	0	0	0	1	1	1	1	1	1	1	2	4	3
COG1934	M	Lipopolysaccharide export system protein LptA	0	0	0	1	1	1	1	1	1	1	1	1	1	1	1	1	1	1	1	1	1	1	1	1	1	1	1	1	0	1	1	1	1	0	1	0	1	1	1	1	1	1	1	1	1	1	1
COG1666	S	Uncharacterized conserved protein YajQ, UPF0234 family	0	0	0	1	1	1	1	1	1	1	1	1	1	1	0	0	0	0	0	0	0	0	0	0	0	0	0	0	0	0	0	0	0	0	0	0	0	0	0	0	0	0	0	0	0	0	0
COG2836	P	Sulfite exporter TauE/SafE	0	0	0	0	1	1	0	1	1	0	1	1	1	0	1	1	0	0	0	0	0	0	1	1	1	1	1	0	0	0	0	0	0	0	0	0	0	0	0	0	0	0	0	0	0	0	0
COG2217	P	Cation transport ATPase	3	3	0	1	1	1	0	1	1	0	1	1	2	1	1	1	0	0	0	0	0	0	3	1	1	2	1	2	1	2	2	2	2	0	1	0	0	1	1	1	2	0	0	0	2	1	1
COG0436	E	Aspartate/methionine/tyrosine aminotransferase	0	0	0	0	1	1	0	1	1	0	1	1	1	1	4	3	1	3	1	1	1	1	4	3	3	2	2	8	4	5	6	6	4	2	2	2	2	6	6	5	6	6	6	6	3	2	5
COG0682	M	Prolipoprotein diacylglyceryltransferase	0	0	0	1	1	1	1	1	1	1	1	1	1	1	2	1	1	1	1	1	1	1	1	1	1	1	1	1	0	1	0	1	0	0	0	0	0	1	1	1	1	1	1	1	1	1	1
COG2162	Q	Arylamine N-acetyltransferase	0	0	0	1	1	1	1	1	1	1	1	1	1	1	0	0	0	0	0	0	0	0	0	0	0	0	0	0	0	0	0	0	0	0	0	0	0	0	0	0	0	0	0	0	0	0	0
COG0108	H	3,4-dihydroxy-2-butanone 4-phosphate synthase	0	0	0	1	1	1	1	1	1	1	1	1	1	1	1	1	1	0	1	1	1	1	1	1	2	1	2	1	1	1	1	0	0	0	0	0	0	1	1	1	1	1	1	1	1	1	1
COG0274	F	Deoxyribose-phosphate aldolase	2	2	0	1	1	1	1	1	1	1	1	1	1	1	0	0	0	0	0	0	0	0	0	0	0	0	0	1	0	1	2	1	1	0	0	0	0	1	1	1	1	1	1	1	1	1	1
COG1734	J	RNA polymerase-binding transcription factor DksA	0	0	0	1	1	1	1	1	1	1	1	1	1	1	2	2	1	1	1	1	1	1	1	0	1	1	1	3	1	1	0	2	1	0	1	1	1	1	1	0	1	1	1	1	3	2	1
COG3469	G	Chitinase	0	0	0	1	1	1	1	1	1	1	1	1	1	1	0	0	0	0	0	0	0	0	0	0	0	0	0	0	0	0	0	0	0	0	0	0	0	0	0	0	0	0	0	0	0	0	0
COG5271	J	Midasin, AAA ATPase with vWA domain, involved in ribosome maturation	0	0	0	1	1	2	1	1	1	1	1	3	1	2	0	0	0	0	0	0	0	0	0	0	0	0	0	0	0	0	0	0	0	0	0	0	0	0	0	0	0	0	0	0	0	0	0
COG1760	E	L-serine deaminase	0	0	0	1	1	1	1	1	1	1	1	1	1	1	1	1	0	0	1	1	1	1	2	1	1	2	1	1	0	1	1	1	1	1	1	0	1	1	1	1	1	1	1	1	1	1	1
COG2078	S	Uncharacterized conserved protein, AMMECR1 domain	0	0	0	1	1	1	1	1	1	1	1	0	1	1	0	0	0	0	0	0	0	0	0	0	0	0	0	0	0	0	0	0	1	0	0	0	0	0	0	0	0	0	0	0	0	0	0
COG2127	O	ATP-dependent Clp protease adapter protein ClpS	0	0	0	1	1	1	1	1	1	1	1	1	1	1	1	1	1	1	1	1	1	1	1	1	1	0	1	0	1	1	1	1	1	1	1	1	1	1	1	0	1	1	1	1	1	1	1
COG0758	L	Predicted Rossmann fold nucleotide-binding protein DprA/Smf involved in DNA uptake	1	1	2	1	1	1	1	1	2	1	1	1	1	1	1	1	2	2	1	1	1	1	1	1	1	1	1	1	1	1	1	1	1	0	0	0	0	1	1	0	1	1	1	1	1	1	1
COG1158	K	Transcription termination factor Rho	1	1	0	1	1	0	1	1	1	1	1	1	1	1	1	2	1	0	1	1	1	1	1	1	1	1	1	1	1	1	1	1	0	0	2	1	1	0	0	0	0	1	1	1	1	1	1
COG1490	J	D-Tyr-tRNAtyr deacylase	0	0	0	1	1	1	0	1	1	0	1	1	1	1	1	1	0	0	1	1	1	1	1	0	1	1	1	1	0	1	0	1	1	0	0	0	0	0	0	0	0	1	1	1	0	0	0
COG0249	L	DNA mismatch repair ATPase MutS	0	0	0	1	1	1	1	1	1	1	1	1	1	1	2	1	0	0	1	1	1	1	2	1	1	2	1	1	2	1	0	1	1	1	1	1	1	1	1	0	1	1	1	1	1	1	1
COG1146	F	NAD-dependent dihydropyrimidine dehydrogenase, PreA subunit	0	0	0	1	1	0	1	1	1	1	1	0	1	1	1	1	1	0	0	0	0	0	1	1	1	1	1	1	0	1	0	1	1	0	1	1	1	1	1	0	1	1	0	1	2	1	1
COG0681	U	Signal peptidase I	0	0	0	1	1	1	1	1	1	1	1	1	1	1	1	1	1	1	1	1	1	1	1	2	1	1	1	1	1	1	1	1	1	1	1	1	1	1	1	0	1	1	1	1	1	1	1
COG0481	J	Translation elongation factor EF-4, membrane-bound GTPase	2	2	3	2	1	2	2	1	2	1	2	1	2	2	1	1	1	1	1	1	1	1	1	1	1	1	1	1	0	1	0	1	1	0	1	1	1	1	1	2	1	1	1	1	1	1	1
COG0337	E	3-dehydroquinate synthetase	0	0	0	1	1	1	1	1	1	1	1	1	1	1	1	0	1	1	1	1	1	1	1	1	1	1	1	1	0	1	1	1	1	0	0	0	1	0	2	0	1	1	1	1	1	1	1
COG3226	K	DNA-binding transcriptional regulator YbjK	0	0	0	1	1	1	1	1	1	1	1	1	1	1	0	0	0	0	0	0	0	0	0	0	0	0	0	0	0	0	0	0	0	0	0	0	0	0	0	0	0	0	0	0	0	0	0
COG4121	J	tRNA U34 5-methylaminomethyl-2-thiouridine-forming methyltransferase MnmC	0	0	0	1	1	1	1	1	1	1	1	1	1	1	1	1	0	0	0	0	0	0	1	1	0	0	1	1	1	1	1	1	1	0	1	1	1	1	1	1	1	1	1	1	1	1	1
COG1528	P	Ferritin	0	0	0	1	1	1	1	1	1	1	1	1	1	1	1	0	0	0	0	0	0	0	0	0	0	0	0	0	0	0	0	0	0	0	0	0	0	0	0	0	0	0	0	0	0	0	0
COG1451	R	Predicted metal-dependent hydrolase	0	0	0	2	2	2	2	2	2	2	2	3	2	3	0	1	1	1	1	1	0	1	0	0	0	0	0	1	0	1	1	1	1	1	1	1	1	1	1	1	1	1	1	1	1	1	1
COG0486	J	tRNA U34 5-carboxymethylaminomethyl modifying GTPase MnmE/TrmE	2	2	1	1	1	1	1	1	1	1	1	1	1	1	1	0	1	1	1	1	1	1	0	1	2	3	2	1	0	1	1	1	0	1	1	1	1	0	0	0	0	2	1	1	0	1	1
COG2209	C	Na+-transporting NADH:ubiquinone oxidoreductase, subunit NqrE	0	0	0	1	1	1	1	1	1	1	1	1	1	1	1	1	0	0	0	1	1	1	0	0	1	1	2	0	1	0	0	0	0	0	0	0	0	0	0	0	0	0	0	0	0	0	0
COG1347	C	Na+-transporting NADH:ubiquinone oxidoreductase, subunit NqrD	0	0	0	1	1	1	1	1	1	1	1	1	1	1	0	1	0	0	0	1	1	1	0	0	1	1	1	1	1	0	0	0	0	0	0	0	0	0	0	0	0	0	0	0	0	0	0
COG2869	C	Na+-transporting NADH:ubiquinone oxidoreductase, subunit NqrC	0	0	0	1	1	1	1	1	1	1	1	1	1	1	0	1	0	0	0	1	1	1	0	0	1	1	1	1	1	0	0	0	0	0	0	0	0	0	0	0	0	0	0	0	0	0	0
COG1805	C	Na+-transporting NADH:ubiquinone oxidoreductase, subunit NqrB	0	0	0	1	1	1	1	1	1	1	1	1	1	1	0	1	0	0	0	1	1	1	1	1	1	2	1	1	2	0	0	0	0	0	0	0	0	0	0	0	0	0	0	0	0	0	0
COG1726	C	Na+-transporting NADH:ubiquinone oxidoreductase, subunit NqrA	0	0	0	1	1	1	1	1	1	1	1	1	1	1	0	1	0	0	0	1	1	1	0	0	1	1	1	0	2	0	0	0	0	0	0	0	0	0	0	0	0	0	0	0	0	0	0
COG0783	PV	DNA-binding ferritin-like protein (oxidative damage protectant)	1	1	0	1	1	1	1	1	1	1	1	1	2	1	1	0	0	0	0	0	0	0	1	1	0	0	0	1	0	0	0	0	0	0	0	0	0	0	0	0	0	0	0	0	0	0	1
COG0556	L	Excinuclease UvrABC helicase subunit UvrB	2	2	2	1	1	0	1	1	1	1	1	0	1	0	1	0	0	1	1	1	1	1	1	1	1	1	1	1	0	1	2	1	1	1	1	1	1	1	1	1	1	2	1	1	1	2	1
COG0656	Q	Aldo/keto reductase, related to diketogulonate reductase	0	0	0	1	1	1	1	1	1	1	1	1	1	1	0	0	0	0	0	0	0	0	0	0	1	1	1	1	0	0	0	0	0	0	0	0	0	0	0	0	0	0	0	0	0	1	1
COG0728	M	Peptidoglycan biosynthesis protein MviN/MurJ, putative lipid II flippase	0	0	0	2	2	2	2	2	2	2	2	1	3	2	1	1	1	2	1	1	1	2	1	1	1	1	1	1	0	1	1	1	1	0	0	0	0	1	1	1	1	1	1	1	1	1	2
COG4792	U	Type III secretory pathway, component EscU	0	0	0	2	2	1	2	2	2	2	2	1	1	1	0	0	0	0	0	0	0	0	0	0	0	0	0	0	0	0	0	0	0	0	0	0	0	0	0	0	0	0	0	0	0	0	0
COG0445	J	tRNA U34 5-carboxymethylaminomethyl modifying enzyme MnmG/GidA	3	3	3	1	1	1	1	1	1	1	1	1	1	1	1	1	1	2	1	1	1	1	1	1	2	3	2	1	0	1	1	1	0	1	1	1	1	0	1	0	1	1	1	1	1	1	1
COG0591	E	Na+/proline symporter	0	0	0	1	1	1	1	1	1	1	1	1	1	1	0	0	0	0	0	0	0	0	1	1	4	5	4	1	0	1	1	1	2	0	1	3	2	1	1	1	1	0	1	1	1	1	1
COG0174	E	Glutamine synthetase	0	0	0	1	1	1	1	1	1	1	1	1	1	1	1	1	3	3	3	3	3	3	5	6	3	7	4	6	2	4	4	4	0	3	4	5	5	4	3	4	3	5	7	7	2	5	4
COG2877	M	3-deoxy-D-manno-octulosonic acid (KDO) 8-phosphate synthase	0	0	0	1	1	1	1	1	1	1	1	1	1	1	1	1	0	0	1	1	1	1	0	1	1	1	1	2	0	1	1	1	1	1	1	1	1	0	0	1	1	1	1	1	1	1	1
COG0504	F	CTP synthase (UTP-ammonia lyase)	3	3	3	1	1	1	1	1	1	0	1	1	1	1	1	1	0	1	1	1	1	1	0	1	1	1	1	1	0	1	1	1	0	0	1	1	1	1	1	1	0	1	1	1	1	2	1
COG0735	P	Fe2+ or Zn2+ uptake regulation protein	0	0	0	1	1	1	1	1	1	1	1	1	1	1	1	1	1	1	0	0	0	0	2	2	2	3	1	2	1	4	3	4	3	0	2	1	3	2	3	1	3	3	3	3	3	3	2
COG0738	G	Fucose permease	0	0	0	1	1	1	1	1	1	1	1	1	1	1	0	0	0	0	0	0	0	0	0	0	0	0	0	0	0	0	0	0	0	0	0	1	0	0	0	0	0	0	0	0	3	1	2
COG0111	HR	Phosphoglycerate dehydrogenase or related dehydrogenase	0	0	0	1	1	1	1	1	1	1	1	1	1	1	2	2	2	2	1	1	1	0	2	3	3	3	3	7	0	2	2	3	4	3	3	3	4	3	3	2	4	3	4	5	4	1	2
COG0861	P	Membrane protein TerC, possibly involved in tellurium resistance	0	0	0	1	1	1	1	1	1	1	1	1	1	1	0	0	0	0	0	0	0	0	0	0	0	0	0	0	0	1	0	1	1	1	0	0	1	1	1	0	0	1	1	1	2	1	2
COG0531	E	Amino acid transporter	0	0	0	1	1	1	1	1	1	1	1	1	1	1	6	4	1	1	0	0	0	0	0	0	3	3	3	1	0	1	0	0	0	0	0	0	0	0	0	0	0	0	0	0	0	0	0
COG3017	M	Outer membrane lipoprotein LolB, involved in outer membrane biogenesis	0	0	0	1	1	1	1	1	1	1	1	1	1	1	1	0	0	0	0	0	0	0	1	1	0	1	1	0	0	0	0	0	0	0	0	0	0	0	0	0	0	0	0	0	0	0	0
COG1947	I	4-diphosphocytidyl-2C-methyl-D-erythritol kinase	0	0	0	1	1	1	1	1	1	1	1	1	1	1	1	1	1	0	0	0	0	0	1	1	1	1	1	1	0	1	1	1	1	0	1	0	1	1	1	1	1	1	1	1	1	1	1
COG3307	M	O-antigen ligase	0	0	0	1	1	1	1	1	1	1	1	1	1	1	0	0	1	1	2	1	1	2	0	1	1	2	0	2	1	0	0	0	0	0	0	0	0	0	0	0	0	0	0	0	1	0	0
COG0110	R	Acetyltransferase (isoleucine patch superfamily)	0	0	0	1	1	1	1	1	1	1	1	1	1	1	0	0	0	0	0	0	0	0	0	0	1	0	1	3	1	4	3	1	0	0	0	0	0	0	0	0	0	0	0	0	3	0	2
COG0016	J	Phenylalanyl-tRNA synthetase alpha subunit	3	3	3	1	1	1	1	1	1	1	1	1	1	1	1	2	1	1	1	1	1	1	2	1	1	1	1	1	1	1	1	1	1	1	1	1	1	1	1	1	1	1	1	1	0	1	1
COG0636	C	FoF1-type ATP synthase, membrane subunit c/Archaeal/vacuolar-type H+-ATPase, subunit K	1	1	0	1	1	1	1	1	1	1	1	1	1	1	1	1	1	1	1	1	1	1	1	1	1	1	1	0	0	0	0	0	0	1	1	0	0	1	1	0	1	1	1	1	0	0	0
COG0356	C	FoF1-type ATP synthase, membrane subunit a	1	1	0	1	2	1	1	1	1	1	1	1	1	1	1	1	1	4	1	1	1	1	1	1	1	1	2	1	0	1	1	1	0	2	2	1	1	1	1	0	1	1	1	1	1	1	1
COG3312	C	FoF1-type ATP synthase assembly protein I	0	0	0	1	1	0	1	1	1	1	1	0	1	0	0	0	0	0	0	0	0	0	0	0	0	0	0	0	0	0	0	0	0	0	0	0	0	0	0	0	0	0	0	0	0	0	0
COG3568	R	Metal-dependent hydrolase, endonuclease/exonuclease/phosphatase family	0	0	0	1	1	1	1	1	1	1	1	1	1	1	1	1	0	0	0	0	0	0	1	1	0	0	0	2	0	3	3	0	0	0	1	0	0	0	0	0	0	0	0	0	1	0	0
COG0130	J	tRNA U55 pseudouridine synthase TruB, may also work on U342 of tmRNA	1	1	0	1	1	1	1	1	1	1	1	1	1	1	1	0	1	0	1	1	1	1	1	1	1	1	0	1	0	1	1	1	1	0	1	1	1	1	1	1	1	1	1	1	1	1	1
COG0192	H	S-adenosylmethionine synthetase	3	3	3	1	1	1	1	1	1	1	1	1	1	1	1	1	1	1	1	1	1	1	1	1	1	1	1	1	0	1	1	2	1	1	1	1	1	1	1	1	1	1	1	1	1	1	1
COG1989	NU	Prepilin signal peptidase PulO (type II secretory pathway) or related peptidase	0	0	0	1	1	1	1	1	1	1	1	1	1	1	0	0	1	1	1	1	1	1	0	1	1	1	1	0	0	3	0	0	0	0	0	0	0	0	0	0	0	0	0	0	0	0	0
COG1686	M	D-alanyl-D-alanine carboxypeptidase	0	0	0	1	1	1	1	1	1	1	1	1	1	1	1	1	1	0	1	1	1	1	1	1	1	1	1	2	1	2	1	3	3	2	2	1	1	2	2	2	2	2	2	2	3	3	4
COG0345	E	Pyrroline-5-carboxylate reductase	0	0	0	1	1	1	1	1	1	1	1	1	1	1	1	0	1	1	1	1	1	1	2	1	1	2	1	2	0	1	1	2	0	0	1	1	2	1	1	1	1	1	1	1	1	1	1
COG1932	HE	Phosphoserine aminotransferase	0	0	0	1	1	1	1	1	1	1	1	1	1	1	1	1	1	1	1	1	1	1	1	1	1	1	1	1	2	1	1	1	2	0	1	1	1	1	1	0	1	1	1	1	1	1	1
COG0365	I	Acyl-coenzyme A synthetase/AMP-(fatty) acid ligase	0	0	0	1	1	1	1	1	1	1	1	1	1	1	1	3	1	1	0	1	1	1	2	2	4	5	4	3	0	4	4	2	1	3	3	4	3	3	3	3	3	3	2	2	3	4	5
COG0721	J	Asp-tRNAAsn/Glu-tRNAGln amidotransferase C subunit	1	1	1	1	1	1	0	1	1	1	1	1	1	1	1	1	1	1	1	1	1	1	0	1	0	1	1	0	0	1	1	1	0	1	1	1	1	1	1	1	1	1	1	1	1	1	1
COG0154	J	Asp-tRNAAsn/Glu-tRNAGln amidotransferase A subunit or related amidase	2	2	2	1	1	1	0	1	1	1	1	1	1	1	1	1	1	2	1	1	1	1	2	2	6	5	5	5	3	4	3	2	1	3	3	2	3	3	3	3	3	4	5	5	3	1	2
COG0064	J	Asp-tRNAAsn/Glu-tRNAGln amidotransferase B subunit	1	0	2	1	1	1	0	1	1	1	1	1	1	1	2	2	1	2	1	1	1	1	1	1	1	1	3	1	0	1	0	2	2	0	1	1	1	1	1	2	1	1	2	1	1	1	1
COG0463	M	Glycosyltransferase involved in cell wall bisynthesis	0	0	0	3	2	3	2	2	2	2	2	3	2	3	4	1	3	1	5	5	5	5	1	1	3	3	3	6	1	7	5	3	1	0	1	0	0	1	2	1	2	0	0	0	2	1	3
COG0605	P	Superoxide dismutase	0	0	0	1	1	1	1	1	1	1	1	1	1	1	1	1	0	0	1	1	1	0	1	1	0	0	0	2	1	1	1	1	1	0	1	1	1	1	1	1	1	1	1	1	0	1	1
COG0528	F	Uridylate kinase	2	2	1	1	1	1	1	1	1	1	1	1	1	1	1	1	1	1	1	1	1	1	1	1	1	1	1	1	0	1	1	0	1	0	1	1	1	1	1	1	1	1	1	1	1	1	1
COG0233	J	Ribosome recycling factor	1	1	1	1	1	1	1	1	1	1	1	1	1	1	1	0	1	1	1	1	1	1	1	1	1	1	1	1	1	1	1	0	1	0	1	1	1	1	1	1	1	1	1	1	1	1	1
COG1074	L	ATP-dependent exoDNAse (exonuclease V) beta subunit (contains helicase and exonuclease domains)	0	0	0	1	1	1	1	1	1	1	1	1	1	1	1	1	1	2	1	1	1	1	1	1	1	1	1	1	1	1	1	1	2	0	1	2	1	1	1	2	1	1	1	1	1	1	1
COG1459	NUW	Type II secretory pathway, component PulF	0	0	0	2	2	2	2	2	2	2	2	2	3	2	2	0	1	1	2	2	2	2	2	1	2	2	2	1	0	4	1	0	0	0	0	0	0	0	0	0	0	0	0	0	0	0	0
COG4108	J	Peptide chain release factor RF-3	0	0	0	1	1	1	1	1	1	1	1	1	1	1	1	1	1	1	0	0	0	0	1	1	1	2	1	1	1	1	1	1	1	0	1	2	1	1	1	1	1	1	1	1	1	0	0
COG1218	P	3'-Phosphoadenosine 5'-phosphosulfate (PAPS) 3'-phosphatase	0	0	0	1	1	1	1	1	1	1	1	1	1	1	0	0	1	1	0	0	0	0	1	1	1	1	1	1	0	1	0	1	2	1	1	1	1	1	1	1	1	1	1	1	1	1	1
COG0190	H	5,10-methylene-tetrahydrofolate dehydrogenase/Methenyl tetrahydrofolate cyclohydrolase	1	1	0	1	1	1	1	1	1	1	1	1	1	1	1	1	2	2	1	1	1	1	1	1	1	1	1	0	1	1	1	2	0	2	2	1	2	1	1	1	1	1	1	1	1	1	1
COG0597	MU	Lipoprotein signal peptidase	0	0	0	1	1	1	1	1	1	1	1	1	1	1	1	1	1	1	1	1	1	1	1	1	1	1	1	1	1	1	1	1	0	1	1	1	1	1	1	1	2	1	1	1	1	1	1
COG1047	O	FKBP-type peptidyl-prolyl cis-trans isomerase 2	0	0	0	1	1	1	1	1	1	1	1	1	1	1	1	2	0	0	0	0	0	0	1	1	2	1	1	1	0	1	1	0	1	0	0	0	0	0	0	0	0	0	0	0	0	0	0
COG5405	O	ATP-dependent protease HslVU (ClpYQ), peptidase subunit	0	0	0	1	1	1	1	1	1	1	1	1	1	1	1	2	0	0	1	1	1	1	1	1	0	1	1	1	1	1	1	1	1	1	1	1	1	1	1	1	1	1	1	1	1	2	1
COG1220	O	ATP-dependent protease HslVU (ClpYQ), ATPase subunit	0	0	0	1	1	1	1	1	1	1	1	1	1	1	0	1	0	0	1	1	1	1	3	0	1	1	1	1	1	1	1	1	2	1	1	1	1	1	1	0	1	1	1	1	1	1	1
COG0152	F	Phosphoribosylaminoimidazole-succinocarboxamide synthase	0	0	0	1	1	1	1	1	1	1	1	1	1	1	1	2	1	1	1	1	1	1	0	1	1	1	1	1	1	1	1	1	2	0	1	1	1	1	1	1	1	1	1	1	1	1	1
COG0501	O	Zn-dependent protease with chaperone function	0	0	0	1	1	1	1	1	1	1	1	1	1	1	1	0	2	2	2	2	1	2	3	1	2	2	2	1	0	1	1	0	0	0	0	0	0	0	0	0	0	0	0	0	0	2	1
COG1200	L	RecG-like helicase	0	0	0	1	1	1	1	1	1	1	1	1	1	1	1	2	1	1	1	1	1	1	0	1	1	1	1	2	0	1	1	1	1	0	0	1	1	1	1	0	1	1	1	1	1	1	1
COG0020	I	Undecaprenyl pyrophosphate synthase	0	0	0	1	1	1	1	1	1	1	1	1	1	1	1	1	1	0	1	1	1	1	1	1	1	0	1	0	1	1	1	1	1	0	0	1	1	1	1	0	1	1	1	1	1	1	1
COG0575	I	CDP-diglyceride synthetase	1	1	1	1	1	1	1	1	1	1	1	1	1	1	1	1	0	1	1	1	1	1	1	1	1	1	1	0	0	1	2	1	1	0	0	0	0	1	1	0	1	1	0	0	1	1	1
COG0743	I	1-deoxy-D-xylulose 5-phosphate reductoisomerase	0	0	0	1	1	1	1	1	1	1	1	1	1	1	1	1	1	1	0	0	0	0	1	1	1	1	2	1	0	1	1	1	0	0	0	0	0	1	1	0	1	1	1	1	0	0	0
COG0253	E	Diaminopimelate epimerase	0	0	0	1	1	1	1	1	1	1	1	1	1	1	2	1	1	1	1	1	1	1	1	1	1	1	1	1	0	1	1	1	0	1	1	0	1	1	1	1	1	1	1	1	1	1	1
COG0285	H	Folylpolyglutamate synthase/Dihydropteroate synthase	1	1	0	1	1	1	1	1	1	1	1	1	1	1	1	2	1	1	1	1	1	1	2	1	1	1	1	1	2	1	1	1	1	1	1	1	1	1	1	1	1	1	1	1	1	1	1
COG4795	U	Type II secretory pathway, component PulJ	0	0	0	1	1	1	1	1	1	1	1	1	1	1	1	1	1	1	1	1	1	1	0	0	1	1	1	0	0	2	0	0	0	0	0	0	0	0	0	0	0	0	0	0	0	0	0
COG0450	V	Alkyl hydroperoxide reductase subunit AhpC (peroxiredoxin)	0	0	0	1	1	1	1	1	1	1	1	1	1	1	1	2	2	2	1	1	1	1	0	0	0	1	0	1	1	1	0	1	0	0	0	0	0	0	0	0	0	0	0	0	2	1	1
COG1183	I	Phosphatidylserine synthase	0	0	0	0	0	1	0	0	0	1	0	1	1	1	1	1	1	1	1	1	1	1	1	2	0	2	1	2	2	2	2	1	2	0	1	1	1	2	2	1	2	1	1	1	1	3	2
COG2976	T	Putative negative regulator of RcsB-dependent stress response	0	0	0	1	1	1	1	1	1	1	1	1	1	1	1	1	1	0	1	1	1	1	1	1	1	1	0	0	0	0	0	0	0	0	0	0	0	0	0	0	0	0	0	0	0	0	0
COG0124	J	Histidyl-tRNA synthetase	1	1	1	1	1	1	1	1	1	1	1	1	1	1	1	1	1	1	1	1	1	1	1	1	1	0	0	1	1	1	2	1	2	0	0	1	1	1	1	1	1	1	1	1	1	1	1
COG1043	M	Acyl-[acyl carrier protein]--UDP-N-acetylglucosamine O-acyltransferase	0	0	0	1	1	1	1	1	1	1	1	1	1	1	1	0	1	1	1	1	1	1	1	1	1	1	1	1	0	1	1	1	1	0	0	0	1	1	1	0	1	1	1	1	1	1	1
COG0763	M	Lipid A disaccharide synthetase	0	0	0	1	1	1	1	1	1	1	1	1	1	1	1	2	1	1	1	1	1	1	1	1	1	1	1	1	1	1	1	1	0	0	0	0	1	1	1	1	1	1	0	1	1	1	1
COG0180	J	Tryptophanyl-tRNA synthetase	2	2	1	1	1	1	1	1	1	1	1	1	1	1	0	1	1	1	1	0	1	1	2	1	0	1	1	1	0	1	1	1	1	0	0	1	1	1	1	1	1	1	1	1	1	1	1
COG0331	I	Malonyl CoA-acyl carrier protein transacylase	0	0	0	1	1	1	1	1	1	1	1	1	1	1	1	1	1	1	1	1	1	1	1	1	0	1	1	2	0	2	1	1	0	1	1	1	1	1	1	0	1	1	1	1	1	1	1
COG0768	DM	Cell division protein FtsI/penicillin-binding protein 2	0	0	0	2	2	2	2	2	2	2	2	1	2	1	2	2	2	1	2	2	2	2	1	2	2	2	2	2	2	2	1	3	1	0	1	1	1	2	2	1	2	2	2	2	1	1	1
COG3586	S	Predicted transport protein	0	0	0	0	0	1	0	0	0	0	0	0	1	0	0	0	0	1	1	1	1	0	0	0	0	0	0	0	0	0	0	0	0	0	0	0	0	0	0	0	0	0	0	0	0	0	0
COG4239	Q	ABC-type microcin C transport system, permease component YejE	0	0	0	1	1	1	1	1	1	1	1	1	1	1	0	0	0	0	0	0	0	0	0	1	0	0	0	1	0	1	1	1	1	0	0	0	0	1	1	0	1	1	1	1	1	1	1
COG4174	Q	ABC-type microcin C transport system, permease component YejB	0	0	0	1	1	1	1	1	1	1	1	1	1	1	0	0	0	0	0	0	0	0	0	1	0	0	0	1	0	1	1	1	1	0	0	0	0	1	1	0	1	1	1	1	1	1	1
COG0184	J	Ribosomal protein S15P/S13E	1	1	0	1	1	1	1	1	1	1	1	1	1	1	1	0	1	1	1	1	1	1	1	1	1	1	0	1	0	1	1	1	1	1	1	1	1	1	1	1	1	1	1	1	1	1	1
COG1185	J	Polyribonucleotide nucleotidyltransferase (polynucleotide phosphorylase)	0	0	0	1	1	1	1	1	1	1	1	1	1	1	1	0	1	2	1	1	1	1	0	1	1	1	0	0	0	1	1	1	0	0	1	1	1	1	1	0	1	1	1	1	1	1	1
COG0751	J	Glycyl-tRNA synthetase, beta subunit	0	0	0	1	1	1	1	1	1	1	1	1	1	1	1	0	1	1	1	1	1	1	1	1	1	1	1	1	0	1	1	1	1	0	1	0	1	1	1	1	1	1	1	1	1	0	1
COG1651	O	Protein-disulfide isomerase	0	0	0	1	1	1	1	1	1	1	1	1	1	1	2	0	1	1	1	1	1	1	2	2	3	4	2	1	2	2	2	2	1	1	2	2	2	1	1	1	2	2	2	2	2	2	2
COG0099	J	Ribosomal protein S13	1	1	1	1	1	1	1	1	1	1	1	1	1	1	1	0	1	1	1	1	1	1	1	1	0	1	1	1	0	1	1	0	0	1	1	0	1	1	1	1	1	1	1	1	1	0	1
COG0100	J	Ribosomal protein S11	1	1	1	1	1	1	1	1	1	1	1	1	1	1	1	0	1	1	1	1	1	1	1	1	0	2	1	0	0	1	0	1	1	1	1	1	1	1	1	1	1	1	1	1	1	1	1
COG0522	J	Ribosomal protein S4 or related protein	1	1	1	1	1	1	1	1	1	1	1	1	1	1	1	0	1	1	1	1	1	2	1	1	0	2	1	1	0	1	1	1	0	1	1	1	1	1	1	0	1	1	1	1	1	1	1
COG0202	K	DNA-directed RNA polymerase, alpha subunit/40 kD subunit	1	1	1	1	1	1	1	1	1	1	1	1	1	1	1	0	1	1	1	1	1	1	1	1	0	2	0	0	1	1	0	1	1	1	1	1	1	1	1	1	1	1	1	1	1	1	1
COG0203	J	Ribosomal protein L17	1	1	1	1	1	1	1	1	1	1	1	1	1	1	1	0	1	1	1	1	1	1	1	1	0	1	0	1	1	1	0	1	1	1	1	1	1	1	1	1	1	1	1	1	1	1	1
COG0354	O	Folate-binding Fe-S cluster repair protein YgfZ, possible role in tRNA modification	0	0	0	1	1	1	1	1	1	1	1	1	2	1	1	1	1	0	1	1	1	1	0	1	1	1	1	1	1	1	1	1	1	0	0	1	1	1	1	1	1	1	1	1	1	1	1
COG1566	V	Multidrug resistance efflux pump	0	0	0	1	1	1	1	1	1	1	1	1	1	1	3	2	0	0	2	2	2	2	1	1	1	2	2	6	4	1	1	2	2	0	1	0	1	2	2	1	1	2	2	2	5	2	3
COG0663	R	Carbonic anhydrase or acetyltransferase, isoleucine patch superfamily	0	0	0	1	1	1	1	1	1	1	1	1	1	1	1	1	0	0	0	0	0	0	2	1	2	2	2	1	0	1	0	1	1	0	1	1	1	1	1	1	1	1	1	1	1	1	1
COG0223	J	Methionyl-tRNA formyltransferase	2	2	2	1	1	1	1	1	1	1	1	1	1	1	1	1	1	0	1	1	1	1	1	1	2	3	3	3	3	1	2	1	1	1	1	1	1	1	1	1	1	1	1	1	2	1	1
COG0752	J	Glycyl-tRNA synthetase, alpha subunit	0	0	0	1	1	1	1	1	1	1	1	1	1	1	1	2	0	1	0	0	0	0	1	0	1	1	1	0	1	1	1	1	1	1	1	1	1	1	1	1	1	1	1	1	1	1	1
COG0191	G	Fructose/tagatose bisphosphate aldolase	2	2	2	1	1	1	1	1	1	1	1	0	1	0	1	1	1	1	1	1	1	1	2	2	1	1	1	0	0	1	0	1	1	1	1	1	1	1	1	1	1	1	1	1	2	2	1
COG0443	O	Molecular chaperone DnaK (HSP70)	2	2	1	2	2	2	2	2	2	2	2	2	1	2	3	1	4	3	1	0	0	0	2	1	2	2	0	1	1	2	1	2	1	1	1	1	1	1	1	1	1	1	1	1	2	1	1
COG0507	L	ATP-dependent exoDNAse (exonuclease V), alpha subunit, helicase superfamily I	0	0	0	1	1	2	2	1	1	1	2	2	3	2	3	4	1	0	1	1	1	1	2	1	0	0	0	1	1	1	2	1	1	2	1	1	1	1	1	1	1	1	1	1	1	0	1
COG0324	J	tRNA A37 N6-isopentenylltransferase MiaA	0	0	0	1	1	1	1	1	1	1	1	1	1	1	1	1	1	1	1	1	1	1	1	1	1	1	1	1	0	1	1	1	1	0	1	1	1	1	0	0	1	1	2	1	1	1	1
COG1923	T	sRNA-binding regulator protein Hfq	0	0	0	1	1	1	1	1	1	1	1	1	1	1	1	1	0	0	0	0	0	0	1	1	1	1	1	0	0	1	1	1	0	0	0	1	1	1	1	1	1	1	1	1	1	1	1
COG3040	M	Bacterial lipocalin	0	0	0	1	1	1	1	1	1	1	1	1	1	1	1	1	0	0	0	0	0	0	0	0	2	1	1	0	0	1	1	1	1	0	0	0	0	0	0	0	0	0	0	0	0	0	0
COG1180	O	Pyruvate-formate lyase-activating enzyme	0	0	0	1	1	1	1	1	1	1	1	1	1	1	0	0	0	0	0	0	0	0	0	0	0	0	0	0	0	0	0	0	1	0	0	0	0	0	0	0	0	0	0	0	0	1	0
COG0642	T	Signal transduction histidine kinase	0	0	0	3	3	3	3	3	3	3	3	3	2	3	11	9	1	1	0	0	0	0	9	6	8	7	7	16	5	12	10	9	7	2	4	3	3	7	7	5	7	11	14	12	31	12	14
COG0848	U	Biopolymer transport protein ExbD	0	0	0	1	1	1	1	1	1	1	1	1	1	1	4	4	1	0	1	1	1	1	0	0	4	4	4	3	1	1	2	1	1	1	1	0	1	1	1	1	1	1	1	1	1	1	1
COG0811	U	Biopolymer transport protein ExbB/TolQ	0	0	0	1	1	1	1	1	1	1	1	1	1	1	5	5	1	1	1	1	1	1	0	0	4	4	4	3	0	1	2	1	2	1	1	0	1	1	1	1	1	1	1	1	1	1	1
COG0812	M	UDP-N-acetylenolpyruvoylglucosamine reductase	0	0	0	1	1	1	1	1	1	1	1	1	1	1	2	1	1	1	1	1	1	1	1	1	2	1	1	1	1	1	1	1	0	1	1	1	1	1	1	1	1	1	1	1	1	2	1
COG1212	M	CMP-2-keto-3-deoxyoctulosonic acid synthetase	0	0	0	1	1	1	1	1	1	1	1	1	1	1	1	0	0	0	1	1	1	1	0	0	1	1	1	1	1	1	1	1	1	1	1	1	1	1	0	1	0	1	1	1	1	1	1
COG0326	O	Molecular chaperone, HSP90 family	0	0	0	1	1	1	1	1	1	1	1	1	1	1	2	2	1	1	1	1	1	1	1	1	2	1	1	0	0	0	0	0	0	0	0	0	1	0	0	0	0	0	1	1	1	0	0
COG0069	E	Glutamate synthase domain 2	0	0	0	1	1	1	1	1	1	1	1	1	1	1	0	2	4	2	5	5	5	6	1	3	3	2	2	2	0	3	2	3	2	2	2	2	3	1	1	0	1	3	4	4	3	4	1
COG0361	J	Translation initiation factor IF-1	1	1	1	1	1	1	1	1	1	1	1	1	1	1	1	1	1	0	1	1	1	1	1	1	1	1	1	1	1	1	1	1	0	1	1	0	1	1	1	1	1	1	1	1	1	1	1
COG0589	T	Nucleotide-binding universal stress protein, UspA family	0	0	0	1	1	1	1	1	1	1	1	1	1	1	0	1	0	0	0	0	0	0	1	4	3	3	3	7	4	5	4	0	4	0	0	0	0	1	1	1	1	1	1	1	7	2	3
COG0289	E	Dihydrodipicolinate reductase	0	0	0	1	1	1	1	1	1	1	1	1	1	1	1	0	1	1	1	0	0	0	0	1	1	1	0	1	1	1	1	1	1	1	1	1	1	1	1	1	1	1	1	1	1	1	1
COG2264	J	Ribosomal protein L11 methylase PrmA	0	0	0	2	2	2	2	2	2	2	2	2	4	2	1	0	0	0	0	0	0	0	1	1	1	2	0	1	1	1	1	1	1	1	1	1	1	1	1	0	1	1	1	1	1	1	1
COG3027	D	Cell division protein ZapA, inhibits GTPase activity of FtsZ	0	0	0	1	1	1	1	1	1	1	1	1	1	1	1	1	0	0	0	0	0	0	1	1	1	1	1	1	1	1	0	1	1	0	1	0	1	1	1	1	1	1	1	1	1	1	1
COG0592	L	DNA polymerase III sliding clamp (beta) subunit, PCNA homolog	1	1	1	1	1	1	1	1	1	1	1	1	1	1	1	1	1	1	1	1	1	1	1	1	2	3	1	0	0	1	1	1	2	1	1	1	1	1	1	1	1	1	1	1	1	1	1
COG0500	QR	SAM-dependent methyltransferase	0	0	0	1	1	1	0	0	1	1	0	1	1	1	4	1	0	0	3	3	3	3	1	1	1	1	1	1	1	1	1	2	0	1	0	0	1	0	0	0	0	0	0	0	1	0	0
COG0766	M	UDP-N-acetylglucosamine enolpyruvyl transferase	0	0	0	1	1	1	1	1	1	1	1	1	1	1	1	1	1	1	1	1	1	1	1	1	1	1	1	1	1	1	1	1	1	1	1	1	1	1	1	1	1	1	1	1	1	1	1
COG3177	K	Fic family protein	1	1	0	0	0	0	0	0	0	0	0	0	1	1	3	1	2	1	4	4	3	4	0	0	0	0	0	2	1	0	0	4	1	0	0	0	0	0	0	0	0	0	0	0	0	0	0
COG2189	L	Adenine specific DNA methylase Mod	1	0	0	0	0	1	0	0	0	0	0	0	1	1	0	0	2	1	1	0	0	0	0	0	0	0	0	0	0	0	0	0	0	0	0	0	0	0	0	0	0	0	0	0	0	0	0
COG0308	E	Aminopeptidase N	0	0	0	1	1	1	1	1	1	1	1	1	1	1	2	2	1	0	0	0	0	0	1	1	2	2	1	0	1	1	0	0	0	0	1	1	2	1	1	1	1	1	0	1	1	1	1
COG0471	G	Di- and tricarboxylate transporter	0	0	0	1	1	1	1	0	1	1	1	1	1	1	1	0	1	1	0	0	0	0	1	1	1	1	2	3	2	1	0	1	0	1	2	2	2	2	2	1	2	0	1	1	0	1	1
COG0034	F	Glutamine phosphoribosylpyrophosphate amidotransferase	0	0	0	1	1	1	1	1	1	1	1	1	1	1	1	2	1	1	1	1	1	1	1	1	1	1	1	1	2	1	1	1	1	1	1	1	1	1	1	1	1	0	1	1	1	1	1
COG0475	P	Kef-type K+ transport system, membrane component KefB	0	0	0	2	2	2	2	2	2	2	2	2	2	2	1	1	0	0	0	0	0	0	1	1	0	0	0	0	1	3	1	2	0	0	0	0	0	0	0	0	0	0	0	0	2	1	1
COG0774	M	UDP-3-O-acyl-N-acetylglucosamine deacetylase	0	0	0	1	1	1	1	1	1	1	1	1	1	1	1	1	1	0	1	1	1	1	1	0	1	0	0	1	1	1	1	1	1	0	1	0	1	1	1	0	1	1	1	1	1	1	1
COG1807	M	4-amino-4-deoxy-L-arabinose transferase or related glycosyltransferase of PMT family	0	0	0	1	1	1	1	1	1	1	1	1	1	1	3	2	0	0	2	2	2	2	0	0	0	0	0	0	1	1	1	0	0	0	0	0	0	0	0	0	0	0	0	0	0	0	0
COG0120	G	Ribose 5-phosphate isomerase	0	0	0	1	1	1	1	1	1	1	1	1	1	1	1	1	1	1	1	1	1	1	0	0	1	1	1	1	0	1	1	1	0	1	0	1	1	1	1	1	1	1	1	1	1	1	1
COG1541	H	Phenylacetate-coenzyme A ligase PaaK, adenylate-forming domain family	0	0	0	0	0	1	0	0	0	0	0	1	1	1	0	0	0	0	0	0	0	0	0	0	1	1	1	2	0	2	2	0	0	0	0	0	0	2	3	2	2	1	1	1	3	1	1
COG0484	O	DnaJ-class molecular chaperone with C-terminal Zn finger domain	1	1	0	6	5	6	5	5	5	5	5	4	3	6	3	1	1	2	1	0	0	0	1	1	1	1	0	4	3	1	0	1	1	1	1	1	1	1	1	1	1	1	1	1	3	3	4
COG3186	E	Phenylalanine-4-hydroxylase	0	0	0	0	0	1	0	0	0	0	0	0	1	1	0	0	0	0	0	0	0	0	0	0	0	0	0	1	0	1	1	0	0	0	0	0	0	0	0	0	0	0	0	0	1	0	1
COG2154	H	Pterin-4a-carbinolamine dehydratase	0	0	0	1	1	1	1	1	1	1	0	0	1	0	0	0	1	1	1	1	1	1	1	1	1	2	1	1	1	1	0	1	0	1	1	1	1	1	1	1	1	2	2	2	1	0	1
COG0828	J	Ribosomal protein S21	0	0	0	1	1	1	1	1	1	1	1	1	1	0	1	0	1	1	1	1	1	1	1	1	0	1	1	1	2	1	0	1	1	0	1	1	1	1	2	1	2	2	2	1	1	1	1
COG0603	J	7-cyano-7-deazaguanine synthase (queuosine biosynthesis)	0	0	0	1	1	1	1	1	1	1	1	1	1	0	1	1	1	0	0	0	0	0	0	0	1	1	1	0	0	0	0	0	1	0	0	0	0	0	0	0	0	0	0	0	0	0	0
COG3038	C	Cytochrome b561	0	0	0	1	1	1	1	1	1	1	1	1	1	1	1	1	0	1	1	1	1	1	3	1	0	0	0	1	0	2	1	3	1	0	1	0	1	1	1	0	1	2	2	2	2	1	2
COG3168	NW	Tfp pilus assembly protein PilP	0	0	0	1	1	1	1	1	1	1	1	1	1	1	1	0	0	0	0	0	0	0	1	1	0	1	1	0	0	0	0	0	0	0	0	0	0	0	0	0	0	0	0	0	0	0	0
COG3167	NW	Tfp pilus assembly protein PilO	0	0	0	1	1	1	1	1	1	1	1	1	1	1	1	0	0	0	0	0	0	0	1	1	0	1	1	0	0	0	0	0	0	0	0	0	0	0	0	0	0	0	0	0	0	0	0
COG3166	NW	Tfp pilus assembly protein PilN	0	0	0	1	1	1	1	1	1	1	1	1	1	1	1	0	0	0	0	0	0	0	1	1	1	1	1	0	0	1	1	0	0	0	0	0	0	0	0	0	0	0	0	0	0	0	0
COG4972	NW	Tfp pilus assembly protein, ATPase PilM	0	0	0	1	1	1	1	1	1	1	1	1	1	1	1	0	0	0	0	0	0	0	1	0	1	1	1	0	0	0	0	0	0	0	0	0	0	0	0	0	0	0	0	0	0	0	0
COG1612	H	Heme A synthase	0	0	0	1	1	1	1	1	1	1	1	1	1	1	1	1	1	1	1	1	1	1	1	1	1	1	1	1	1	1	0	0	0	1	0	0	1	1	1	1	1	1	1	1	1	1	1
COG0109	HI	Polyprenyltransferase (heme O synthase)	0	0	0	1	1	1	1	1	1	1	1	1	1	1	2	1	1	1	1	1	1	1	1	1	1	1	1	0	0	1	1	1	1	2	1	1	1	1	1	1	1	0	1	1	1	1	1
COG1986	FV	Non-canonical (house-cleaning) NTP pyrophosphatase, all-alpha NTP-PPase family	0	0	0	1	1	1	1	1	1	1	1	1	1	1	0	0	0	0	0	0	0	0	0	0	0	0	0	0	0	0	0	0	0	0	0	0	0	0	0	0	0	0	0	0	0	0	0
COG5078	O	Ubiquitin-protein ligase	0	0	0	0	0	0	0	0	0	0	0	0	1	0	0	0	0	1	0	0	0	0	0	0	0	0	0	0	0	0	0	0	0	0	0	0	0	0	0	0	0	0	0	0	0	0	0
COG0222	J	Ribosomal protein L7/L12	1	1	0	1	1	1	1	1	1	1	1	1	1	1	0	0	1	1	1	1	1	1	2	0	0	1	0	1	0	1	1	1	0	1	1	1	1	1	1	1	1	1	1	1	1	1	1
COG0244	J	Ribosomal protein L10	0	0	0	1	1	1	1	1	1	1	1	1	1	1	0	1	1	1	1	1	1	1	1	0	1	1	0	0	0	1	1	1	0	1	1	1	1	1	1	1	1	1	1	1	1	1	1
COG0081	J	Ribosomal protein L1	1	1	0	1	1	1	1	1	1	1	1	1	1	1	0	1	1	1	1	1	1	1	1	0	2	1	0	0	0	1	1	0	0	1	1	1	1	1	1	0	1	2	1	1	1	1	1
COG0080	J	Ribosomal protein L11	1	1	0	1	1	1	1	1	1	1	1	1	1	1	0	2	1	1	1	1	1	1	1	0	2	0	0	1	0	1	1	0	0	1	1	1	1	1	1	1	1	1	1	1	1	1	1
COG2920	P	Sulfur relay (sulfurtransferase) protein, DsrC/TusE family	0	0	0	1	1	1	0	1	1	1	1	1	1	1	1	1	1	1	0	0	0	0	0	0	1	2	1	0	0	0	0	0	0	0	0	0	0	0	0	0	0	0	0	0	0	0	0
COG0740	O	ATP-dependent protease ClpP, protease subunit	0	0	0	1	1	1	1	1	1	1	1	1	1	1	1	1	1	1	1	1	1	1	0	1	1	1	1	0	2	1	0	1	1	0	1	1	1	1	1	1	1	1	1	1	2	1	1
COG1219	O	ATP-dependent protease Clp, ATPase subunit	0	0	0	1	1	1	1	1	1	1	1	1	1	0	1	1	1	1	1	1	1	1	1	1	2	1	1	1	0	1	1	1	1	0	1	3	1	1	1	1	1	1	1	1	1	1	1
COG2332	CO	Cytochrome c-type biogenesis protein CcmE	0	0	0	1	1	1	1	1	1	1	1	1	1	1	1	1	1	0	0	0	0	0	0	1	1	1	1	1	1	1	1	1	1	0	1	1	1	1	1	0	1	2	2	2	0	1	1
COG3114	U	Heme exporter protein D	0	0	0	1	1	1	1	1	1	1	1	1	1	1	1	0	0	0	0	0	0	0	1	1	1	1	1	0	0	0	0	0	0	0	0	0	0	0	0	0	0	0	0	0	0	0	0
COG0755	O	ABC-type transport system involved in cytochrome c biogenesis, permease component	0	0	0	1	1	1	1	1	1	1	1	1	1	1	1	1	0	1	1	1	1	1	1	1	1	1	1	1	1	1	1	1	1	1	1	1	1	1	1	1	1	1	1	1	1	1	1
COG4796	U	Type II secretory pathway, component HofQ	0	0	0	1	1	1	1	1	1	1	1	0	1	1	2	2	0	0	0	0	0	0	1	1	1	1	1	0	0	0	0	0	0	0	0	0	0	0	0	0	0	0	0	0	0	0	0
COG1355	R	Predicted class III extradiol dioxygenase, MEMO1 family	0	0	0	1	1	1	1	1	1	1	1	1	1	1	0	0	0	0	0	0	0	0	0	0	0	0	0	0	0	0	0	0	0	0	0	0	0	0	0	0	0	0	0	0	0	1	0
COG1595	K	DNA-directed RNA polymerase specialized sigma subunit, sigma24 family	0	0	0	1	1	1	1	1	1	1	1	1	1	1	3	3	0	0	2	2	2	2	0	1	3	6	3	6	4	6	6	2	1	1	1	1	1	2	2	2	2	2	2	2	3	0	2
COG0275	J	16S rRNA C1402 N4-methylase RsmH	1	1	1	1	1	1	1	1	1	1	1	1	1	1	1	1	1	1	1	1	1	1	1	1	1	1	1	1	1	1	2	1	0	0	1	0	1	1	1	0	1	1	1	1	1	1	1
COG3116	D	Cell division protein FtsL, interacts with FtsB, FtsL and FtsQ	0	0	0	1	1	1	1	1	1	1	1	1	1	1	1	1	0	0	0	0	0	0	0	0	1	1	1	0	0	0	0	0	0	0	0	0	0	0	0	0	0	0	0	0	0	0	0
COG0189	HJ	Glutathione synthase/RimK-type ligase, ATP-grasp superfamily	0	0	0	1	1	1	1	1	1	1	1	0	1	1	1	0	1	1	2	2	2	2	1	1	1	2	1	1	0	1	1	1	1	0	1	1	1	1	1	0	1	1	1	1	1	1	1
COG1087	M	UDP-glucose 4-epimerase	0	0	0	1	1	1	1	1	1	1	1	1	1	1	1	1	1	1	1	1	1	1	0	1	0	1	1	1	1	2	2	1	1	0	0	0	0	1	1	1	1	0	0	0	1	0	0
COG0724	J	RNA recognition motif (RRM) domain	0	0	0	1	1	1	1	1	1	1	1	1	1	1	0	0	0	0	0	0	0	0	1	1	0	0	0	0	0	0	0	0	0	0	0	0	0	0	0	0	0	0	0	0	0	0	0
COG0294	H	Dihydropteroate synthase	0	0	0	1	1	1	1	1	1	1	1	1	1	1	1	1	1	1	1	1	1	1	1	1	1	1	1	1	0	1	1	1	1	1	1	1	1	1	1	1	1	0	1	1	1	2	1
COG4230	E	Delta 1-pyrroline-5-carboxylate dehydrogenase	0	0	0	1	1	1	1	1	1	1	1	1	1	1	1	1	0	0	1	1	1	1	0	0	0	0	0	1	0	1	1	1	1	0	0	0	1	1	1	0	1	1	1	1	1	1	1
COG0372	C	Citrate synthase	0	0	0	1	1	1	1	1	1	1	1	1	1	1	1	1	1	0	2	2	2	2	2	2	2	1	1	1	1	1	1	1	2	1	2	2	2	1	1	1	1	2	2	2	3	2	1
COG0527	E	Aspartokinase	0	0	0	1	1	1	1	1	1	1	1	1	1	1	1	0	1	1	1	1	1	1	1	1	1	1	1	1	1	1	2	1	2	1	1	1	1	1	1	2	1	2	1	1	1	1	1
COG3107	M	Outer membrane lipoprotein LpoA, binds and activates PBP1a	0	0	0	1	0	1	1	1	0	1	0	1	1	1	1	1	0	0	1	1	1	1	0	0	1	1	1	0	0	0	0	0	0	0	0	0	0	0	0	0	0	0	0	0	0	0	0
COG1263	G	Phosphotransferase system IIC components, glucose/maltose/N-acetylglucosamine-specific	3	3	3	1	1	1	0	1	1	0	1	1	1	1	0	0	0	0	0	0	0	0	0	0	0	0	0	0	0	0	0	0	0	0	0	0	0	0	0	0	0	0	0	0	0	0	0
COG1024	I	Enoyl-CoA hydratase/carnithine racemase	0	0	0	1	1	1	0	1	1	0	1	1	1	1	5	6	0	0	1	1	1	1	3	4	24	27	20	12	10	11	8	3	4	3	3	3	3	10	9	8	9	10	9	10	7	8	11
COG0271	T	Stress-induced morphogen (activity unknown)	0	0	0	1	1	1	1	1	1	1	1	1	1	1	1	1	1	0	1	1	1	1	1	1	1	1	1	2	1	2	0	2	2	1	2	2	2	2	2	2	2	2	2	2	2	2	2
COG1051	F	ADP-ribose pyrophosphatase YjhB, NUDIX family	0	0	0	1	1	2	1	1	1	1	1	2	1	2	3	1	0	0	1	1	1	1	3	3	4	4	4	4	2	2	2	1	0	1	1	1	1	0	0	0	0	0	0	0	3	2	2
COG0489	D	Chromosome partitioning ATPase, Mrp family, contains Fe-S cluster	0	0	0	2	2	1	2	2	2	2	2	2	1	2	1	1	1	0	2	1	1	1	0	1	1	1	1	2	2	3	3	2	2	1	1	1	1	1	1	0	1	1	1	1	1	1	1
COG2190	G	Phosphotransferase system IIA component	1	1	1	1	1	1	0	1	1	1	1	1	1	1	0	0	0	0	0	0	0	0	0	0	0	0	0	0	0	0	0	0	0	0	0	0	0	0	0	0	0	0	0	0	0	0	0
COG0483	G	Archaeal fructose-1,6-bisphosphatase or related enzyme of inositol monophosphatase family	0	0	0	1	1	1	1	1	1	1	1	1	1	1	1	1	1	1	1	1	1	1	5	4	0	1	1	3	2	4	3	4	5	3	4	3	4	3	3	3	3	4	4	4	5	3	3
COG0606	O	Predicted ATPase with chaperone activity	0	0	0	1	1	1	1	1	1	1	1	1	1	1	0	1	1	0	1	1	1	1	1	1	1	1	1	2	0	2	2	2	0	0	0	0	0	1	0	1	1	1	1	1	1	1	1
COG0703	E	Shikimate kinase	0	0	0	1	1	2	1	1	1	1	1	2	1	2	1	2	1	0	1	1	0	1	1	1	2	3	2	1	1	2	1	1	2	0	0	0	1	2	2	1	2	1	1	1	1	1	1
COG1160	R	Predicted GTPases	4	4	3	1	1	1	1	1	1	1	1	1	1	1	1	1	1	2	1	1	1	1	1	1	0	1	0	0	1	1	0	1	0	2	1	1	1	1	1	1	1	1	1	1	1	1	1
COG0104	F	Adenylosuccinate synthase	0	0	0	1	1	1	1	1	1	1	1	1	1	0	1	1	1	1	1	1	1	1	1	1	1	1	1	1	0	1	2	1	1	1	1	0	1	1	1	1	1	1	0	1	1	1	1
COG0825	I	Acetyl-CoA carboxylase alpha subunit	0	0	0	1	1	1	1	1	1	1	1	1	1	1	1	1	1	1	1	1	1	1	1	1	1	1	1	1	1	1	1	1	1	1	1	1	1	1	1	1	1	1	1	1	1	1	1
COG0668	M	Small-conductance mechanosensitive channel	0	0	0	1	1	1	1	1	1	1	1	1	1	1	3	4	1	1	2	2	2	2	0	0	4	5	4	4	4	2	1	1	0	0	0	0	0	0	0	0	0	1	1	1	0	0	2
COG2853	M	ABC-type transporter Mla maintaining outer membrane lipid asymmetry, lipoprotein component MlaA	0	0	0	1	1	1	1	1	1	1	1	1	1	1	1	1	1	1	1	1	1	1	0	0	1	1	1	1	0	0	0	1	0	0	1	0	1	1	1	1	1	1	1	1	0	0	0
COG0732	V	Restriction endonuclease S subunit	1	0	0	1	0	2	0	0	0	0	0	3	1	3	0	0	1	0	1	5	1	1	0	0	0	0	0	0	0	0	0	0	0	0	0	0	0	0	0	0	0	0	0	0	0	0	0
COG1195	L	Recombinational DNA repair ATPase RecF	0	1	0	1	1	1	1	1	1	1	1	1	1	1	1	2	1	0	1	1	1	1	1	2	2	3	1	1	0	1	1	1	1	0	0	0	0	1	1	1	1	1	1	1	1	1	1
COG0187	L	DNA gyrase/topoisomerase IV, subunit B	9	8	9	2	1	2	1	2	1	2	2	2	2	2	3	2	2	2	2	2	2	2	2	2	3	3	2	2	0	2	4	2	3	1	1	1	2	2	2	2	2	3	2	2	2	2	2
COG1538	M	Outer membrane protein TolC	0	0	0	2	2	2	2	2	2	2	2	2	1	2	4	5	1	1	3	3	2	3	2	2	3	4	3	2	2	1	1	2	0	2	0	1	3	1	1	0	1	1	1	1	4	1	1
COG0771	M	UDP-N-acetylmuramoylalanine-D-glutamate ligase	0	0	0	1	1	1	1	1	1	1	1	1	1	1	1	1	1	1	1	1	1	1	1	1	1	1	1	1	1	1	2	1	1	2	1	1	1	1	1	1	1	1	1	1	1	1	1
COG1080	G	Phosphoenolpyruvate-protein kinase (PTS system EI component in bacteria)	2	2	2	1	1	1	1	1	1	1	1	1	1	1	0	0	0	0	0	0	0	0	0	0	0	0	0	0	0	0	0	0	0	0	0	0	0	0	0	0	0	0	0	0	0	0	0
COG0228	J	Ribosomal protein S16	1	1	0	1	1	1	1	1	1	1	1	1	1	1	1	1	0	0	1	1	1	1	1	1	0	1	1	1	0	1	1	1	0	1	1	1	1	1	1	0	1	1	1	1	1	1	1
COG0806	J	Ribosomal 30S subunit maturation factor RimM, required for 16S rRNA processing	0	0	0	1	1	1	1	1	1	1	1	1	1	1	1	1	1	1	1	0	1	1	2	1	1	1	1	1	2	1	1	1	0	1	1	1	1	1	1	0	1	1	1	1	1	1	1
COG0336	J	tRNA G37 N-methylase TrmD	1	1	1	1	1	1	1	1	1	1	1	1	1	1	1	2	1	1	1	1	1	1	1	1	1	1	1	0	2	1	1	1	1	1	1	1	1	1	1	0	1	1	1	1	1	0	1
COG0335	J	Ribosomal protein L19	1	1	1	1	1	1	1	1	1	1	1	1	1	1	1	1	1	1	1	1	1	1	1	1	1	1	1	1	1	1	1	1	0	1	1	1	1	1	1	1	1	1	1	1	1	1	1
COG0793	O	C-terminal processing protease CtpA/Prc, contains a PDZ domain	0	0	0	4	3	4	4	4	5	4	4	4	2	4	2	1	1	1	1	1	1	1	2	2	4	3	2	3	1	1	1	1	0	0	0	0	1	1	1	1	1	1	1	1	1	1	1
COG1999	O	Cytochrome oxidase Cu insertion factor, SCO1/SenC/PrrC family	0	0	0	1	1	1	1	1	1	1	1	1	1	1	1	0	0	1	1	1	1	1	1	1	2	4	2	1	0	1	1	1	0	1	1	1	1	1	1	1	3	1	1	1	2	1	2
COG3033	E	Tryptophanase	0	0	0	1	1	1	1	1	1	1	1	1	1	1	0	0	0	0	0	0	0	0	0	0	0	0	0	0	0	0	0	0	0	0	0	0	0	0	0	0	0	0	0	0	0	0	0
COG1203	V	CRISPR/Cas system-associated endonuclease/helicase Cas3	0	0	0	3	0	3	0	1	0	0	1	3	2	3	0	0	2	6	1	0	0	0	1	0	0	0	0	0	0	0	0	0	0	0	0	0	0	0	0	0	0	0	0	0	0	0	0
COG0464	MDT	AAA+-type ATPase, SpoVK/Ycf46/Vps4 family	0	0	0	2	2	2	2	2	2	2	2	3	1	3	2	2	1	0	0	0	0	0	0	0	0	0	0	0	0	1	1	0	0	0	0	0	0	0	0	0	0	0	0	0	1	1	0
COG3328	X	Transposase (or an inactivated derivative)	0	0	0	3	3	1	2	2	3	3	3	3	1	1	0	0	0	0	0	0	0	0	0	0	0	0	0	0	0	1	0	3	0	0	0	0	0	0	0	0	0	0	0	0	0	0	0
COG0171	H	NH3-dependent NAD+ synthetase	1	1	0	2	1	1	1	1	1	1	1	1	1	1	1	1	1	1	1	1	1	1	1	1	1	1	1	1	1	1	1	1	1	0	1	1	1	0	1	1	1	1	1	1	1	1	1
COG3071	S	Uncharacterized conserved protein HemY, contains two TPR repeats	0	0	0	2	1	1	1	1	1	1	1	1	1	1	1	1	0	0	1	1	1	1	0	0	1	1	1	0	0	0	0	0	0	0	0	0	0	0	0	0	0	0	0	0	0	0	0
COG0054	H	6,7-dimethyl-8-ribityllumazine synthase (Riboflavin synthase beta chain)	0	0	0	1	1	1	1	1	1	1	1	1	1	1	1	1	1	0	1	1	1	1	1	1	1	1	1	2	1	2	2	2	0	0	0	1	1	1	1	1	1	1	1	1	1	1	1
COG4968	NW	Tfp pilus assembly protein PilE	0	0	0	1	1	1	1	1	1	1	1	0	1	1	0	0	0	0	0	0	0	0	0	1	1	2	0	0	0	1	1	0	0	0	0	0	0	0	0	0	0	0	0	0	0	0	0
COG0550	L	DNA topoisomerase IA	4	4	4	1	1	1	1	1	1	1	1	1	1	1	2	4	1	1	1	1	1	1	0	1	0	1	1	1	0	1	1	1	0	1	1	0	1	1	1	1	1	1	0	1	1	0	1
COG2913	M	Outer membrane protein assembly factor BamE, lipoprotein component of the BamABCDE complex	0	0	0	3	2	2	2	2	2	2	2	2	1	2	1	1	2	1	1	1	1	1	0	1	1	1	0	1	1	1	0	1	0	0	1	0	1	1	1	2	1	1	1	1	0	1	1
COG1063	ER	Threonine dehydrogenase or related Zn-dependent dehydrogenase	0	0	0	1	1	1	1	1	1	1	1	1	1	1	2	2	0	0	1	1	1	1	4	3	3	2	2	3	2	2	2	2	1	1	1	1	1	3	3	3	3	4	3	3	4	1	1
COG0150	F	Phosphoribosylaminoimidazole (AIR) synthetase	0	0	0	1	1	1	1	1	1	1	1	1	1	1	1	2	1	1	1	1	1	1	1	1	1	1	1	0	2	1	1	1	0	1	1	1	0	1	1	0	1	1	1	1	1	1	1
COG0608	L	Single-stranded DNA-specific exonuclease, DHH superfamily, may be involved in archaeal DNA replication intiation	0	0	0	1	1	1	1	1	1	1	1	1	1	1	1	1	1	1	1	1	1	1	1	0	1	1	0	1	0	1	1	1	0	1	1	0	0	1	1	1	1	1	1	1	1	1	1
COG0544	O	FKBP-type peptidyl-prolyl cis-trans isomerase (trigger factor)	1	1	1	1	1	1	1	1	1	1	1	1	1	1	1	0	1	1	1	1	1	1	0	1	2	2	1	1	1	1	0	0	0	0	1	2	1	1	1	0	0	1	1	1	1	1	1
COG0320	H	Lipoate synthase	0	0	0	1	1	1	1	1	1	1	1	0	1	1	1	1	1	1	1	1	1	1	1	1	1	1	1	2	1	1	1	1	2	0	1	0	1	1	1	0	1	1	1	1	1	0	1
COG0321	H	Lipoate-protein ligase B	0	0	0	1	1	1	1	1	1	1	1	0	1	1	1	0	0	0	1	1	1	0	1	1	1	1	1	1	1	1	1	1	2	0	0	0	1	1	1	1	1	0	1	0	1	1	1
COG0220	J	tRNA G46 methylase TrmB	1	1	0	1	1	1	1	1	1	1	1	1	1	1	1	0	1	1	1	1	1	1	2	2	2	2	2	1	0	1	1	1	1	1	1	1	1	1	1	1	1	1	1	1	1	1	1
COG0172	J	Seryl-tRNA synthetase	2	2	1	1	1	1	1	1	1	1	1	1	1	1	1	1	1	1	1	1	1	1	1	1	1	1	2	0	0	1	0	1	0	0	1	1	1	1	1	1	1	1	1	1	1	2	1
COG0316	O	Fe-S cluster assembly iron-binding protein IscA	0	0	0	2	2	3	2	2	2	2	2	2	2	3	2	1	2	2	2	2	2	2	2	2	2	2	1	1	0	2	1	2	2	1	2	2	2	2	2	1	2	1	2	2	2	2	2
COG0694	O	Fe-S cluster biogenesis protein NfuA, 4Fe-4S-binding domain	0	0	0	1	1	0	1	1	1	1	1	0	1	0	1	0	1	1	0	0	0	0	0	0	1	1	1	1	1	1	1	1	0	1	1	0	1	1	1	1	1	1	1	1	1	1	1
COG0753	P	Catalase	0	0	0	0	0	1	0	0	0	0	0	1	2	1	3	2	0	0	0	0	0	0	0	0	0	0	0	1	0	0	0	0	0	0	0	0	0	0	0	0	0	0	0	0	0	0	0
COG0496	L	Broad specificity polyphosphatase and 5'/3'-nucleotidase SurE	0	0	0	1	1	1	1	1	1	1	1	1	1	1	0	0	1	1	1	1	1	1	1	1	0	0	0	1	0	1	2	1	0	0	1	1	0	1	1	1	1	1	1	1	1	1	1
COG0204	I	1-acyl-sn-glycerol-3-phosphate acyltransferase	1	1	0	2	2	2	2	2	2	2	2	2	1	2	2	2	1	1	1	1	1	1	3	4	3	4	3	2	0	3	2	2	3	0	2	2	2	2	2	2	2	2	2	2	2	2	2
COG3323	S	Uncharacterized protein	0	0	0	1	1	1	1	1	1	1	1	1	1	1	1	0	1	0	0	0	0	0	0	0	0	0	0	0	0	0	0	0	0	0	0	0	0	0	0	0	0	0	0	0	0	0	0
COG0816	K	RNase H-fold protein, predicted Holliday junction resolvase in Firmicutes and mycoplasms, involved in anti-termination at Rho-dependent terminators	2	2	0	1	1	1	1	1	1	1	1	1	1	1	1	1	1	1	1	1	1	1	1	1	1	1	0	1	1	1	1	1	1	1	1	1	1	1	1	1	1	1	1	1	1	1	1
COG2030	I	Acyl dehydratase	0	0	0	1	1	1	1	1	1	1	1	1	1	1	3	3	0	0	0	0	0	0	0	0	7	6	6	3	1	2	2	2	1	1	1	1	1	3	3	1	2	4	4	4	1	1	4
COG0148	G	Enolase	3	3	0	1	1	1	1	1	1	1	1	1	1	1	2	2	1	1	1	1	1	1	0	1	0	1	1	1	0	1	2	0	1	0	1	0	1	1	1	1	1	1	1	1	1	1	1
COG1702	T	Phosphate starvation-inducible protein PhoH, predicted ATPase	0	0	0	1	1	1	1	1	1	1	1	1	1	1	1	1	1	1	1	0	0	1	1	1	1	1	1	1	1	1	1	2	0	0	1	0	1	1	1	1	1	1	1	1	1	1	1
COG0319	J	ssRNA-specific RNase YbeY, 16S rRNA maturation enzyme	1	1	0	1	1	1	1	1	1	1	1	1	1	1	1	1	1	1	1	0	0	1	1	1	1	1	1	1	1	1	0	1	0	0	1	0	1	1	1	1	1	1	1	1	1	1	1
COG4536	P	Mg2+ and Co2+ transporter CorB, contains DUF21, CBS pair, and CorC-HlyC domains	0	0	0	1	1	1	1	1	1	1	1	1	1	1	1	1	1	1	1	1	1	1	2	1	1	1	1	1	0	1	1	1	2	1	1	1	1	1	1	1	1	1	1	1	1	1	1
COG4826	O	Serine protease inhibitor	1	0	0	4	6	5	6	6	6	5	5	5	3	6	5	4	0	0	0	0	0	0	0	0	0	0	0	0	0	0	0	0	0	0	0	0	0	0	0	0	0	0	0	0	0	0	0
COG0348	C	Polyferredoxin	0	0	0	1	1	1	0	1	1	0	1	1	1	1	1	0	0	0	0	0	0	0	1	1	1	1	1	1	0	1	1	0	2	0	0	0	0	0	0	0	0	0	0	0	1	2	1
COG3198	S	Uncharacterized protein	0	0	0	1	1	1	0	1	1	0	1	1	1	1	1	0	0	0	0	0	0	0	1	1	1	1	1	0	0	0	0	0	0	0	0	0	0	0	0	0	0	0	0	0	0	0	0
COG0149	G	Triosephosphate isomerase	2	2	2	1	1	1	1	1	1	1	1	1	1	1	1	1	1	1	1	1	1	1	1	1	1	1	1	1	0	1	1	1	1	1	1	0	1	1	1	1	1	1	1	1	2	1	1
COG0462	FE	Phosphoribosylpyrophosphate synthetase	1	1	1	1	1	1	1	1	1	1	1	1	1	1	1	1	1	1	1	1	1	1	1	1	1	1	1	1	0	1	0	1	1	0	1	1	1	1	1	0	1	1	1	1	1	1	1
COG1076	O	DnaJ-domain-containing proteins 1	0	0	0	1	1	1	1	1	1	1	1	0	1	2	2	0	2	2	0	0	0	0	0	0	3	2	1	1	1	1	1	1	0	0	0	0	0	1	1	1	1	1	1	1	1	1	1
COG2863	C	Cytochrome c553	0	0	0	2	2	2	2	2	2	2	2	2	1	2	1	0	2	2	2	2	2	2	3	2	4	4	3	0	1	0	0	0	0	0	0	0	0	0	0	0	0	0	0	0	1	0	0
COG0240	C	Glycerol-3-phosphate dehydrogenase	1	1	0	1	1	1	1	1	1	1	1	1	1	1	2	1	1	1	1	1	1	1	2	1	1	1	1	1	2	1	1	1	1	1	1	1	1	1	1	1	1	1	1	1	1	1	1
COG3118	O	Negative regulator of GroEL, contains thioredoxin-like and TPR-like domains	0	0	0	1	1	1	1	1	1	1	1	1	1	1	1	2	1	1	1	1	1	1	2	2	2	2	1	1	0	3	1	2	2	0	2	2	1	2	2	2	2	2	2	2	2	2	2
COG0635	H	Coproporphyrinogen III oxidase or related Fe-S oxidoreductase	0	0	0	1	1	1	1	1	1	1	1	1	1	1	2	1	1	1	1	1	1	1	1	1	2	2	2	2	1	3	3	1	1	0	1	1	1	1	1	0	1	1	1	1	2	2	1
COG0127	F	Inosine/xanthosine triphosphate pyrophosphatase, all-alpha NTP-PPase family	0	0	0	1	1	1	1	1	1	1	1	1	1	1	1	1	1	1	1	1	1	1	1	0	1	1	1	1	0	1	1	1	1	1	1	1	1	1	1	0	1	1	1	1	1	1	1
COG3122	S	Uncharacterized conserved protein YaiL, DUF2058 family	0	0	0	1	1	1	1	1	1	1	1	1	1	1	1	1	0	0	0	0	0	0	1	2	0	0	0	0	0	0	0	0	0	0	0	0	0	0	0	0	0	0	0	0	0	0	0
COG0745	TK	DNA-binding response regulator, OmpR family, contains REC and winged-helix (wHTH) domain	0	0	0	2	2	1	1	2	2	2	2	2	1	2	2	3	1	0	0	0	0	0	6	7	5	5	5	14	8	12	13	6	8	4	6	5	5	9	9	8	9	10	11	10	16	7	8
COG3113	M	ABC-type transporter Mla maintaining outer membrane lipid asymmetry, MlaB component, contains STAS domain	0	0	0	1	1	1	1	1	1	1	1	1	1	1	0	0	0	0	1	1	1	1	0	0	0	0	0	0	0	0	0	0	0	0	0	0	0	0	0	0	0	0	0	0	0	0	0
COG0113	H	Delta-aminolevulinic acid dehydratase, porphobilinogen synthase	0	0	0	1	1	1	1	1	1	1	1	1	1	1	1	1	1	1	1	1	1	1	1	1	0	1	0	1	0	1	0	1	1	1	1	2	1	1	1	1	1	1	1	1	2	1	1
COG1605	E	Chorismate mutase	0	0	0	0	1	1	0	1	1	1	1	1	1	1	1	1	0	0	0	0	0	0	1	0	0	0	0	4	1	1	1	1	0	1	1	1	1	1	1	0	1	1	1	1	1	2	1
COG2823	S	Osmotically-inducible protein OsmY, contains BON domain	0	0	0	1	1	1	1	1	1	1	1	1	1	1	0	0	1	1	0	0	0	0	0	0	1	1	2	0	0	0	0	0	0	0	0	0	0	0	0	0	0	0	0	0	0	0	0
COG0024	J	Methionine aminopeptidase	1	1	1	1	1	1	1	1	1	1	1	1	1	1	1	1	1	1	1	1	1	1	0	1	1	1	1	1	0	1	1	1	1	1	1	1	1	1	1	1	1	1	1	1	2	1	1
COG0218	D	GTP-binding protein EngB required for normal cell division	1	1	2	1	1	1	1	1	1	1	1	1	1	1	1	0	1	1	1	1	1	1	1	1	1	1	1	1	0	1	1	1	1	1	1	1	1	1	1	1	1	1	1	1	0	1	1
COG0627	V	S-formylglutathione hydrolase FrmB	0	0	0	1	1	1	1	1	1	1	1	1	1	1	1	1	1	1	1	1	1	1	0	1	1	2	1	2	1	1	1	1	0	1	2	1	1	1	1	1	1	1	1	1	1	1	0
COG0538	C	Isocitrate dehydrogenase	0	0	0	1	1	1	1	1	1	1	1	1	1	1	0	0	1	1	1	1	1	1	1	1	1	2	2	0	0	1	1	1	0	1	1	1	1	0	0	0	0	0	0	0	1	1	1
COG3007	I	Trans-2-enoyl-CoA reductase	0	0	0	1	1	1	1	1	1	1	1	1	2	1	1	1	0	0	0	0	0	0	0	0	1	1	1	0	0	0	0	0	0	0	0	0	0	0	0	0	0	0	0	0	0	0	0
COG0480	J	Translation elongation factor EF-G, a GTPase	4	4	4	1	1	1	1	1	1	1	1	1	1	1	1	0	1	0	1	1	1	1	1	1	1	2	1	1	1	1	1	1	0	1	1	1	1	0	1	0	1	1	1	1	1	0	1
COG0050	J	Translation elongation factor EF-Tu, a GTPase	1	1	0	1	1	1	1	1	1	1	1	1	1	1	1	0	0	0	1	1	1	1	1	1	0	0	0	1	1	1	1	0	1	0	2	0	0	0	0	0	0	0	0	0	0	0	0
COG0802	J	tRNA A37 threonylcarbamoyladenosine biosynthesis protein TsaE	0	0	0	1	1	1	1	1	1	1	1	1	1	1	1	1	1	1	1	1	1	1	0	1	1	1	1	1	1	1	1	1	1	0	1	0	1	1	1	1	1	1	1	1	0	0	0
COG0860	M	N-acetylmuramoyl-L-alanine amidase	0	0	0	1	1	1	1	1	1	1	1	1	1	1	1	1	0	0	1	1	1	1	1	1	1	1	1	1	0	1	1	2	1	0	0	0	0	0	0	0	0	0	1	1	1	1	1
COG0456	J	Ribosomal protein S18 acetylase RimI and related acetyltransferases	0	0	0	1	1	1	0	1	1	1	1	1	1	1	1	0	1	0	3	3	1	2	6	5	2	3	2	8	6	6	7	6	2	1	1	0	1	4	4	1	4	2	2	2	11	6	4
COG1104	E	Cysteine sulfinate desulfinase/cysteine desulfurase or related enzyme	0	0	0	1	1	1	1	1	1	1	1	1	2	1	0	2	1	1	0	0	0	0	0	0	1	1	0	1	1	1	0	1	0	1	1	1	1	1	1	1	1	1	1	1	1	1	1
COG1959	K	DNA-binding transcriptional regulator, IscR family	0	0	0	1	1	1	1	1	1	1	1	1	1	1	1	0	0	0	0	0	0	0	2	2	1	1	0	3	1	4	3	1	1	1	1	0	1	1	1	1	1	1	1	1	4	2	2
COG0166	G	Glucose-6-phosphate isomerase	2	2	2	1	1	1	1	1	1	1	1	1	1	1	0	1	1	1	1	1	1	1	1	1	1	1	1	1	0	1	0	1	2	0	2	1	1	1	1	1	1	1	1	1	1	1	1
COG2226	H	Ubiquinone/menaquinone biosynthesis C-methylase UbiE	0	0	0	2	2	1	2	2	2	2	2	1	1	1	6	4	3	3	2	2	2	2	1	2	5	8	5	6	7	6	6	1	1	0	0	0	0	1	1	1	1	4	4	5	8	5	5
COG2924	PO	Fe-S cluster biosynthesis and repair protein YggX	0	0	0	1	1	1	0	1	1	1	1	1	1	0	1	1	1	1	1	1	1	1	1	1	0	1	1	0	0	0	0	0	0	0	0	0	0	0	0	0	0	0	0	0	0	0	0
COG4566	TK	Two-component response regulator, FixJ family, consists of REC and HTH domains	0	0	0	1	1	1	1	1	1	1	1	1	1	1	0	0	0	0	0	0	0	0	0	1	0	0	0	0	1	1	1	0	0	0	0	0	0	1	1	0	1	0	0	0	1	0	0
COG2255	L	Holliday junction resolvasome RuvABC, ATP-dependent DNA helicase subunit	2	2	1	1	1	1	1	1	1	1	1	1	1	1	1	1	1	1	1	1	1	1	0	1	1	1	1	1	1	1	1	1	1	1	1	1	1	1	1	1	1	1	1	1	1	1	1
COG0168	P	Trk-type K+ transport system, membrane component	2	2	0	1	1	1	1	1	1	1	1	1	1	1	3	1	1	0	1	1	1	1	1	1	2	1	1	1	0	2	2	2	1	1	1	2	2	2	2	1	2	2	2	2	2	2	2
COG3397	R	Predicted carbohydrate-binding protein, contains CBM5 and CBM33 domains	0	0	0	1	1	1	1	1	1	1	1	1	1	1	1	0	0	0	0	0	0	0	0	0	0	0	0	0	0	0	0	0	0	0	0	0	0	0	0	0	0	0	0	0	0	0	0
COG2818	L	3-methyladenine DNA glycosylase Tag	0	0	0	0	0	1	0	0	0	0	0	1	1	0	1	1	0	0	1	1	1	1	2	2	1	1	1	1	1	3	0	1	1	0	1	1	1	1	1	2	1	1	1	1	1	1	1
COG1091	M	dTDP-4-dehydrorhamnose reductase	0	0	0	2	1	1	1	1	1	1	1	1	1	1	1	1	0	0	0	0	0	0	0	0	0	1	2	1	0	1	1	1	1	0	0	0	0	0	0	0	0	0	0	0	0	0	0
COG0207	F	Thymidylate synthase	0	0	0	2	1	1	1	1	1	1	1	1	1	1	1	0	2	1	1	1	1	1	1	1	1	1	1	0	0	0	0	0	0	0	0	1	1	0	0	0	0	0	0	0	1	1	1
COG1197	LK	Transcription-repair coupling factor (superfamily II helicase)	0	0	0	1	1	1	1	1	1	1	1	1	1	0	1	1	1	1	1	0	0	0	2	1	1	1	1	1	1	1	1	2	3	1	1	1	1	1	1	1	1	1	2	2	1	1	1
COG2897	P	3-mercaptopyruvate sulfurtransferase SseA, contains two rhodanese domains	0	0	0	1	1	1	1	1	1	1	1	1	1	1	1	1	0	0	0	0	0	0	1	1	0	1	1	1	0	1	1	1	1	0	0	0	1	1	1	1	1	1	1	1	1	1	2
COG1949	A	Oligoribonuclease (3'-5' exoribonuclease)	0	0	0	1	1	1	1	1	1	1	1	1	2	1	1	1	1	1	0	0	0	0	1	1	1	1	1	0	0	0	0	0	0	0	0	0	0	0	0	0	0	0	0	0	0	0	0
COG2199	T	GGDEF domain, diguanylate cyclase (c-di-GMP synthetase) or its enzymatically inactive variants	0	0	0	1	1	0	1	1	1	1	1	1	1	1	2	1	0	0	0	0	0	0	11	6	2	2	3	2	1	3	3	4	3	0	0	0	0	0	0	0	0	0	1	1	4	2	0
COG0513	L	Superfamily II DNA and RNA helicase	0	0	0	1	1	1	1	1	1	1	1	2	1	2	2	2	0	0	1	1	1	1	4	4	2	4	2	3	1	3	1	3	3	0	3	2	2	3	3	4	3	3	3	3	4	2	3
COG0610	V	Type I site-specific restriction-modification system, R (restriction) subunit and related helicases ...	2	3	2	2	1	5	1	1	1	1	1	2	1	1	1	0	3	1	0	4	1	0	0	0	0	0	0	0	0	0	0	0	0	0	0	0	0	0	0	0	0	0	0	0	0	0	0
COG0482	J	tRNA U34 2-thiouridine synthase MnmA/TrmU, contains the PP-loop ATPase domain	1	1	0	1	1	1	1	1	1	1	1	1	1	1	1	1	2	1	1	0	1	1	1	1	1	1	1	1	1	1	1	1	0	0	0	1	1	1	1	1	1	1	1	1	1	1	1
COG0286	V	Type I restriction-modification system, DNA methylase subunit	2	2	2	1	1	6	0	1	0	0	1	2	1	2	0	0	2	0	3	6	2	3	0	0	0	0	0	1	0	1	0	0	2	0	0	0	0	0	0	0	0	0	0	0	0	0	0
COG2131	F	Deoxycytidylate deaminase	0	0	0	1	1	0	1	1	1	1	1	0	1	0	0	0	2	1	0	0	0	0	0	0	0	0	0	0	0	0	0	0	0	0	0	0	0	0	0	0	0	0	0	0	0	0	0
COG4395	I	Predicted lipid-binding transport protein, Tim44 family	0	0	0	1	1	1	1	1	1	1	1	1	1	1	0	0	0	0	0	0	0	0	0	0	0	0	0	1	0	1	1	1	1	0	1	1	1	1	1	0	1	1	1	1	1	1	1
COG0231	J	Translation elongation factor P (EF-P)/translation initiation factor 5A (eIF-5A)	1	1	1	1	1	1	1	1	1	1	1	1	1	1	1	1	0	0	1	1	1	1	0	0	1	1	1	1	0	1	1	1	1	1	1	1	1	1	1	1	1	1	1	1	1	1	1
COG0388	R	Predicted amidohydrolase	0	0	0	1	1	1	1	1	1	1	1	1	1	1	0	0	0	0	1	1	1	1	1	1	1	1	1	2	1	1	2	2	2	0	0	0	0	1	1	1	1	2	2	2	1	1	1
COG0327	H	Putative GTP cyclohydrolase 1 type 2, NIF3 family	0	0	0	1	1	1	1	1	1	1	1	1	1	1	1	0	1	0	1	1	1	1	0	0	1	1	1	0	0	0	0	0	0	0	0	0	0	0	0	0	0	0	0	0	0	0	0
COG4487	S	Uncharacterized protein	0	0	0	0	0	2	0	0	0	0	0	1	1	1	0	0	0	0	1	1	1	0	0	0	0	0	0	0	0	0	0	0	0	0	0	0	0	0	0	0	0	0	0	0	0	0	0
COG1062	R	Zn-dependent alcohol dehydrogenase	0	0	0	1	1	1	1	1	1	1	1	1	1	1	2	2	1	1	1	1	1	1	1	1	3	3	2	4	1	2	0	2	1	1	1	1	0	2	2	2	2	4	5	3	1	1	1
COG3651	S	Uncharacterized conserved protein, DUF2237 family	0	0	0	2	2	1	2	2	2	2	2	3	1	3	0	0	0	0	0	0	0	0	1	1	1	1	1	1	1	0	1	1	0	1	1	0	1	1	1	1	1	1	1	1	0	0	0
COG0814	E	Amino acid permease	0	0	0	2	3	1	3	3	2	3	3	1	1	2	2	1	0	0	0	0	0	0	0	0	0	0	0	0	0	0	0	0	0	0	0	0	0	0	0	0	0	0	0	0	0	0	0
COG3314	S	Uncharacterized membrane protein YjiH, contains nucleoside recognition GATE domain	0	0	0	1	1	1	1	1	1	1	1	1	1	1	1	2	0	0	0	0	0	0	0	0	0	0	0	1	0	0	0	0	0	0	0	0	0	0	0	0	0	0	0	0	0	0	0
COG0415	L	Deoxyribodipyrimidine photolyase	0	0	0	1	1	1	1	1	1	1	1	1	1	1	1	2	0	0	0	0	0	0	2	0	4	3	3	1	3	1	1	1	1	1	1	2	3	3	3	3	3	3	3	3	1	1	1
COG0590	J	tRNA(Arg) A34 adenosine deaminase TadA	0	0	0	2	1	1	1	1	1	1	1	1	1	1	1	1	1	1	1	1	1	1	1	1	1	1	1	2	2	0	1	1	0	1	1	1	2	1	1	1	1	1	1	1	2	1	0
COG2867	J	Ribosome association toxin PasT (RatA) of the RatAB toxin-antitoxin module	0	0	0	2	1	1	1	1	1	1	1	1	1	1	1	1	1	1	1	1	1	1	0	2	1	1	1	1	0	1	1	1	1	0	1	0	1	1	1	0	1	1	1	1	1	0	1
COG2914	V	Putative antitoxin component PasI (RatB) of the RatAB toxin-antitoxin module, ubiquitin-RnfH superfamily	0	0	0	2	1	1	1	1	1	1	1	1	1	1	1	1	1	1	1	1	1	1	0	0	1	1	1	0	0	0	0	0	0	0	0	0	0	0	0	0	0	0	0	0	0	0	0
COG0813	F	Purine-nucleoside phosphorylase	1	1	1	1	1	1	1	1	1	1	1	1	1	1	0	0	0	0	0	0	0	0	0	0	0	0	0	1	1	1	1	0	0	0	0	0	0	1	1	1	1	1	1	1	0	0	0
COG3105	S	Uncharacterized membrane-anchored protein YhcB, DUF1043 family	0	0	0	1	1	1	1	1	1	1	1	1	1	1	1	0	0	0	0	0	0	0	0	1	1	1	1	0	0	0	0	0	0	0	0	0	0	0	0	0	0	0	0	0	0	0	0
COG0617	J	tRNA nucleotidyltransferase/poly(A) polymerase	0	0	0	2	2	2	2	2	2	2	2	1	1	1	2	2	2	1	2	2	2	2	1	2	2	2	2	1	0	1	1	0	1	0	1	0	1	1	1	1	1	1	1	1	1	1	1
COG0251	V	Enamine deaminase RidA, house cleaning of reactive enamine intermediates, YjgF/YER057c/UK114 family	0	0	0	1	1	1	1	1	1	1	1	1	1	1	1	1	1	1	2	2	1	2	2	3	4	4	2	5	5	5	6	4	3	3	3	3	3	1	1	0	1	2	2	2	4	6	7
COG0353	L	Recombinational DNA repair protein RecR	0	0	0	1	1	1	1	1	1	1	1	1	1	1	0	0	0	0	1	1	1	1	1	1	1	1	1	1	0	1	1	1	1	0	1	1	1	1	1	1	1	1	1	1	1	1	1
COG0718	R	Conserved DNA-binding protein YbaB (function unknown)	1	1	1	1	1	1	1	1	1	1	1	1	1	1	0	0	1	0	1	1	1	1	1	1	1	1	1	0	0	1	1	1	1	0	1	1	1	1	1	1	1	1	1	1	1	1	1
COG0115	EH	Branched-chain amino acid aminotransferase/4-amino-4-deoxychorismate lyase	0	0	0	1	1	1	1	1	1	1	1	1	1	1	1	1	2	1	2	2	1	2	3	2	4	5	4	4	2	4	5	3	3	2	5	3	5	4	4	5	4	5	6	5	2	3	2
COG0033	G	Phosphoglucomutase	0	0	0	1	1	1	1	1	1	1	1	1	2	1	0	0	0	0	0	0	0	0	1	1	0	0	0	0	0	1	1	1	2	0	0	0	0	0	0	0	0	0	0	0	1	0	1
COG1729	R	Periplasmic TolA-binding protein (function unknown)	0	0	0	2	2	1	2	2	1	2	2	1	1	1	1	1	1	0	1	1	1	1	0	0	0	1	1	1	1	1	1	1	1	0	1	2	1	1	1	1	1	1	1	1	1	1	1
COG2885	M	Outer membrane protein OmpA and related peptidoglycan-associated (lipo)proteins	0	0	0	3	2	3	1	2	3	2	2	3	1	3	5	3	1	0	2	2	2	3	5	6	0	2	1	4	3	7	6	7	4	0	3	3	3	5	5	5	4	3	3	3	3	1	4
COG0688	I	Phosphatidylserine decarboxylase	0	0	0	1	1	0	1	1	1	1	1	0	2	1	1	1	1	1	1	1	1	1	1	1	1	0	1	2	0	1	1	0	1	0	0	0	0	1	1	1	1	0	0	0	1	1	1
COG1403	V	5-methylcytosine-specific restriction endonuclease McrA	0	0	0	1	0	1	0	0	0	0	0	1	1	1	1	0	0	0	0	0	0	0	0	0	1	2	1	1	1	1	1	1	0	0	0	0	1	1	1	1	1	1	1	1	1	1	1
COG2171	E	Tetrahydrodipicolinate N-succinyltransferase	0	0	0	1	1	1	1	1	1	1	1	1	1	1	1	1	1	1	1	1	1	1	1	1	1	1	1	1	1	1	0	1	0	1	1	1	1	1	1	2	1	1	1	1	1	1	1
COG3117	M	Lipopolysaccharide export system protein LptC	0	0	0	1	1	1	1	1	1	1	1	1	1	1	1	1	0	0	1	1	1	1	0	0	1	1	1	0	0	0	0	0	0	0	0	0	0	0	0	0	0	0	0	0	0	0	0
COG0451	M	Nucleoside-diphosphate-sugar epimerase	0	0	0	1	1	1	1	1	1	1	1	1	1	2	9	9	2	1	7	7	2	5	0	2	2	3	3	5	2	9	10	2	6	2	3	3	4	5	5	3	5	5	5	5	10	2	5
COG1968	I	Undecaprenyl pyrophosphate phosphatase UppP	0	0	0	1	1	1	1	1	1	1	1	1	1	1	1	1	1	0	1	1	1	1	1	0	1	1	1	1	1	1	1	0	1	0	1	1	1	1	1	1	1	1	1	1	1	1	1
COG2816	F	NADH pyrophosphatase NudC, Nudix superfamily	0	0	0	0	0	1	0	0	0	0	0	1	1	1	0	0	0	0	0	0	0	0	1	1	1	2	1	1	2	1	1	1	1	1	1	1	1	2	1	1	1	0	1	1	1	1	1
COG0533	J	tRNA A37 threonylcarbamoyltransferase TsaD	1	1	1	1	0	1	1	1	1	1	1	1	1	1	1	1	1	1	1	1	0	1	1	1	0	1	1	1	0	1	1	1	1	1	1	1	1	1	1	1	1	1	1	1	1	1	1
COG5599	T	Protein tyrosine phosphatase	0	0	0	4	4	2	4	4	4	4	4	2	1	3	0	0	0	0	0	0	0	0	0	0	0	0	0	0	0	0	0	0	0	0	0	0	0	0	0	0	0	0	0	0	0	0	0
COG0156	H	7-keto-8-aminopelargonate synthetase or related enzyme	0	0	0	2	2	2	2	2	2	2	2	2	1	2	3	4	1	1	0	0	0	0	1	1	1	1	1	4	2	3	3	1	1	0	1	1	0	3	3	3	2	3	3	3	5	1	1
COG0288	P	Carbonic anhydrase	0	0	0	1	1	1	1	1	1	1	1	1	1	1	1	1	0	0	0	0	0	0	1	1	0	0	0	1	1	0	1	1	1	0	1	1	1	1	1	0	1	1	1	1	2	1	1
COG3028	J	Ribosomal 50S subunit-associated protein YjgA (function unknown), DUF615 family	0	0	0	1	1	1	1	1	1	1	1	1	1	1	0	1	0	0	0	0	0	0	1	1	1	1	1	0	0	0	0	0	0	0	0	0	0	0	0	0	0	0	0	0	0	0	0
COG5598	H	Trimethylamine:corrinoid methyltransferase	0	0	0	0	0	0	0	0	0	0	0	0	0	0	0	0	0	0	0	0	0	0	4	5	1	2	1	7	4	4	5	6	2	4	3	2	4	6	7	5	6	5	5	5	2	3	1
COG5321	S	Uncharacterized protein	0	0	0	0	0	0	0	0	0	0	0	0	0	0	0	0	0	0	0	0	0	0	0	0	0	0	0	1	0	1	0	1	0	0	0	0	0	1	1	1	1	0	1	0	1	0	1
COG3631	R	Ketosteroid isomerase-related protein	0	0	0	0	0	0	0	0	0	0	0	0	0	0	0	0	0	0	1	0	0	1	0	0	2	8	4	0	1	1	1	0	0	0	0	0	0	1	1	1	1	0	0	0	0	1	0
COG1346	M	Putative effector of murein hydrolase	0	0	0	0	0	0	0	0	0	0	0	0	0	0	0	0	0	0	0	0	0	0	0	0	0	0	0	0	0	0	0	0	0	0	0	0	0	1	1	1	1	0	0	0	0	0	0
COG1380	R	Putative effector of murein hydrolase LrgA, UPF0299 family	0	0	0	0	0	0	0	0	0	0	0	0	0	0	0	0	0	0	0	0	0	0	0	0	0	0	0	0	0	0	0	0	0	0	0	0	0	1	1	1	1	0	0	0	0	0	0
COG2084	I	3-hydroxyisobutyrate dehydrogenase or related beta-hydroxyacid dehydrogenase	0	0	0	0	0	0	0	0	0	0	0	0	0	0	0	0	1	1	2	2	2	2	5	4	3	4	2	6	3	4	5	6	2	1	4	2	4	7	7	4	7	8	8	8	6	3	2
COG3046	R	Uncharacterized protein related to deoxyribodipyrimidine photolyase	0	0	0	0	0	0	0	0	0	0	0	0	0	0	0	0	0	0	0	0	0	0	0	0	1	1	1	0	1	0	0	0	0	0	0	0	1	1	1	1	1	1	1	2	0	0	0
COG2080	C	Aerobic-type carbon monoxide dehydrogenase, small subunit, CoxS/CutS family	0	0	0	0	0	0	0	0	0	0	0	0	0	0	0	0	0	0	0	0	0	0	1	1	2	2	1	5	4	1	2	1	0	0	0	0	0	3	1	1	2	2	2	2	1	2	2
COG1529	C	CO or xanthine dehydrogenase, Mo-binding subunit	0	0	0	0	0	0	0	0	0	0	0	0	0	0	0	0	0	0	0	0	0	0	0	1	2	3	3	7	4	3	4	2	2	0	0	0	0	4	2	2	3	2	2	2	2	5	3
COG1319	C	CO or xanthine dehydrogenase, FAD-binding subunit	0	0	0	0	0	0	0	0	0	0	0	0	0	0	0	0	0	0	0	0	0	0	0	0	0	1	0	2	4	1	1	0	0	0	0	0	0	2	1	1	2	2	2	2	2	2	1
COG3552	S	Uncharacterized conserved protein, contains von Willebrand factor type A (vWA) domain	0	0	0	0	0	0	0	0	0	0	0	0	0	0	0	0	0	0	0	0	0	0	0	0	1	1	1	2	0	1	1	0	0	0	0	0	0	2	1	1	2	2	2	2	1	1	1
COG3718	G	5-deoxy-D-glucuronate isomerase	0	0	0	0	0	0	0	0	0	0	0	0	0	0	0	0	0	0	0	0	0	0	2	2	0	0	0	1	0	1	1	1	2	1	1	1	1	2	2	2	2	2	2	2	1	2	1
COG0071	O	Molecular chaperone IbpA, HSP20 family	0	0	0	0	0	0	0	0	0	0	0	0	0	0	1	0	1	0	0	0	0	0	0	0	0	0	0	1	3	2	2	2	1	3	2	2	2	2	2	2	2	2	2	2	3	1	1
COG0657	I	Acetyl esterase/lipase	0	0	0	0	0	0	0	0	0	0	0	0	0	0	2	0	0	0	1	1	1	1	1	1	9	6	6	2	1	3	1	1	1	3	2	0	2	2	2	1	2	1	2	2	2	5	4
COG0145	EQ	N-methylhydantoinase A/oxoprolinase/acetone carboxylase, beta subunit	0	0	0	0	0	0	0	0	0	0	0	0	0	0	0	0	0	0	0	0	0	0	0	0	0	1	2	2	1	3	0	2	0	1	2	2	2	4	4	3	3	3	3	3	0	0	2
COG0146	EQ	N-methylhydantoinase B/oxoprolinase/acetone carboxylase, alpha subunit	0	0	0	0	0	0	0	0	0	0	0	0	0	0	0	0	0	0	0	0	0	0	0	0	1	2	1	0	0	4	1	2	0	1	1	1	1	2	2	3	2	3	2	2	0	1	1
COG3194	F	Ureidoglycolate hydrolase (allantoin degradation)	0	0	0	0	0	0	0	0	0	0	0	0	0	0	0	0	0	0	0	0	0	0	1	1	0	0	0	2	0	1	1	1	1	1	1	1	1	1	1	1	1	1	1	1	1	1	1
COG2017	G	Galactose mutarotase or related enzyme	0	0	0	0	0	0	0	0	0	0	0	0	0	0	0	0	0	0	0	0	0	0	1	1	2	2	1	0	0	1	1	1	0	0	0	0	0	1	1	1	1	1	1	1	1	1	1
COG4642	S	Uncharacterized conserved protein	0	0	0	0	0	0	0	0	0	0	0	0	0	0	0	0	0	0	0	0	0	0	0	0	0	0	0	0	1	1	2	1	1	0	1	1	1	1	1	1	1	2	2	2	0	0	0
COG0119	E	Isopropylmalate/homocitrate/citramalate synthases	0	0	0	0	0	0	0	0	0	0	0	0	0	0	1	2	1	1	1	1	1	1	1	1	2	3	3	2	2	3	3	2	1	1	2	2	2	3	3	3	3	3	4	3	3	4	2
COG1077	D	Actin-like ATPase involved in cell morphogenesis	0	0	0	1	1	1	1	1	1	1	1	1	0	1	1	1	1	1	1	1	1	1	1	1	1	1	1	1	0	1	1	1	1	1	1	1	1	1	1	1	1	1	1	1	0	0	0
COG1792	D	Cell shape-determining protein MreC	0	0	0	1	1	1	1	1	1	1	1	1	0	1	1	1	1	1	1	1	1	1	1	1	1	1	1	1	0	1	0	1	1	0	1	1	1	1	1	1	1	1	1	1	0	0	0
COG1573	L	Uracil-DNA glycosylase	0	0	0	0	0	0	0	0	0	0	0	0	0	0	0	0	0	0	1	1	1	0	1	1	0	0	0	1	1	2	2	2	1	1	1	1	1	2	2	1	2	2	2	2	3	3	3
COG1134	GM	ABC-type polysaccharide/polyol phosphate transport system, ATPase component	0	0	0	0	0	0	0	0	0	0	0	0	0	0	1	0	0	0	0	0	0	0	0	0	1	1	1	2	0	1	2	1	1	0	0	0	0	1	1	1	1	0	0	1	0	0	1
COG0160	E	4-aminobutyrate aminotransferase or related aminotransferase	0	0	0	0	0	0	0	0	0	0	0	0	0	0	0	0	1	1	0	0	0	0	1	1	1	1	2	2	0	1	0	0	0	0	0	1	1	1	1	2	1	2	2	2	0	1	0
COG2334	T	Ser/Thr protein kinase RdoA involved in Cpx stress response, MazF antagonist	0	0	0	0	0	0	0	0	0	0	0	0	0	0	2	3	0	0	0	0	0	0	0	0	2	1	3	1	1	0	0	0	0	0	0	0	0	1	1	1	1	0	0	0	2	2	1
COG1488	H	Nicotinic acid phosphoribosyltransferase	1	1	1	0	0	0	0	0	0	0	0	0	0	0	0	0	0	0	0	0	0	0	0	1	0	0	0	1	0	1	1	1	0	0	0	0	0	1	1	1	1	1	1	1	1	1	0
COG1054	R	Predicted sulfurtransferase	0	0	0	2	1	1	1	1	1	1	1	1	0	1	1	2	0	0	0	0	0	0	1	0	1	1	0	1	0	1	2	2	1	0	0	0	0	1	1	1	1	1	1	1	0	1	1
COG0665	E	Glycine/D-amino acid oxidase (deaminating)	0	0	0	0	0	0	0	0	0	0	0	0	0	0	2	4	4	4	5	5	3	4	6	6	4	5	4	18	8	13	13	11	9	7	6	10	7	12	11	11	12	13	13	13	8	11	6
COG1280	E	Threonine/homoserine/homoserine lactone efflux protein	0	0	0	1	1	0	1	1	1	1	1	0	0	0	1	2	2	2	5	3	3	5	3	3	2	3	1	6	5	8	8	2	3	1	1	2	1	7	7	4	7	3	4	4	10	9	8
COG0268	J	Ribosomal protein S20	1	1	0	1	1	1	1	1	1	1	1	1	0	1	1	1	1	1	1	1	0	1	1	1	0	1	1	1	0	1	0	1	1	0	0	0	0	1	1	1	1	1	1	1	1	1	1
COG1562	I	Phytoene/squalene synthetase	0	0	0	0	0	0	0	0	0	0	0	0	0	0	0	0	0	0	0	0	0	0	0	0	0	1	1	1	0	1	1	1	0	0	2	1	2	2	2	1	2	2	2	2	1	0	1
COG1233	Q	Phytoene dehydrogenase-related protein	0	0	0	0	0	0	0	0	0	0	0	0	0	0	0	0	0	0	1	1	0	1	0	0	3	6	7	0	0	0	0	0	0	0	1	1	1	2	2	2	2	2	2	2	0	0	0
COG1239	H	Mg-chelatase subunit ChlI	0	0	0	0	0	0	0	0	0	0	0	0	0	0	1	1	0	0	0	0	0	0	0	0	0	1	1	0	0	0	0	0	0	0	0	0	0	1	1	1	1	1	1	1	0	0	0
COG0640	K	DNA-binding transcriptional regulator, ArsR family	1	1	0	0	0	0	0	0	0	0	0	0	0	0	1	2	0	0	0	0	0	0	1	0	1	1	1	9	7	12	8	3	3	2	2	1	2	3	2	3	3	2	2	2	11	2	5
COG3898	S	Uncharacterized membrane-anchored protein	0	0	0	0	0	0	0	0	0	0	0	0	0	0	0	0	0	0	0	0	0	0	0	0	0	0	0	1	1	1	1	1	1	1	1	1	1	1	1	1	1	1	1	1	0	1	1
COG2350	R	Uncharacterized conserved protein YciI, contains a putative active-site phosphohistidine	0	0	0	0	0	0	0	0	0	0	0	0	0	0	1	1	0	0	0	0	0	0	1	1	1	1	1	2	2	2	1	1	1	0	0	0	0	1	1	1	1	0	0	0	2	2	1
COG2947	R	Predicted RNA-binding protein, contains PUA-like domain	0	0	0	0	0	0	0	0	0	0	0	0	0	0	0	0	0	0	0	0	0	0	0	0	0	0	0	1	1	1	1	1	0	0	0	0	0	1	1	1	1	1	1	1	1	1	1
COG0664	T	cAMP-binding domain of CRP or a regulatory subunit of cAMP-dependent protein kinases	0	0	0	0	0	0	0	0	0	0	0	0	0	0	5	4	0	0	0	0	0	0	0	0	1	3	1	5	4	4	3	0	1	0	0	0	0	1	1	1	1	3	3	2	6	2	6
COG1653	G	ABC-type glycerol-3-phosphate transport system, periplasmic component	0	0	0	0	0	0	0	0	0	0	0	0	0	0	0	0	0	0	1	1	1	1	11	12	1	1	1	15	4	6	6	5	5	5	4	5	5	5	5	2	4	11	10	12	19	5	8
COG2802	S	Uncharacterized protein, similar to the N-terminal domain of Lon protease	0	0	0	0	0	0	0	0	0	0	0	0	0	0	0	0	0	0	0	0	0	0	0	0	1	1	1	1	0	1	1	1	1	0	1	0	0	1	1	1	1	1	1	1	1	1	1
COG1674	D	DNA segregation ATPase FtsK/SpoIIIE and related proteins	0	0	0	0	0	0	0	0	0	0	0	0	0	0	1	1	1	1	1	1	1	1	1	1	0	1	1	1	0	1	1	1	1	0	1	1	1	1	1	1	1	1	1	1	1	1	1
COG2834	M	Outer membrane lipoprotein-sorting protein	0	0	0	1	1	0	1	1	1	1	1	0	0	1	1	1	1	1	1	1	1	1	1	1	0	1	1	1	0	1	1	1	0	0	1	0	0	1	1	1	1	1	1	1	1	1	1
COG4764	S	Uncharacterized protein	0	0	0	1	1	1	1	1	1	1	1	0	0	1	0	0	0	0	1	1	1	1	0	0	2	1	2	1	1	1	1	1	0	0	1	0	0	1	1	1	1	1	1	1	0	0	0
COG3785	O	Heat shock protein HspQ	0	0	0	0	0	0	0	0	0	0	0	0	0	0	0	0	0	0	0	0	0	0	0	0	0	0	0	1	0	1	1	1	1	0	1	1	1	1	1	1	1	1	1	1	1	0	1
COG0405	E	Gamma-glutamyltranspeptidase	0	0	0	0	0	0	0	0	0	0	0	0	0	0	1	2	0	0	0	0	0	0	1	1	0	2	2	2	2	2	1	1	0	0	1	1	1	1	1	1	1	2	1	1	2	0	2
COG0183	I	Acetyl-CoA acetyltransferase	0	0	0	0	0	0	0	0	0	0	0	0	0	0	7	8	0	0	0	0	0	0	2	2	9	18	13	4	4	5	4	2	3	3	4	3	3	6	6	5	6	5	5	5	4	5	5
COG1956	VT	GAF domain-containing protein, putative methionine-R-sulfoxide reductase	0	0	0	0	0	0	0	0	0	0	0	0	0	0	0	0	0	0	0	0	0	0	0	0	0	0	0	1	1	1	1	1	1	0	0	0	0	1	1	1	1	0	0	0	0	0	0
COG3524	M	Capsule polysaccharide export protein KpsE/RkpR	0	0	0	0	0	0	0	0	0	0	0	0	0	0	0	0	0	0	0	0	0	0	0	0	0	0	0	2	0	1	2	1	1	0	0	0	0	1	1	1	1	1	1	1	0	0	0
COG1832	R	Predicted CoA-binding protein	0	0	0	0	0	0	0	0	0	0	0	0	0	0	0	0	0	0	0	0	0	0	1	1	1	0	0	2	0	1	1	1	0	0	1	0	1	1	1	1	1	2	2	2	0	1	1
COG1804	I	Crotonobetainyl-CoA:carnitine CoA-transferase CaiB and related acyl-CoA transferases	0	0	0	0	0	0	0	0	0	0	0	0	0	0	1	1	0	0	0	0	0	0	1	1	7	10	10	4	4	1	2	1	2	1	1	0	1	2	2	2	2	3	4	3	2	1	3
COG0004	P	Ammonia channel protein AmtB	0	0	0	0	0	0	0	0	0	0	0	0	0	0	1	0	1	1	1	1	1	1	4	3	2	2	2	4	2	1	1	3	1	3	3	1	4	2	2	1	2	3	3	3	2	1	1
COG0346	Q	Catechol 2,3-dioxygenase or other lactoylglutathione lyase family enzyme	0	0	0	1	1	1	1	1	1	1	1	1	0	0	3	2	1	1	0	0	0	0	2	3	6	9	6	12	4	7	7	3	3	2	2	4	3	5	5	4	5	3	5	5	8	4	9
COG3246	S	Uncharacterized conserved protein, DUF849 family	0	0	0	0	0	0	0	0	0	0	0	0	0	0	0	0	0	0	0	0	0	0	2	2	0	1	1	5	1	2	2	2	3	1	1	1	1	2	2	2	2	3	3	3	2	1	2
COG3485	Q	Protocatechuate 3,4-dioxygenase beta subunit	0	0	0	0	0	0	0	0	0	0	0	0	0	0	0	0	1	0	0	0	0	0	0	0	0	0	0	4	3	0	0	0	0	0	0	0	0	2	2	2	2	0	0	0	0	0	0
COG0599	R	Uncharacterized conserved protein YurZ, alkylhydroperoxidase/carboxymuconolactone decarboxylase family	0	0	0	0	0	0	0	0	0	0	0	0	0	0	0	0	0	0	0	0	0	0	0	1	0	1	0	3	2	2	2	1	0	1	1	2	2	2	2	2	2	2	2	2	2	0	0
COG3741	E	N-formylglutamate amidohydrolase	0	0	0	0	0	0	0	0	0	0	0	0	0	0	0	0	0	0	0	0	0	0	0	0	0	0	0	2	0	2	1	1	1	0	1	1	1	1	1	1	1	1	1	1	2	1	1
COG0410	E	ABC-type branched-chain amino acid transport system, ATPase component	0	0	0	0	0	0	0	0	0	0	0	0	0	0	1	0	0	0	1	1	1	1	2	2	0	0	0	3	5	5	3	2	1	1	4	4	4	3	4	3	2	6	7	6	5	8	5
COG0683	E	ABC-type branched-chain amino acid transport system, periplasmic component	0	0	0	0	0	0	0	0	0	0	0	0	0	0	2	2	0	0	1	1	1	1	1	2	0	0	0	4	5	7	6	2	2	2	5	4	5	4	5	3	4	7	7	7	8	6	6
COG4177	E	ABC-type branched-chain amino acid transport system, permease component	0	0	0	0	0	0	0	0	0	0	0	0	0	0	1	0	0	0	1	1	1	1	1	2	0	0	0	4	6	5	3	2	1	1	4	2	3	3	4	2	3	6	6	6	5	5	6
COG0559	E	Branched-chain amino acid ABC-type transport system, permease component	0	0	0	0	0	0	0	0	0	0	0	0	0	0	1	0	0	0	1	1	1	1	2	2	0	0	0	3	4	5	2	2	1	1	4	4	4	3	4	2	2	6	6	6	5	6	5
COG0411	E	ABC-type branched-chain amino acid transport system, ATPase component	0	0	0	0	0	0	0	0	0	0	0	0	0	0	0	0	0	0	1	1	1	1	2	2	0	0	0	3	3	5	2	2	0	1	2	3	2	3	4	2	2	5	5	5	5	7	5
COG1022	I	Long-chain acyl-CoA synthetase (AMP-forming)	0	0	0	0	0	0	0	0	0	0	0	0	0	0	0	0	0	0	0	0	0	0	0	0	1	1	1	2	1	1	0	0	0	0	0	0	0	1	1	1	1	1	1	1	1	1	2
COG2721	G	Altronate dehydratase	0	0	0	0	0	0	0	0	0	0	0	0	0	0	0	0	1	1	2	2	2	2	0	0	0	0	0	1	0	0	0	1	0	0	0	0	0	1	1	1	1	2	2	2	4	1	3
COG4664	Q	TRAP-type mannitol/chloroaromatic compound transport system, large permease component	0	0	0	0	0	0	0	0	0	0	0	0	0	0	1	1	1	1	1	1	1	1	2	2	1	3	1	3	3	2	2	2	2	2	2	3	3	2	3	1	2	4	4	3	4	2	2
COG3090	G	TRAP-type C4-dicarboxylate transport system, small permease component	0	0	0	0	0	0	0	0	0	0	0	0	0	0	1	0	3	2	1	1	1	1	9	10	0	0	0	10	7	4	2	3	3	1	3	2	4	4	5	4	6	6	6	8	9	6	6
COG4663	Q	TRAP-type mannitol/chloroaromatic compound transport system, periplasmic component	0	0	0	0	0	0	0	0	0	0	0	0	0	0	2	1	1	1	1	1	1	1	2	2	1	2	1	3	2	2	2	2	1	3	2	2	3	2	3	2	2	5	4	4	4	2	2
COG1802	K	DNA-binding transcriptional regulator, GntR family	0	0	0	0	0	0	0	0	0	0	0	0	0	0	0	0	0	0	0	0	0	0	3	4	0	0	0	17	5	5	3	3	7	4	3	3	6	6	7	5	7	7	8	9	6	2	0
COG1052	CHR	Lactate dehydrogenase or related 2-hydroxyacid dehydrogenase	2	1	2	0	0	0	0	0	0	0	0	0	0	0	1	1	0	0	1	1	1	1	1	2	1	1	1	2	2	2	1	2	3	4	4	2	3	1	1	1	1	3	4	5	3	1	2
COG1082	G	Sugar phosphate isomerase/epimerase	0	0	0	0	0	0	0	0	0	0	0	0	0	0	0	0	0	0	0	0	0	0	2	2	0	0	0	5	4	2	2	3	2	2	2	2	2	3	3	2	3	6	7	6	7	2	1
COG1902	C	2,4-dienoyl-CoA reductase or related NADH-dependent reductase, Old Yellow Enzyme (OYE) family	0	0	0	0	0	0	0	0	0	0	0	0	0	0	2	2	0	0	1	1	1	0	1	2	5	9	8	1	3	1	0	3	1	1	2	2	2	2	2	2	2	4	4	3	1	1	2
COG3119	P	Arylsulfatase A or related enzyme	0	0	0	0	0	0	0	0	0	0	0	0	0	0	1	0	0	0	0	0	0	0	1	2	9	9	8	7	1	1	1	3	3	1	4	2	3	3	3	1	3	2	2	3	0	2	1
COG5395	S	Uncharacterized membrane protein	0	0	0	0	0	0	0	0	0	0	0	0	0	0	0	0	0	0	0	0	0	0	0	0	0	0	0	0	0	0	0	1	0	0	0	0	0	1	1	1	1	0	0	0	1	1	1
COG2838	C	Monomeric isocitrate dehydrogenase	0	0	0	0	0	0	0	0	0	0	0	0	0	0	1	1	0	0	0	0	0	0	0	0	0	0	0	1	0	1	1	0	1	0	0	0	0	1	1	1	1	1	1	1	0	0	0
COG0789	K	DNA-binding transcriptional regulator, MerR family	0	0	0	0	0	0	0	0	0	0	0	0	0	0	1	0	0	0	1	1	1	1	3	4	2	5	2	4	6	10	5	4	1	2	2	2	3	4	4	3	5	4	3	4	9	3	5
COG0318	IQ	Acyl-CoA synthetase (AMP-forming)/AMP-acid ligase II	0	0	0	0	0	0	0	0	0	0	0	0	0	0	12	9	1	1	3	3	3	3	3	4	21	19	20	5	5	7	6	1	5	5	5	5	6	9	9	8	7	10	11	11	4	5	5
COG1312	G	D-mannonate dehydratase	0	0	0	0	0	0	0	0	0	0	0	0	0	0	0	0	0	0	0	0	0	0	0	0	0	0	1	0	1	1	0	0	0	0	0	0	0	1	1	1	1	1	1	1	1	2	0
COG0673	R	Predicted dehydrogenase	0	0	0	0	0	0	0	0	0	0	0	0	0	0	1	1	1	1	0	0	0	1	8	6	1	2	1	8	4	8	6	8	7	3	5	6	6	9	8	7	9	9	8	9	16	4	7
COG1904	G	Glucuronate isomerase	0	0	0	0	0	0	0	0	0	0	0	0	0	0	0	0	0	0	0	0	0	0	0	0	0	1	0	0	0	0	0	0	0	0	0	0	0	1	1	1	1	1	1	1	1	0	0
COG0246	G	Mannitol-1-phosphate/altronate dehydrogenases	1	1	0	0	0	0	0	0	0	0	0	0	0	0	0	0	0	0	0	0	0	0	2	2	2	1	1	1	0	0	2	1	0	0	0	0	0	2	2	1	2	2	2	2	2	1	1
COG0524	G	Sugar or nucleoside kinase, ribokinase family	1	1	1	0	0	0	0	0	0	0	0	0	0	0	1	1	1	1	1	1	1	1	8	7	2	2	1	3	4	6	4	6	3	3	5	3	5	6	6	5	5	6	7	8	9	6	5
COG1564	H	Thiamine pyrophosphokinase	0	0	0	0	0	0	0	0	0	0	0	0	0	0	0	0	0	0	0	0	0	0	0	0	0	0	0	1	0	1	1	1	1	1	1	0	1	0	1	1	1	1	1	1	1	0	1
COG0697	GER	Permease of the drug/metabolite transporter (DMT) superfamily	0	0	0	1	1	0	1	1	1	1	1	0	0	0	5	5	3	2	6	7	5	5	11	12	6	8	5	20	7	21	16	20	5	8	17	14	22	20	18	9	19	27	29	29	19	13	16
COG0265	O	Periplasmic serine protease, S1-C subfamily, contain C-terminal PDZ domain	0	0	0	0	0	0	0	0	0	0	0	0	0	0	3	3	0	0	1	1	1	1	0	1	3	3	3	5	3	1	0	2	2	1	1	1	1	1	1	1	1	2	2	2	3	3	3
COG1011	H	FMN phosphatase YigB, HAD superfamily	0	0	0	0	0	0	0	0	0	0	0	0	0	0	2	1	0	0	1	1	0	0	0	0	1	2	2	4	4	3	3	2	1	0	2	1	1	4	4	2	4	2	2	2	5	2	4
COG0075	EF	Archaeal aspartate aminotransferase or a related aminotransferase, includes purine catabolism protein PucG	0	0	0	0	0	0	0	0	0	0	0	0	0	0	4	4	1	1	2	2	2	2	4	3	1	2	1	4	4	3	3	1	1	0	2	2	2	2	1	3	2	5	5	5	1	2	1
COG1522	K	DNA-binding transcriptional regulator, Lrp family	0	0	0	0	0	0	0	0	0	0	0	0	0	0	1	1	0	1	0	0	0	0	3	4	2	4	2	19	10	14	12	9	6	1	4	3	8	8	9	6	9	8	8	8	12	6	6
COG0059	EH	Ketol-acid reductoisomerase	0	0	0	0	0	0	0	0	0	0	0	0	0	0	1	0	1	1	1	1	1	1	1	1	1	1	1	0	0	1	1	1	1	1	1	2	1	1	1	1	1	1	1	1	1	1	1
COG3773	DM	Cell wall hydrolase CwlJ, involved in spore germination	0	0	0	0	0	0	0	0	0	0	0	0	0	0	0	0	0	0	0	0	0	0	0	0	0	0	0	1	0	1	1	1	0	0	0	0	1	1	1	1	1	1	1	1	1	1	1
COG3243	I	Poly(3-hydroxyalkanoate) synthetase	0	0	0	0	0	0	0	0	0	0	0	0	0	0	0	0	0	0	0	0	0	0	0	0	0	0	0	2	1	1	1	1	0	0	0	0	0	1	1	1	1	1	1	1	2	0	1
COG5394	QT	Polyhydroxyalkanoate (PHA) synthesis regulator protein, binds DNA and PHA	0	0	0	0	0	0	0	0	0	0	0	0	0	0	0	0	0	0	0	0	0	0	1	1	0	0	0	1	1	1	1	1	0	0	0	0	0	1	1	1	1	1	1	1	1	0	1
COG0518	F	GMP synthase - Glutamine amidotransferase domain	0	0	0	0	0	0	0	0	0	0	0	0	0	0	0	0	3	2	2	2	1	2	1	2	2	1	1	3	1	1	1	1	2	0	1	1	0	2	2	2	2	2	2	3	2	2	1
COG4160	E	ABC-type arginine/histidine transport system, permease component	0	0	0	0	0	0	0	0	0	0	0	0	0	0	0	0	1	1	1	1	1	1	1	1	0	0	0	2	2	0	0	0	2	0	0	0	0	1	0	1	1	0	1	1	1	1	1
COG4215	E	ABC-type arginine transport system, permease component	0	0	0	0	0	0	0	0	0	0	0	0	0	0	0	0	1	1	1	1	1	1	1	1	0	0	0	2	1	1	1	1	1	0	1	1	1	1	1	1	1	1	1	1	1	1	1
COG0248	FTP	Exopolyphosphatase/pppGpp-phosphohydrolase	0	0	0	1	1	1	1	1	1	1	1	1	0	1	0	0	0	0	0	0	0	0	1	1	1	1	1	2	1	2	4	3	4	1	1	1	1	2	2	2	2	3	2	2	2	2	2
COG0855	P	Polyphosphate kinase	0	0	0	0	0	0	0	0	0	0	0	0	0	0	0	0	0	0	0	0	0	0	0	1	1	1	1	0	0	1	1	1	1	0	0	0	0	1	1	1	1	0	0	0	1	1	1
COG0628	R	Predicted PurR-regulated permease PerM	0	0	0	1	1	1	1	1	1	1	1	1	0	1	2	1	1	0	0	0	0	0	2	2	3	5	3	2	2	2	2	2	1	0	1	1	1	1	1	1	1	1	1	1	1	2	1
COG2055	C	Malate/lactate/ureidoglycolate dehydrogenase, LDH2 family	0	0	0	0	0	0	0	0	0	0	0	0	0	0	0	0	0	0	2	2	2	2	1	1	1	2	2	2	0	1	1	1	1	1	1	1	1	1	1	1	1	3	3	3	1	2	1
COG1448	E	Aspartate/tyrosine/aromatic aminotransferase	0	0	0	0	0	0	0	0	0	0	0	0	0	0	0	1	0	0	0	0	0	0	1	1	0	1	1	2	0	1	0	1	1	0	0	0	1	1	1	1	1	1	1	1	1	2	0
COG0691	O	tmRNA-binding protein	0	0	0	1	1	1	1	1	1	1	1	1	0	1	1	1	1	1	1	1	1	1	1	1	1	0	1	1	1	1	1	1	1	0	0	1	1	1	1	1	1	1	1	1	1	1	1
COG0329	EM	Dihydrodipicolinate synthase/N-acetylneuraminate lyase	0	0	0	1	1	1	1	1	1	1	1	1	0	1	1	1	1	1	1	1	1	1	2	2	1	1	1	8	5	3	3	3	1	0	0	1	1	2	2	2	2	3	3	3	3	1	1
COG0741	M	Soluble lytic murein transglycosylase and related regulatory proteins (some contain LysM/invasin domains)	0	0	0	1	1	1	1	1	1	1	1	1	0	1	2	3	0	0	0	0	0	0	1	2	2	2	2	5	2	6	4	2	2	0	1	1	1	1	1	1	1	1	1	1	3	2	2
COG2109	H	ATP:corrinoid adenosyltransferase	0	0	0	0	0	0	0	0	0	0	0	0	0	0	2	2	1	2	0	0	0	0	1	1	0	0	0	1	1	1	1	1	1	0	1	1	1	1	1	1	1	1	1	1	1	1	1
COG1003	E	Glycine cleavage system protein P (pyridoxal-binding), C-terminal domain	0	0	0	1	1	1	1	1	1	1	1	1	0	1	1	0	0	0	1	1	1	1	1	1	0	1	1	0	0	1	1	0	1	1	1	1	1	1	1	1	1	1	1	1	1	0	1
COG5508	S	Uncharacterized protein	0	0	0	0	0	0	0	0	0	0	0	0	0	0	0	0	0	0	0	0	0	0	1	1	0	0	0	1	0	1	0	1	1	1	1	1	1	1	1	1	1	1	1	1	1	1	1
COG0144	J	16S rRNA C967 or C1407 C5-methylase, RsmB/RsmF family	0	0	0	0	0	0	0	0	0	0	0	0	0	0	1	0	0	0	1	1	1	1	1	1	1	1	1	2	0	4	3	2	2	1	1	2	2	2	2	1	1	2	2	2	2	2	2
COG5360	S	Uncharacterized conserved protein, heparinase superfamily	0	0	0	0	0	0	0	0	0	0	0	0	0	0	0	0	0	0	0	0	0	0	0	0	0	0	0	0	0	1	1	1	3	0	1	1	1	1	1	1	1	2	1	1	1	1	1
COG0612	R	Predicted Zn-dependent peptidase	0	0	0	0	0	0	0	0	0	0	0	0	0	0	0	0	0	0	2	2	2	2	0	0	0	0	0	3	2	3	4	3	3	0	1	2	1	3	3	3	3	4	5	4	1	4	3
COG0362	G	6-phosphogluconate dehydrogenase	0	0	0	0	0	0	0	0	0	0	0	0	0	0	0	0	0	0	0	0	0	0	1	1	0	0	0	0	0	1	2	1	0	0	0	0	0	1	1	2	1	0	0	0	0	0	1
COG1643	J	HrpA-like RNA helicase	0	0	0	0	0	0	0	0	0	0	0	0	0	0	0	1	0	0	0	0	0	0	2	1	0	2	0	1	2	1	1	1	1	1	1	2	1	1	1	1	1	1	1	1	1	0	1
COG1703	O	Putative periplasmic protein kinase ArgK or related GTPase of G3E family	0	0	0	0	0	0	0	0	0	0	0	0	0	0	0	0	0	0	0	0	0	0	0	0	1	1	1	1	0	1	1	1	1	0	0	0	0	1	1	1	1	1	1	1	0	0	0
COG0227	J	Ribosomal protein L28	0	1	0	1	1	1	1	1	1	1	1	0	0	0	1	0	1	1	1	1	1	0	0	1	1	1	1	2	1	1	1	0	0	1	1	1	1	1	1	1	1	1	1	1	1	1	1
COG1309	K	DNA-binding transcriptional regulator, AcrR family	0	0	0	0	0	0	0	0	0	0	0	0	0	0	12	9	0	0	2	1	1	2	3	7	18	25	21	18	12	14	12	5	5	1	3	2	3	4	3	3	4	6	6	6	18	3	4
COG0757	E	3-dehydroquinate dehydratase	0	0	0	1	1	0	1	1	1	1	1	0	0	1	0	0	0	0	1	1	1	0	1	1	0	1	0	1	0	1	1	1	1	1	1	1	1	1	1	1	1	1	1	1	1	1	1
COG0076	E	Glutamate or tyrosine decarboxylase or a related PLP-dependent protein	0	0	0	0	0	0	0	0	0	0	0	0	0	0	3	3	1	0	1	1	1	1	0	0	3	3	3	3	1	0	0	0	0	1	1	0	1	1	1	1	1	0	0	0	1	0	0
COG0300	R	Short-chain dehydrogenase	0	0	0	0	0	1	0	0	0	0	0	0	0	0	5	3	0	1	1	1	1	1	1	0	5	4	4	2	0	0	0	2	1	2	2	1	1	1	1	2	1	0	0	0	0	0	3
COG1247	E	L-amino acid N-acyltransferase YncA	0	0	0	0	0	0	0	0	0	0	0	0	0	0	0	0	0	0	0	0	0	0	1	1	0	0	0	3	2	3	2	1	0	1	1	1	1	1	1	1	1	1	1	1	1	2	1
COG0073	J	tRNA-binding EMAP/Myf domain	1	1	1	0	0	0	0	0	0	0	0	0	0	0	0	0	0	0	0	0	0	0	0	0	0	0	0	1	0	1	1	1	0	0	0	0	1	1	1	1	1	1	1	1	1	1	1
COG5465	S	Uncharacterized protein	0	0	0	0	0	0	0	0	0	0	0	0	0	0	0	0	0	0	0	0	0	0	0	0	0	0	0	0	1	1	1	1	0	0	0	1	1	1	1	1	1	1	1	1	1	1	1
COG2960	S	Uncharacterized conserved protein YqiC, BMFP domain	0	0	0	0	0	0	0	0	0	0	0	0	0	0	1	1	0	0	0	0	0	0	1	1	0	1	1	1	1	1	0	1	0	0	0	1	1	1	1	1	1	1	1	1	1	1	1
COG1565	R	SAM-dependent methyltransferase, MidA family	0	0	0	0	0	0	0	0	0	0	0	0	0	0	0	0	1	0	1	1	1	1	0	1	0	0	0	0	0	1	1	1	0	0	0	0	0	1	1	2	1	1	1	1	1	1	1
COG3145	L	Alkylated DNA repair dioxygenase AlkB	0	0	0	0	0	0	0	0	0	0	0	0	0	0	1	1	1	1	1	0	0	0	1	1	0	0	0	0	0	0	0	0	0	1	1	0	1	1	1	1	1	1	0	1	0	0	1
COG1682	GM	ABC-type polysaccharide/polyol phosphate export permease	0	0	0	0	0	0	0	0	0	0	0	0	0	0	1	1	0	0	0	0	0	0	0	0	1	1	1	0	0	1	1	1	2	0	0	0	0	1	1	1	1	0	1	0	0	0	1
COG1762	GT	Phosphotransferase system mannitol/fructose-specific IIA domain (Ntr-type)	1	1	1	0	0	0	0	0	0	0	0	0	0	0	1	1	0	0	0	0	0	0	1	1	1	1	1	0	1	1	0	1	2	1	1	1	0	1	1	1	1	1	1	1	1	1	1
COG1903	H	Cobalamin biosynthesis protein CbiD	0	0	0	0	0	0	0	0	0	0	0	0	0	0	1	1	0	0	0	0	0	0	0	0	0	0	0	0	0	1	0	1	0	1	1	1	1	1	1	1	1	0	0	0	1	1	1
COG2099	H	Precorrin-6x reductase	0	0	0	0	0	0	0	0	0	0	0	0	0	0	1	1	0	0	0	0	0	0	0	0	0	0	0	0	0	1	0	1	0	0	1	0	1	1	1	1	1	1	1	1	1	1	1
COG0122	L	3-methyladenine DNA glycosylase/8-oxoguanine DNA glycosylase	0	0	0	0	0	0	0	0	0	0	0	0	0	0	0	0	0	0	0	0	0	0	1	0	1	1	1	0	0	1	1	1	0	0	0	0	0	1	1	1	1	1	1	1	1	1	1
COG0400	R	Predicted esterase	0	0	0	0	0	0	0	0	0	0	0	0	0	0	1	1	0	0	0	0	0	0	0	0	1	0	0	0	0	1	1	1	2	0	0	0	1	1	1	1	1	1	1	1	0	0	1
COG0535	R	Radical SAM superfamily enzyme, MoaA/NifB/PqqE/SkfB family	0	0	0	0	0	0	0	0	0	0	0	0	0	0	0	0	0	0	0	0	0	1	0	0	1	1	1	4	1	0	0	1	0	0	0	0	1	1	1	1	1	0	0	0	0	1	0
COG0364	G	Glucose-6-phosphate 1-dehydrogenase	0	0	0	0	0	0	0	0	0	0	0	0	0	0	3	2	0	0	0	0	0	0	2	1	1	1	1	2	0	1	1	1	0	0	1	1	1	1	1	1	1	1	1	1	1	1	1
COG0363	G	6-phosphogluconolactonase/Glucosamine-6-phosphate isomerase/deaminase	1	1	1	0	0	0	0	0	0	0	0	0	0	0	1	1	0	0	0	0	0	0	1	0	1	1	1	1	0	1	1	1	0	1	1	1	1	1	1	1	1	1	1	1	2	1	1
COG1896	FR	5'-deoxynucleotidase YfbR and related HD superfamily hydrolases	0	0	0	0	0	0	0	0	0	0	0	0	0	0	1	1	0	0	0	0	0	0	0	0	0	0	0	1	0	2	2	2	1	1	1	1	1	1	0	1	1	1	1	1	2	1	1
COG0499	H	S-adenosylhomocysteine hydrolase	0	0	0	0	0	0	0	0	0	0	0	0	0	0	2	3	1	1	1	1	1	1	1	1	1	1	1	3	1	1	1	1	1	1	1	1	1	1	1	1	1	1	1	1	1	1	1
COG4567	TK	Two-component response regulator, ActR/RegA family, consists of REC and Fis-type HTH domains	0	0	0	0	0	0	0	0	0	0	0	0	0	0	0	0	0	0	0	0	0	1	0	0	0	0	0	2	0	1	1	1	0	1	1	1	1	1	0	1	1	1	1	1	1	1	1
COG3178	R	Predicted phosphotransferase, aminoglycoside/choline kinase (APH/ChoK) family	0	0	0	0	0	0	0	0	0	0	0	0	0	0	1	1	1	0	1	1	1	1	0	0	0	0	0	1	1	1	1	1	1	0	1	0	1	1	1	1	1	1	1	1	1	1	1
COG1208	JM	NDP-sugar pyrophosphorylase, includes eIF-2Bgamma, eIF-2Bepsilon, and LPS biosynthesis proteins	0	0	0	0	0	0	0	0	0	0	0	0	0	0	1	1	0	0	1	1	1	2	1	1	0	0	0	2	1	1	0	1	1	0	0	0	1	1	0	1	1	1	2	1	2	2	1
COG2130	QR	NADPH-dependent curcumin reductase CurA	0	0	0	0	0	0	0	0	0	0	0	0	0	0	3	1	0	0	0	0	0	0	0	0	5	6	5	0	0	0	0	0	0	0	0	0	0	1	1	1	1	1	1	1	0	0	0
COG0730	S	Uncharacterized membrane protein YfcA	0	0	0	0	0	0	0	0	0	0	0	0	0	0	3	2	0	0	2	1	1	2	2	2	2	1	1	4	3	4	2	3	3	1	4	5	5	3	3	2	3	6	6	6	3	5	2
COG3313	R	Predicted Fe-S protein YdhL, DUF1289 family	0	0	0	0	0	0	0	0	0	0	0	0	0	0	2	1	0	0	0	0	0	0	0	1	1	2	2	1	1	1	1	1	1	1	1	1	1	1	1	1	1	1	1	1	1	0	1
COG3023	M	N-acetyl-anhydromuramyl-L-alanine amidase AmpD	0	0	0	0	0	0	0	0	0	0	0	0	0	0	1	1	1	1	1	1	1	1	0	0	1	0	1	1	0	1	1	1	0	1	1	0	1	1	1	1	1	1	1	1	1	1	1
COG0267	J	Ribosomal protein L33	1	1	1	1	1	1	1	1	1	1	1	0	0	0	1	0	1	1	1	1	1	0	0	1	1	1	1	1	1	1	0	1	1	0	1	1	1	1	1	1	1	1	1	1	1	0	1
COG0604	CR	NADPH:quinone reductase or related Zn-dependent oxidoreductase	0	0	0	0	0	0	0	0	0	0	0	0	0	0	1	1	0	0	2	1	2	2	3	4	9	14	8	8	10	7	8	5	3	2	2	0	2	6	5	3	5	5	5	4	5	4	6
COG0402	FR	Cytosine/adenosine deaminase or related metal-dependent hydrolase	0	0	0	0	0	0	0	0	0	0	0	0	0	0	1	3	0	0	3	3	2	3	3	3	1	1	1	2	2	3	5	2	2	2	2	1	2	2	2	2	2	3	3	3	3	3	1
COG3800	R	Predicted transcriptional regulator	0	0	0	0	0	0	0	0	0	0	0	0	0	0	0	0	0	0	0	0	0	0	0	0	0	0	0	2	1	2	2	2	2	0	1	1	2	1	1	1	1	1	1	1	3	1	1
COG4799	I	Acetyl-CoA carboxylase, carboxyltransferase component	0	0	0	0	0	0	0	0	0	0	0	0	0	0	1	2	0	0	0	0	0	0	1	1	3	6	4	2	1	2	2	2	2	1	1	1	1	2	2	1	2	2	2	2	2	3	3
COG4770	I	Acetyl/propionyl-CoA carboxylase, alpha subunit	0	0	0	0	0	0	0	0	0	0	0	0	0	0	2	2	0	0	0	0	0	0	0	1	0	2	3	1	1	3	1	2	2	1	1	1	1	3	3	2	3	2	3	2	2	3	3
COG4143	H	ABC-type thiamine transport system, periplasmic component	0	0	0	0	0	0	0	0	0	0	0	0	0	0	0	0	0	0	0	0	0	0	1	1	0	0	0	0	0	1	1	1	1	2	1	1	1	1	1	1	1	1	1	1	0	0	1
COG1178	P	ABC-type Fe3+ transport system, permease component	0	0	0	0	0	0	0	0	0	0	0	0	0	0	0	0	1	1	1	1	1	1	1	2	0	0	0	1	0	2	1	2	2	3	3	5	4	2	2	1	2	1	3	2	2	1	2
COG3840	H	ABC-type thiamine transport system, ATPase component	0	0	0	0	0	0	0	0	0	0	0	0	0	0	0	0	0	0	0	0	0	0	1	1	0	0	0	0	0	1	1	0	1	1	1	1	1	1	1	1	1	1	1	1	0	0	1
COG0702	R	Uncharacterized conserved protein YbjT, contains NAD(P)-binding and DUF2867 domains	0	0	0	0	0	0	0	0	0	0	0	0	0	0	0	0	0	0	0	0	0	0	0	0	1	4	4	2	2	2	1	0	1	0	2	1	2	2	2	2	2	2	2	2	2	1	1
COG3474	C	Cytochrome c2	0	0	0	0	0	0	0	0	0	0	0	0	0	0	0	0	0	0	0	0	0	0	0	0	0	0	0	6	2	4	3	2	2	3	3	1	4	5	5	5	4	4	5	5	3	1	2
COG0382	H	4-hydroxybenzoate polyprenyltransferase	0	0	0	1	1	1	1	1	1	1	1	0	0	1	2	1	1	1	1	1	1	1	2	1	2	2	2	1	1	2	2	1	1	0	1	1	1	2	2	2	2	2	2	2	2	1	1
COG0644	C	Dehydrogenase (flavoprotein)	0	0	0	0	0	0	0	0	0	0	0	0	0	0	1	1	0	0	0	0	0	0	1	1	3	5	3	0	0	1	2	1	0	0	1	1	1	2	2	2	2	2	2	2	1	1	1
COG1443	I	Isopentenyldiphosphate isomerase	0	0	0	0	0	0	0	0	0	0	0	0	0	0	0	0	0	0	0	0	0	0	0	0	1	1	1	1	1	1	1	1	1	0	1	1	1	1	2	1	2	1	1	1	0	0	0
COG5012	C	Methanogenic corrinoid protein MtbC1	0	0	0	0	0	0	0	0	0	0	0	0	0	0	0	0	0	0	0	0	0	0	1	1	0	1	0	1	0	1	1	1	1	1	1	1	1	2	2	2	2	1	1	1	2	1	1
COG3829	KT	Transcriptional regulator containing PAS, AAA-type ATPase, and DNA-binding Fis domains	0	0	0	0	0	0	0	0	0	0	0	0	0	0	0	0	0	0	0	0	0	0	0	0	1	0	0	0	0	0	0	0	0	0	0	0	0	1	1	1	1	0	0	0	0	0	0
COG2710	P	Nitrogenase molybdenum-iron protein, alpha and beta chains	0	0	0	0	0	0	0	0	0	0	0	0	0	0	0	0	0	0	0	0	0	0	0	0	1	3	3	0	0	0	0	0	0	0	0	0	0	3	3	3	3	3	3	3	0	0	0
COG1429	H	Cobalamin biosynthesis protein CobN, Mg-chelatase	0	0	0	0	0	0	0	0	0	0	0	0	0	0	1	1	0	0	0	0	0	0	0	0	1	1	1	1	0	1	0	1	1	2	1	1	1	2	2	3	2	2	2	2	1	1	1
COG0446	I	NADPH-dependent 2,4-dienoyl-CoA reductase, sulfur reductase, or a related oxidoreductase	2	2	2	0	0	0	0	0	0	0	0	0	0	0	0	0	0	0	1	1	1	1	1	1	1	1	2	3	1	2	1	1	1	1	3	2	2	2	2	3	1	2	2	2	2	2	1
COG0742	J	16S rRNA G966 N2-methylase RsmD	1	1	1	1	1	1	1	1	1	1	1	1	0	1	1	0	1	0	1	1	1	1	1	0	1	1	1	1	1	1	2	1	2	0	1	1	1	1	1	1	1	1	1	1	1	1	1
COG1489	GT	DNA-binding protein, stimulates sugar fermentation	0	0	0	0	0	0	0	0	0	0	0	0	0	0	0	0	0	0	0	0	0	0	0	0	1	1	1	1	0	1	1	1	0	1	1	1	1	1	1	1	1	0	0	0	1	1	1
COG1058	R	Predicted nucleotide-utilizing enzyme related to molybdopterin-biosynthesis enzyme MoeA	0	0	0	0	0	0	0	0	0	0	0	0	0	0	0	0	0	0	0	0	0	0	1	1	0	1	1	1	1	1	1	1	2	0	1	1	1	1	1	1	1	1	1	1	1	1	1
COG2128	P	Alkylhydroperoxidase family enzyme, contains CxxC motif	0	0	0	0	0	0	0	0	0	0	0	0	0	0	0	0	0	0	0	0	0	0	0	0	3	5	4	5	4	2	2	1	0	0	0	0	0	1	1	1	1	3	3	3	3	1	1
COG0281	C	Malic enzyme	0	0	0	1	1	1	1	1	1	1	1	1	0	1	2	1	1	1	1	1	1	1	1	1	1	1	1	1	1	2	2	1	1	1	1	0	0	1	1	1	0	1	2	2	1	1	1
COG0137	E	Argininosuccinate synthase	0	0	0	0	0	0	0	0	0	0	0	0	0	0	0	1	1	1	1	1	1	1	1	1	1	2	1	1	0	1	1	1	0	1	1	1	1	0	1	1	1	1	1	1	1	1	1
COG1171	E	Threonine dehydratase	0	0	0	0	0	0	0	0	0	0	0	0	0	0	1	0	1	1	2	2	2	2	2	2	1	2	2	5	7	5	3	2	4	2	3	3	2	4	4	3	4	5	5	5	1	4	2
COG0494	V	8-oxo-dGTP pyrophosphatase MutT and related house-cleaning NTP pyrophosphohydrolases, NUDIX family	0	0	0	1	1	0	1	1	1	1	1	0	0	0	4	4	1	1	1	1	1	1	1	2	3	3	3	7	6	7	4	3	3	0	2	2	3	6	6	7	6	6	6	6	5	3	2
COG4974	L	Site-specific recombinase XerD	2	2	2	0	0	0	0	0	0	0	0	0	0	0	3	4	4	2	3	1	1	2	1	0	1	1	1	7	1	3	1	2	1	0	2	2	2	4	4	3	4	2	2	3	2	2	2
COG1250	I	3-hydroxyacyl-CoA dehydrogenase	0	0	0	1	1	1	1	1	1	1	1	1	0	1	2	1	0	0	0	0	0	0	4	4	1	3	3	3	3	4	3	4	2	3	2	3	2	6	6	3	7	5	5	4	2	5	3
COG3288	C	NAD/NADP transhydrogenase alpha subunit	0	0	0	0	0	0	0	0	0	0	0	0	0	0	0	0	0	0	0	0	0	0	1	1	2	2	2	0	1	1	1	2	1	1	1	1	1	1	1	1	1	1	1	1	1	1	1
COG1282	C	NAD/NADP transhydrogenase beta subunit	0	0	0	0	0	0	0	0	0	0	0	0	0	0	0	0	0	0	0	0	0	0	0	1	1	1	1	0	1	1	2	1	0	1	1	1	1	1	1	2	1	1	1	1	1	0	1
COG4949	S	Uncharacterized membrane-anchored protein	0	0	0	0	0	0	0	0	0	0	0	0	0	0	0	0	0	0	0	0	0	0	0	0	0	0	0	1	0	1	1	1	1	1	1	2	1	1	1	1	1	1	1	1	1	1	0
COG2896	H	Molybdenum cofactor biosynthesis enzyme MoaA	0	0	0	0	0	0	0	0	0	0	0	0	0	0	1	0	1	0	1	1	1	1	1	1	1	1	1	1	0	1	1	1	1	0	1	1	1	1	1	1	1	1	1	1	1	1	1
COG4321	R	Predicted DNA-binding protein, contains Ribbon-helix-helix (RHH) domain	0	0	0	0	0	0	0	0	0	0	0	0	0	0	0	0	0	0	0	0	0	0	0	0	0	0	0	2	1	1	1	2	1	0	1	1	1	1	1	1	1	1	1	1	0	0	1
COG0114	C	Fumarate hydratase class II	0	0	0	0	0	0	0	0	0	0	0	0	0	0	1	2	0	0	1	1	1	1	0	0	0	0	0	1	1	1	1	1	1	0	1	1	1	1	1	1	1	1	1	1	1	0	0
COG3491	Q	Isopenicillin N synthase and related dioxygenases	0	0	0	0	0	0	0	0	0	0	0	0	0	0	0	0	0	0	0	0	0	0	2	3	3	3	3	1	2	1	0	0	1	2	3	0	2	2	1	1	1	1	1	1	0	0	0
COG3427	C	Carbon monoxide dehydrogenase subunit G	0	0	0	0	0	0	0	0	0	0	0	0	0	0	0	0	0	0	0	0	0	0	1	1	0	0	0	0	0	1	1	0	0	0	0	0	0	2	1	1	2	1	1	1	1	1	1
COG1975	O	Xanthine and CO dehydrogenase maturation factor, XdhC/CoxF family	0	0	0	0	0	0	0	0	0	0	0	0	0	0	0	0	0	0	1	1	1	1	2	1	1	1	1	2	1	2	2	2	0	0	0	1	1	4	3	2	5	3	3	3	3	3	2
COG1384	J	Lysyl-tRNA synthetase, class I	0	0	0	0	0	0	0	0	0	0	0	0	0	0	0	0	0	0	0	0	0	0	0	0	0	0	0	1	1	1	1	1	1	0	1	1	1	1	1	1	1	1	1	1	0	1	1
COG0679	R	Predicted permease	0	0	0	0	0	0	0	0	0	0	0	0	0	0	0	0	0	0	0	0	0	0	1	1	0	0	0	4	3	3	3	3	1	0	3	1	3	2	2	3	2	3	3	3	2	2	2
COG4765	S	Uncharacterized protein	0	0	0	0	0	0	0	0	0	0	0	0	0	0	0	0	0	0	0	0	0	0	0	0	0	0	0	1	0	1	1	1	1	0	1	1	1	1	1	1	1	1	1	1	1	1	1
COG3761	C	NADH:ubiquinone oxidoreductase 17.2 kD subunit	0	0	0	0	0	0	0	0	0	0	0	0	0	0	0	0	0	0	0	0	0	0	0	0	0	0	0	1	0	1	1	1	0	0	1	1	1	1	1	1	1	1	1	1	1	1	1
COG3239	I	Fatty acid desaturase	0	0	0	0	0	0	0	0	0	0	0	0	0	0	0	0	0	0	0	0	0	0	0	0	3	5	5	3	2	3	3	3	1	1	2	2	2	3	3	2	3	1	1	1	1	0	1
COG1348	P	Nitrogenase subunit NifH, an ATPase	0	0	0	0	0	0	0	0	0	0	0	0	0	0	0	0	0	0	0	0	0	0	0	0	2	2	2	0	0	0	0	0	0	0	0	0	0	2	2	2	2	2	2	2	0	0	0
COG1960	I	Acyl-CoA dehydrogenase related to the alkylation response protein AidB	0	0	0	0	0	0	0	0	0	0	0	0	0	0	15	9	0	0	1	1	0	1	4	5	25	43	34	9	6	9	6	4	4	2	3	2	3	12	13	7	11	11	11	10	4	12	13
COG3931	E	Predicted N-formylglutamate amidohydrolase	0	0	0	0	0	0	0	0	0	0	0	0	0	0	0	0	0	0	0	0	0	0	1	1	0	0	0	1	1	2	2	1	1	0	0	0	0	1	1	1	1	1	1	1	1	1	2
COG3492	S	Uncharacterized protein	0	0	0	0	0	0	0	0	0	0	0	0	0	0	0	0	0	0	0	0	0	0	1	1	1	1	1	0	0	1	1	1	1	1	1	1	1	1	1	1	1	1	1	1	1	1	1
COG3743	L	Predicted 5' DNA nuclease, flap endonuclease-1-like, helix-3-turn-helix (H3TH) domain	0	0	0	0	0	0	0	0	0	0	0	0	0	0	0	0	0	0	0	0	0	0	0	1	0	0	0	0	0	1	0	2	1	0	0	0	0	1	1	1	1	1	1	1	1	0	1
COG4948	MR	L-alanine-DL-glutamate epimerase or related enzyme of enolase superfamily	0	0	0	0	0	0	0	0	0	0	0	0	0	0	0	0	0	0	0	0	0	0	4	2	3	3	3	6	4	5	7	6	3	3	3	1	3	4	3	1	3	7	7	7	3	1	4
COG3367	R	Uncharacterized conserved protein, NAD-dependent epimerase/dehydratase family	0	0	0	0	0	0	0	0	0	0	0	0	0	0	0	0	0	0	0	0	0	0	0	0	1	2	1	0	1	0	0	1	1	1	1	1	1	1	1	1	1	0	0	0	0	0	1
COG1322	L	DNA anti-recombination protein (rearrangement mutator) RmuC	0	0	0	1	1	1	1	1	1	1	1	1	0	1	1	1	3	0	0	0	0	0	0	0	0	2	1	1	0	1	1	1	1	0	1	1	1	1	1	1	0	1	1	1	1	1	1
COG3806	T	Anti-sigma factor ChrR, cupin superfamily	0	0	0	0	0	0	0	0	0	0	0	0	0	0	2	2	0	0	0	0	0	0	0	0	2	2	2	1	1	3	2	2	0	1	1	1	1	1	1	1	1	1	1	1	2	0	0
COG2907	R	Predicted NAD/FAD-binding protein	0	0	0	0	0	0	0	0	0	0	0	0	0	0	2	1	0	0	1	1	1	1	0	0	1	3	1	1	1	1	1	1	0	0	1	1	1	1	1	1	1	1	1	1	1	2	1
COG3496	S	Uncharacterized conserved protein, DUF1365 family	0	0	0	0	0	0	0	0	0	0	0	0	0	0	1	1	0	0	1	1	1	1	0	0	1	1	1	1	0	1	0	1	0	0	0	1	0	1	1	1	1	1	1	1	1	0	1
COG2211	G	Na+/melibiose symporter or related transporter	0	0	0	0	0	0	0	0	0	0	0	0	0	0	0	0	0	0	1	1	1	1	0	0	3	2	1	1	1	1	1	3	0	0	1	1	1	1	1	1	1	4	4	4	0	0	1
COG5000	T	Signal transduction histidine kinase involved in nitrogen fixation and metabolism regulation	0	0	0	0	0	0	0	0	0	0	0	0	0	0	0	0	1	1	0	0	0	0	1	1	0	0	0	0	1	1	1	1	0	0	0	0	0	1	1	1	1	1	1	1	1	1	1
COG2204	T	DNA-binding transcriptional response regulator, NtrC family, contains REC, AAA-type ATPase, and a Fis-type DNA-binding domains	0	0	0	0	0	0	0	0	0	0	0	0	0	0	3	2	1	1	0	0	0	0	3	2	8	9	8	4	6	5	7	4	2	0	1	1	2	5	4	3	4	9	9	9	8	5	6
COG0569	P	Trk K+ transport system, NAD-binding component	1	1	0	0	0	0	0	0	0	0	0	0	0	0	2	1	1	1	1	1	1	1	1	1	1	1	1	1	0	1	1	1	0	0	0	0	1	1	1	1	1	1	1	1	1	1	1
COG2262	J	50S ribosomal subunit-associated GTPase HflX	0	0	0	1	1	1	1	1	1	1	1	1	0	1	1	1	1	1	1	1	1	1	1	1	1	1	1	1	1	1	1	1	0	0	0	1	1	1	1	1	1	1	1	1	1	1	1
COG2366	Q	Acyl-homoserine lactone (AHL) acylase PvdQ	0	0	0	0	0	0	0	0	0	0	0	0	0	0	0	0	0	0	0	0	0	0	0	0	1	2	3	0	0	1	2	1	0	0	1	1	1	1	1	1	1	1	1	1	0	0	0
COG0128	E	5-enolpyruvylshikimate-3-phosphate synthase	0	0	0	1	1	1	1	1	1	1	1	1	0	1	1	1	1	0	1	1	1	1	1	1	1	1	1	1	1	1	1	1	0	1	1	1	1	1	1	1	1	1	1	1	1	1	1
COG0667	R	Predicted oxidoreductase (related to aryl-alcohol dehydrogenase)	0	0	0	0	0	0	0	0	0	0	0	0	0	0	1	1	0	0	1	1	1	1	3	2	1	1	1	7	2	4	4	2	2	1	3	3	3	3	3	1	2	5	5	5	6	0	2
COG5285	Q	Ectoine hydroxylase-related dioxygenase, phytanoyl-CoA dioxygenase (PhyH) family	0	0	0	1	1	1	1	1	1	1	1	1	0	1	1	1	0	0	0	0	0	0	2	2	6	10	7	2	3	2	2	5	0	0	2	1	2	3	3	3	3	4	4	4	1	1	2
COG4649	S	Uncharacterized protein	0	0	0	0	0	0	0	0	0	0	0	0	0	0	0	0	0	0	0	0	0	0	0	0	0	0	0	1	1	1	1	1	1	1	1	0	1	1	1	1	1	1	1	0	1	1	1
COG1862	U	Preprotein translocase subunit YajC	0	0	0	1	1	0	1	1	1	1	1	0	0	1	1	0	1	1	1	1	1	1	1	1	1	1	1	1	0	1	1	1	1	0	1	1	1	1	1	1	1	1	1	1	1	1	1
COG1813	J	Archaeal ribosome-binding protein aMBF1, putative translation factor, contains Zn-ribbon and HTH domains	0	0	0	0	0	0	0	0	0	0	0	0	0	0	0	0	0	0	0	0	0	0	0	1	0	0	0	1	0	2	2	1	0	0	0	0	0	1	1	1	1	0	0	0	0	0	0
COG2938	O	Succinate dehydrogenase flavin-adding protein, antitoxin component of the CptAB toxin-antitoxin module	0	0	0	1	1	1	1	1	1	1	1	1	0	1	1	1	0	0	0	0	0	0	0	1	1	1	1	1	1	1	0	1	1	0	0	0	0	1	1	1	1	1	1	1	1	0	1
COG1351	F	Thymidylate synthase ThyX	0	0	0	0	0	0	0	0	0	0	0	0	0	0	0	0	0	0	0	0	0	0	0	0	0	0	0	1	1	1	1	1	1	1	1	0	0	1	1	1	1	1	1	1	0	0	0
COG1123	O	ABC-type glutathione transport system ATPase component, contains duplicated ATPase domain	1	1	0	0	0	0	0	0	0	0	0	0	0	0	1	1	0	0	0	0	0	0	1	3	1	1	2	4	3	3	3	2	3	1	1	0	2	3	3	3	3	5	5	5	7	1	1
COG0747	E	ABC-type transport system, periplasmic component	0	0	0	0	0	0	0	0	0	0	0	0	0	0	0	0	0	0	2	3	3	3	9	7	0	0	2	9	7	8	9	4	4	2	2	1	2	4	2	2	2	6	6	7	7	4	4
COG2740	R	Predicted RNA-binding protein YlxR, DUF448 family	1	1	1	0	0	0	0	0	0	0	0	0	0	0	0	0	0	0	0	0	0	0	0	0	0	0	0	1	1	1	1	1	1	1	1	1	1	1	1	1	1	1	1	1	1	1	1
COG2900	S	Uncharacterized coiled-coil protein SlyX (sensitive to lysis X)	0	0	0	0	0	0	0	0	0	0	0	0	0	0	1	0	0	0	0	0	0	0	1	1	1	1	1	0	1	0	1	1	1	1	1	1	1	1	1	1	1	1	1	1	1	0	1
COG3705	E	ATP phosphoribosyltransferase regulatory subunit HisZ	0	0	0	0	0	0	0	0	0	0	0	0	0	0	1	0	1	1	1	1	1	1	1	1	1	1	1	1	1	1	0	1	1	0	1	0	1	1	1	1	1	1	1	1	1	1	1
COG0040	E	ATP phosphoribosyltransferase	0	0	0	0	0	0	0	0	0	0	0	0	0	0	1	1	1	1	1	1	1	1	1	1	1	1	1	1	1	1	1	1	1	0	1	0	1	1	1	1	1	1	1	1	1	1	1
COG5458	S	Uncharacterized protein	0	0	0	0	0	0	0	0	0	0	0	0	0	0	0	0	0	0	0	0	0	0	0	0	0	0	0	1	1	1	1	1	0	0	1	0	1	1	1	1	1	1	1	1	1	1	1
COG1304	CIR	FMN-dependent dehydrogenase, includes L-lactate dehydrogenase and type II isopentenyl diphosphate isomerase	0	0	0	0	0	0	0	0	0	0	0	0	0	0	1	2	1	1	1	0	1	1	3	1	1	1	1	3	0	3	4	3	1	2	2	2	2	2	2	1	2	4	3	4	0	1	1
COG1292	M	Choline-glycine betaine transporter	0	0	0	0	0	0	0	0	0	0	0	0	0	0	2	2	1	1	1	1	1	1	3	1	5	5	5	3	2	1	1	0	1	0	0	0	0	1	2	2	1	1	1	2	3	1	3
COG4427	S	Uncharacterized protein	0	0	0	0	0	0	0	0	0	0	0	0	0	0	0	0	0	0	0	0	0	0	0	0	0	0	0	0	0	1	1	1	0	0	0	0	0	1	1	1	1	1	1	1	0	0	0
COG0133	E	Tryptophan synthase beta chain	0	0	0	0	0	0	0	0	0	0	0	0	0	0	1	1	1	1	1	1	1	1	0	1	1	1	1	1	0	1	1	1	1	1	1	1	1	1	1	1	1	1	1	1	1	1	1
COG0473	CE	Isocitrate/isopropylmalate dehydrogenase	0	0	0	0	0	0	0	0	0	0	0	0	0	0	1	0	1	1	1	1	1	1	1	1	2	1	2	1	0	1	1	1	2	1	1	1	1	1	1	1	1	2	1	1	1	1	1
COG0066	E	3-isopropylmalate dehydratase small subunit	0	0	0	0	0	0	0	0	0	0	0	0	0	0	1	1	1	0	1	1	1	1	1	1	1	1	1	1	0	2	1	1	1	2	1	2	2	2	2	3	2	2	2	2	0	1	1
COG0065	E	Homoaconitase/3-isopropylmalate dehydratase large subunit	0	0	0	0	0	0	0	0	0	0	0	0	0	0	1	2	1	0	1	1	1	1	1	1	1	1	1	1	1	2	1	1	0	2	1	1	2	2	2	3	2	2	2	2	1	1	1
COG4311	E	Sarcosine oxidase delta subunit	0	0	0	0	0	0	0	0	0	0	0	0	0	0	0	0	1	1	2	2	2	2	2	2	1	1	1	2	0	3	2	3	1	2	1	2	1	2	2	3	3	2	3	3	2	2	1
COG3257	S	Uncharacterized protein, possibly involved in glyoxylate utilization	0	0	0	0	0	0	0	0	0	0	0	0	0	0	0	0	0	0	0	0	0	0	0	0	0	0	0	3	0	1	1	1	1	0	1	1	1	1	1	1	1	1	1	1	1	1	1
COG3195	F	2-oxo-4-hydroxy-4-carboxy--5-ureidoimidazoline (OHCU) decarboxylase	0	0	0	0	0	0	0	0	0	0	0	0	0	0	0	0	0	0	1	1	1	1	1	1	0	0	0	1	0	1	1	1	1	0	1	1	1	1	1	1	1	1	1	1	1	1	1
COG2351	F	5-hydroxyisourate hydrolase (purine catabolism), transthyretin-related family	0	0	0	0	0	0	0	0	0	0	0	0	0	0	0	0	0	0	1	1	1	1	1	1	0	0	0	2	0	1	1	1	1	1	1	1	1	1	1	1	1	2	2	2	1	1	1
COG1814	P	Predicted Fe2+/Mn2+ transporter, VIT1/CCC1 family	0	0	0	0	0	0	0	0	0	0	0	0	0	0	0	0	0	0	0	0	0	0	0	0	0	0	0	1	1	0	0	0	0	0	0	0	1	1	1	1	1	0	0	0	1	0	1
COG0010	E	Arginase family enzyme	0	0	0	0	0	0	0	0	0	0	0	0	0	0	1	1	0	0	0	0	0	0	0	2	2	1	2	6	2	3	3	4	0	2	5	3	5	5	4	4	4	4	6	3	2	1	2
COG2423	E	Ornithine cyclodeaminase/archaeal alanine dehydrogenase, mu-crystallin family	0	0	0	0	0	0	0	0	0	0	0	0	0	0	0	0	0	0	0	0	0	0	1	1	1	1	1	5	1	4	3	3	2	0	1	0	1	2	2	2	2	3	3	3	2	2	1
COG1286	S	Uncharacterized membrane protein, required for colicin V production	0	0	0	0	0	0	0	0	0	0	0	0	0	0	1	1	0	0	0	0	0	0	1	0	1	1	1	1	1	1	0	1	2	1	1	1	1	1	0	1	1	1	1	1	1	1	1
COG0737	FV	2',3'-cyclic-nucleotide 2'-phosphodiesterase/5'- or 3'-nucleotidase, 5'-nucleotidase family	0	0	0	0	0	0	0	0	0	0	0	0	0	0	0	0	0	0	0	0	0	0	1	1	0	1	0	4	2	4	2	2	3	1	1	1	1	2	2	3	2	2	2	2	3	1	1
COG3502	S	Uncharacterized conserved protein, DUF952 family	0	0	0	0	0	0	0	0	0	0	0	0	0	0	0	0	0	0	0	0	0	0	0	1	0	0	0	1	0	1	2	1	1	0	1	0	1	1	1	1	1	0	1	1	1	1	1
COG2050	Q	Acyl-coenzyme A thioesterase PaaI, contains HGG motif	0	0	0	0	0	0	0	0	0	0	0	0	0	0	4	2	0	0	0	0	0	0	1	1	2	2	2	3	3	5	4	2	1	0	1	0	0	5	6	4	6	5	5	5	1	1	4
COG3772	M	Phage-related lysozyme (muramidase), GH24 family	0	0	0	0	0	0	0	0	0	0	0	0	0	0	1	0	0	0	0	0	0	0	0	0	0	0	0	0	0	1	1	0	0	0	0	0	0	0	0	1	0	0	0	0	1	0	0
COG0838	C	NADH:ubiquinone oxidoreductase subunit 3 (chain A)	0	0	0	0	0	0	0	0	0	0	0	0	0	0	0	0	1	3	1	1	1	1	1	1	0	0	0	0	0	1	1	1	0	1	1	1	1	1	1	1	1	1	1	1	1	1	1
COG0377	C	NADH:ubiquinone oxidoreductase 20 kD subunit (chhain B) or related Fe-S oxidoreductase	0	0	0	0	0	0	0	0	0	0	0	0	0	0	0	0	1	1	1	1	1	1	1	1	0	0	0	0	0	1	1	1	0	1	1	1	1	1	1	1	1	1	1	1	1	1	1
COG5475	S	Uncharacterized conserved protein YodC, DUF2158 family	0	0	0	0	0	0	0	0	0	0	0	0	0	0	0	0	0	0	0	0	0	0	0	0	0	0	0	0	0	0	0	0	0	0	0	0	0	1	1	1	1	0	0	0	0	0	0
COG0852	C	NADH:ubiquinone oxidoreductase 27 kD subunit (chain C)	0	0	0	0	0	0	0	0	0	0	0	0	0	0	0	0	1	1	1	1	1	1	1	1	0	0	0	0	0	1	0	1	0	1	1	1	1	1	1	1	1	1	1	1	1	1	1
COG0649	C	NADH:ubiquinone oxidoreductase 49 kD subunit (chain D)	0	0	0	0	0	0	0	0	0	0	0	0	0	0	0	0	1	2	1	1	1	1	1	1	0	0	0	1	0	1	0	1	0	1	1	1	1	1	1	2	1	1	1	1	1	0	1
COG5319	S	Uncharacterized protein	0	0	0	0	0	0	0	0	0	0	0	0	0	0	0	0	0	0	0	0	0	0	0	0	0	0	0	1	1	1	1	1	1	1	1	1	1	1	1	1	1	1	1	1	1	1	1
COG0725	P	ABC-type molybdate transport system, periplasmic component	0	0	0	0	0	0	0	0	0	0	0	0	0	0	1	1	0	0	1	1	1	1	1	1	1	1	1	1	1	1	1	1	0	0	0	0	0	1	1	1	1	1	1	1	1	1	1
COG4149	P	ABC-type molybdate transport system, permease component	0	0	0	0	0	0	0	0	0	0	0	0	0	0	1	1	0	0	1	1	1	1	1	1	1	1	1	1	1	1	1	1	1	0	0	0	0	1	1	1	1	1	1	1	1	1	1
COG4148	P	ABC-type molybdate transport system, ATPase component	0	0	0	0	0	0	0	0	0	0	0	0	0	0	1	1	0	0	1	1	1	1	0	0	1	1	1	1	1	1	1	1	1	0	0	0	0	1	1	1	1	1	1	1	1	0	1
COG1187	J	16S rRNA U516 pseudouridylate synthase RsuA and related 23S rRNA U2605, pseudouridylate synthases	2	2	0	0	0	0	0	0	0	0	0	0	0	0	3	0	1	1	1	1	1	1	4	4	2	3	2	0	3	2	2	2	2	2	2	1	2	2	2	2	2	2	2	2	1	1	1
COG0277	C	FAD/FMN-containing dehydrogenase	0	0	0	0	1	0	0	0	0	0	0	0	0	0	3	3	2	2	1	1	1	1	3	3	1	1	1	5	3	4	5	3	5	1	2	4	4	3	3	4	4	9	6	6	6	4	4
COG1430	S	Uncharacterized conserved membrane protein, UPF0127 family	0	0	0	0	0	0	0	0	0	0	0	0	0	0	0	0	0	0	0	0	0	0	0	0	0	0	0	0	0	1	1	1	1	1	1	1	1	1	1	1	1	1	1	1	1	1	1
COG3380	R	Predicted NAD/FAD-dependent oxidoreductase	0	0	0	0	0	0	0	0	0	0	0	0	0	0	0	0	0	0	0	0	0	0	0	0	0	0	0	0	0	0	0	0	0	0	0	0	0	1	1	1	1	0	0	0	1	0	0
COG0626	E	Cystathionine beta-lyase/cystathionine gamma-synthase	0	0	0	0	0	0	0	0	0	0	0	0	0	0	1	1	1	1	1	1	1	1	1	1	1	1	1	4	1	3	2	2	2	2	3	4	3	3	3	3	3	2	3	2	2	2	3
COG1671	S	Uncharacterized conserved protein YaiI, UPF0178 family	0	0	0	0	0	0	0	0	0	0	0	0	0	0	1	1	0	0	0	0	0	0	0	1	1	1	1	1	0	1	1	1	0	1	1	2	1	1	1	1	1	1	1	1	1	0	1
COG0325	R	Uncharacterized pyridoxal phosphate-containing protein, affects Ilv metabolism, UPF0001 family	0	0	0	1	1	1	1	1	1	1	1	1	0	1	1	0	1	0	1	1	0	1	1	1	1	1	1	1	0	1	1	1	2	0	0	0	0	0	1	1	1	0	1	1	1	1	1
COG3786	M	L,D-peptidoglycan transpeptidase YkuD, ErfK/YbiS/YcfS/YnhG family	0	0	0	0	0	0	0	0	0	0	0	0	0	0	0	0	0	0	0	0	0	0	0	0	0	0	0	1	0	1	0	1	1	0	0	0	0	1	1	1	1	0	1	1	1	1	1
COG3971	Q	2-keto-4-pentenoate hydratase	0	0	0	0	0	0	0	0	0	0	0	0	0	0	0	0	0	0	1	1	1	1	0	0	1	2	2	1	1	0	0	0	0	0	0	0	0	1	1	1	1	1	0	2	0	0	1
COG0179	Q	2-keto-4-pentenoate hydratase/2-oxohepta-3-ene-1,7-dioic acid hydratase (catechol pathway)	0	0	0	0	0	0	0	0	0	0	0	0	0	0	0	0	1	1	0	0	0	0	3	2	5	6	6	5	2	5	4	2	0	0	1	1	1	3	3	2	3	3	3	3	3	2	3
COG3232	E	5-carboxymethyl-2-hydroxymuconate isomerase	0	0	0	0	0	0	0	0	0	0	0	0	0	0	0	0	0	0	0	0	0	0	0	0	1	1	1	1	1	0	0	0	1	0	0	0	0	1	1	1	1	0	0	0	1	0	0
COG3453	R	Predicted phosphohydrolase, protein tyrosine phosphatase (PTP) superfamily, DUF442 family	0	0	0	0	0	0	0	0	0	0	0	0	0	0	0	0	0	0	1	0	0	1	1	1	1	2	2	2	1	1	1	1	0	0	0	0	0	2	2	2	2	1	1	1	2	0	1
COG3750	S	Uncharacterized conserved protein, UPF0335 family	0	0	0	0	0	0	0	0	0	0	0	0	0	0	0	0	0	0	0	0	0	0	0	0	0	0	0	0	0	1	1	1	0	1	1	1	1	1	1	1	1	0	1	1	1	1	1
COG1007	C	NADH:ubiquinone oxidoreductase subunit 2 (chain N)	0	0	0	0	0	0	0	0	0	0	0	0	0	0	0	0	1	4	1	1	1	1	0	0	0	0	0	1	1	1	2	1	0	0	1	1	1	1	1	1	1	1	1	1	1	1	1
COG1008	C	NADH:ubiquinone oxidoreductase subunit 4 (chain M)	0	0	0	0	0	0	0	0	0	0	0	0	0	0	0	0	1	5	1	1	1	1	0	1	0	0	0	1	0	1	2	1	0	1	1	1	1	1	1	1	1	1	1	1	1	1	1
COG1009	CP	NADH:ubiquinone oxidoreductase subunit 5 (chain L)/Multisubunit Na+/H+ antiporter, MnhA subunit	0	0	0	0	1	0	0	0	0	0	0	0	0	0	0	0	1	7	1	1	1	1	1	1	0	0	0	2	0	2	2	1	1	1	1	1	1	1	1	1	1	2	2	2	2	1	1
COG0713	C	NADH:ubiquinone oxidoreductase subunit 11 or 4L (chain K)	0	0	0	0	0	0	0	0	0	0	0	0	0	0	0	0	1	3	1	1	1	1	0	1	0	0	0	1	0	1	1	1	1	1	1	1	1	1	1	1	1	1	1	1	1	1	1
COG0839	C	NADH:ubiquinone oxidoreductase subunit 6 (chain J)	0	0	0	0	0	0	0	0	0	0	0	0	0	0	0	0	1	1	1	1	1	1	0	1	0	0	0	1	0	1	1	1	1	1	1	1	1	1	1	1	1	1	1	1	1	1	1
COG1143	C	Formate hydrogenlyase subunit 6/NADH:ubiquinone oxidoreductase 23 kD subunit (chain I)	0	0	0	0	0	0	0	0	0	0	0	0	0	0	0	0	2	1	1	1	1	1	1	2	0	0	0	1	0	1	1	1	1	1	1	1	1	1	1	1	1	1	1	1	1	1	1
COG0452	H	Phosphopantothenoylcysteine synthetase/decarboxylase	0	0	0	1	1	1	0	1	0	1	0	0	0	1	1	1	1	0	1	1	0	1	1	1	2	1	1	1	2	1	1	1	0	0	1	1	1	1	1	1	1	1	1	1	1	1	1
COG0339	E	Zn-dependent oligopeptidase	0	0	0	1	1	1	1	1	1	1	1	1	0	1	1	2	0	0	0	0	0	0	0	0	1	1	1	1	0	1	1	1	0	1	1	1	1	1	1	1	1	1	1	1	1	1	1
COG3807	S	SH3-like domain	0	0	0	0	0	0	0	0	0	0	0	0	0	0	0	0	0	0	0	0	0	0	0	0	0	0	0	1	1	1	1	1	1	0	1	1	1	0	0	1	0	1	1	1	1	1	1
COG0413	H	Ketopantoate hydroxymethyltransferase	0	0	0	0	0	0	0	0	0	0	0	0	0	0	1	1	1	1	1	1	0	1	1	2	1	1	1	2	1	1	1	0	1	1	1	0	1	1	0	1	0	0	0	0	1	1	0
COG0414	H	Panthothenate synthetase	0	0	0	0	0	0	0	0	0	0	0	0	0	0	1	1	1	1	1	1	1	1	1	1	1	1	1	1	0	1	1	0	0	0	1	0	1	1	1	1	1	0	0	0	1	1	0
COG5342	R	Invasion protein IalB, involved in pathogenesis	0	0	0	0	0	0	0	0	0	0	0	0	0	0	0	0	0	0	0	0	0	0	1	1	0	0	0	1	2	1	1	1	0	1	1	1	1	1	1	1	1	1	1	2	3	2	4
COG0236	IQ	Acyl carrier protein	1	1	0	1	1	1	1	1	1	1	1	1	0	1	1	1	1	1	1	1	1	1	1	1	1	1	1	0	1	2	2	1	2	2	2	2	2	2	2	1	2	2	2	2	2	2	2
COG2989	M	Murein L,D-transpeptidase YcbB/YkuD	0	0	0	0	0	0	0	0	0	0	0	0	0	0	1	1	0	0	0	0	0	0	1	0	0	0	0	1	2	1	1	0	0	0	0	0	0	1	1	1	1	2	1	1	2	3	2
COG3108	S	Uncharacterized conserved protein YcbK, DUF882 family	0	0	0	0	0	1	0	0	0	0	0	0	0	0	0	0	0	0	0	0	0	0	3	2	0	0	0	0	0	1	1	1	1	0	0	0	0	1	1	1	1	1	1	1	2	2	3
COG2242	H	Precorrin-6B methylase 2	0	0	0	0	0	0	0	0	0	0	0	0	0	0	1	1	0	0	0	0	0	0	0	0	0	0	0	1	0	1	1	1	1	1	1	1	1	1	1	1	1	1	1	1	1	1	1
COG2243	H	Precorrin-2 methylase	0	0	0	0	0	0	0	0	0	0	0	0	0	0	1	1	0	0	0	0	0	0	0	0	0	0	0	2	1	1	0	1	1	1	1	1	1	1	1	1	1	2	2	2	1	1	1
COG1010	H	Precorrin-3B methylase	0	0	0	0	0	0	0	0	0	0	0	0	0	0	1	0	0	0	0	0	0	0	0	0	0	0	0	1	0	1	1	1	3	1	1	1	1	1	1	1	1	1	1	1	1	2	1
COG2875	H	Precorrin-4 methylase	0	0	0	0	0	0	0	0	0	0	0	0	0	0	1	0	0	0	0	0	0	0	0	0	0	0	0	1	0	1	1	1	1	1	1	1	1	1	1	1	1	1	1	1	1	1	1
COG1168	ER	Bifunctional PLP-dependent enzyme with beta-cystathionase and maltose regulon repressor activities	0	0	0	0	0	0	0	0	0	0	0	0	0	0	0	0	0	0	0	0	0	0	1	1	0	0	0	2	1	1	1	1	1	1	1	1	1	1	1	1	1	1	1	1	1	0	0
COG1129	G	ABC-type sugar transport system, ATPase component	2	2	2	0	0	0	0	0	0	0	0	0	0	0	0	0	1	0	0	0	0	0	7	6	0	0	0	10	8	4	1	2	3	4	2	3	4	2	2	1	2	5	6	7	10	8	2
COG4214	G	ABC-type xylose transport system, permease component	0	0	0	0	0	0	0	0	0	0	0	0	0	0	0	0	0	0	0	0	0	0	0	0	0	0	0	0	2	1	1	1	0	1	1	1	1	1	1	1	1	0	0	0	1	1	1
COG4213	G	ABC-type xylose transport system, periplasmic component	0	0	0	0	0	0	0	0	0	0	0	0	0	0	0	0	0	0	0	0	0	0	0	0	0	0	0	0	1	1	0	1	0	1	1	1	1	1	1	1	1	0	0	0	1	1	1
COG1940	KG	Sugar kinase of the NBD/HSP70 family, may contain an N-terminal HTH domain	2	2	2	0	0	0	0	0	0	0	0	0	0	0	0	0	0	0	0	0	0	0	3	4	1	0	1	2	2	3	3	2	0	1	1	1	1	1	1	1	1	2	2	2	9	1	0
COG2317	E	Zn-dependent carboxypeptidase, M32 family	0	0	0	0	0	0	0	0	0	0	0	0	0	0	0	0	0	0	0	0	0	0	0	0	0	0	0	1	0	1	0	1	0	0	0	0	0	1	1	1	1	1	1	1	0	0	1
COG1238	S	Uncharacterized membrane protein YqaA, SNARE-associated domain	0	0	0	0	0	0	0	0	0	0	0	0	0	0	0	0	1	1	1	1	1	1	1	1	0	0	0	1	1	1	1	1	1	0	0	0	1	2	2	2	2	1	1	1	1	1	0
COG0239	DP	Fluoride ion exporter CrcB/FEX, affects chromosome condensation	0	0	0	1	1	0	1	1	1	1	1	1	0	0	2	0	1	1	1	1	1	1	1	1	0	1	1	2	2	1	1	1	1	1	1	1	1	1	1	1	1	1	1	1	1	1	1
COG2256	L	Replication-associated recombination protein RarA (DNA-dependent ATPase)	1	1	1	0	0	0	0	0	0	0	0	0	0	0	3	1	1	1	1	1	1	1	2	0	0	2	1	1	1	1	1	2	1	1	1	1	1	1	1	1	2	1	1	1	1	1	1
COG2197	TK	DNA-binding response regulator, NarL/FixJ family, contains REC and HTH domains	0	0	0	0	0	0	0	0	0	0	0	0	0	0	1	1	0	0	0	0	0	0	3	4	2	3	2	6	4	4	4	3	7	1	1	1	1	1	1	1	1	3	3	3	12	5	2
COG0563	F	Adenylate kinase or related kinase	1	1	1	1	1	1	1	1	1	1	1	1	0	1	2	2	1	0	1	1	1	1	1	1	1	1	1	2	0	1	2	2	1	1	1	1	1	1	0	1	1	1	1	1	2	0	1
COG0243	C	Anaerobic selenocysteine-containing dehydrogenase	0	0	0	0	0	0	0	0	0	0	0	0	0	0	0	0	2	1	1	1	0	1	5	3	2	2	1	3	2	3	2	1	3	1	0	1	0	1	1	1	1	2	2	2	2	4	2
COG0028	EH	Acetolactate synthase large subunit or other thiamine pyrophosphate-requiring enzyme	0	0	0	0	0	0	0	0	0	0	0	0	0	0	2	2	2	2	5	6	3	4	3	2	1	2	1	6	4	5	5	6	7	2	6	5	5	5	5	5	5	6	6	6	5	3	5
COG1194	L	Adenine-specific DNA glycosylase, acts on AG and A-oxoG pairs	0	0	0	0	0	0	0	0	0	0	0	0	0	0	1	1	0	0	1	1	1	1	1	1	0	1	1	0	1	1	1	1	1	1	1	0	0	1	0	1	1	1	1	2	1	1	1
COG5389	S	Uncharacterized protein	0	0	0	0	0	0	0	0	0	0	0	0	0	0	0	0	0	0	0	0	0	0	0	0	0	0	0	1	1	1	1	1	0	1	1	1	1	1	1	1	1	1	1	1	1	1	1
COG1663	M	Tetraacyldisaccharide-1-P 4'-kinase	0	0	0	1	1	1	1	1	1	1	1	1	0	1	1	1	1	1	1	1	1	1	1	0	2	1	1	1	1	1	1	1	1	1	1	0	1	1	1	1	1	1	1	1	1	1	1
COG2828	C	2-Methylaconitate cis-trans-isomerase PrpF (2-methyl citrate pathway)	0	0	0	0	0	0	0	0	0	0	0	0	0	0	0	0	0	0	0	0	0	0	0	1	0	1	0	1	0	0	0	1	2	1	1	1	1	1	1	1	1	0	0	0	1	0	0
COG3333	R	TctA family transporter	0	0	0	0	0	0	0	0	0	0	0	0	0	0	0	0	0	0	1	1	1	1	1	2	0	0	0	4	3	2	3	2	4	4	4	3	3	4	4	3	3	6	5	6	6	1	1
COG3181	C	Tripartite-type tricarboxylate transporter, receptor component TctC	0	0	0	0	0	0	0	0	0	0	0	0	0	0	0	0	0	0	1	1	1	1	0	2	0	0	0	4	2	2	3	2	2	3	4	2	3	4	4	3	3	4	5	7	6	1	1
COG1764	V	Organic hydroperoxide reductase OsmC/OhrA	0	0	0	0	0	0	0	0	0	0	0	0	0	0	0	0	0	0	0	0	0	0	1	1	0	0	0	0	0	0	0	0	0	1	1	1	1	2	2	2	2	1	1	1	0	0	0
COG0823	U	Periplasmic component of the Tol biopolymer transport system	1	1	1	1	1	1	1	1	1	1	1	1	0	1	3	4	1	1	1	1	1	1	1	0	0	0	0	1	1	1	1	1	2	0	1	1	1	1	1	1	1	1	1	1	1	1	1
COG0460	E	Homoserine dehydrogenase	0	0	0	0	0	0	0	0	0	0	0	0	0	0	2	1	1	1	1	1	1	1	0	1	1	1	0	1	0	1	1	2	1	0	0	0	1	1	1	1	1	1	1	1	1	1	1
COG2188	K	DNA-binding transcriptional regulator, GntR family	1	1	1	0	0	0	0	0	0	0	0	0	0	0	2	2	0	0	0	0	0	0	2	2	1	1	1	7	3	3	6	1	2	0	0	1	1	2	2	1	2	1	1	1	5	1	2
COG1638	G	TRAP-type C4-dicarboxylate transport system, periplasmic component	0	0	0	0	0	0	0	0	0	0	0	0	0	0	2	1	3	2	3	3	3	3	11	8	0	1	2	11	6	5	2	3	3	5	4	3	4	3	4	2	3	5	5	7	11	8	9
COG1593	G	TRAP-type C4-dicarboxylate transport system, large permease component	0	0	0	0	0	0	0	0	0	0	0	0	0	0	1	1	3	3	2	2	2	2	10	9	1	1	2	11	6	6	3	4	1	1	5	2	6	4	2	4	4	6	7	8	11	7	8
COG0584	I	Glycerophosphoryl diester phosphodiesterase	0	0	0	0	0	0	0	0	0	0	0	0	0	0	2	1	0	0	0	0	0	0	1	1	1	1	1	2	2	1	1	2	1	0	1	1	1	1	1	1	2	2	3	2	4	1	2
COG4221	C	NADP-dependent 3-hydroxy acid dehydrogenase YdfG	0	0	0	0	0	0	0	0	0	0	0	0	0	0	2	2	0	0	0	0	0	0	0	0	2	2	2	2	1	4	4	3	0	1	1	0	1	2	2	2	2	3	3	3	2	0	1
COG3616	E	D-serine deaminase, pyridoxal phosphate-dependent	0	0	0	0	0	0	0	0	0	0	0	0	0	0	0	0	0	0	0	0	0	0	1	1	0	0	0	2	1	2	1	0	0	0	0	0	0	1	1	1	1	1	1	1	1	2	0
COG1840	P	ABC-type Fe3+ transport system, periplasmic component	0	0	0	0	0	0	0	0	0	0	0	0	0	0	1	0	1	0	1	1	1	1	1	1	0	0	0	2	1	2	2	1	2	1	3	3	4	2	2	1	2	3	3	2	4	1	2
COG1917	R	Cupin domain protein related to quercetin dioxygenase	0	0	0	0	0	0	0	0	0	0	0	0	0	0	2	1	2	0	3	3	2	3	2	1	0	1	1	4	1	0	0	1	0	1	1	1	3	1	1	1	1	3	3	3	1	0	0
COG0295	F	Cytidine deaminase	1	0	0	0	0	0	0	0	0	0	0	0	0	0	0	0	0	0	0	0	0	0	0	1	0	0	0	1	0	1	1	1	1	1	1	1	1	1	1	1	1	1	1	1	1	1	1
COG0213	F	Thymidine phosphorylase	1	1	1	0	0	0	0	0	0	0	0	0	0	0	0	0	0	0	0	0	0	0	0	0	0	0	0	1	1	1	1	1	1	0	0	0	0	1	1	1	1	1	1	1	1	2	1
COG0520	E	Selenocysteine lyase/Cysteine desulfurase	2	2	2	0	0	0	0	0	0	0	0	0	0	0	0	0	0	0	1	2	2	2	2	1	1	1	1	3	3	3	3	2	1	2	2	3	2	2	2	2	2	3	3	3	2	1	1
COG0818	I	Diacylglycerol kinase	1	1	0	0	0	0	0	0	0	0	0	0	0	0	1	1	1	1	1	1	1	1	0	0	1	0	0	0	0	1	1	1	2	0	0	0	0	1	1	1	1	0	0	0	1	1	0
COG1393	P	Arsenate reductase and related proteins, glutaredoxin family	0	0	0	0	0	0	0	0	0	0	0	0	0	0	2	2	1	0	0	0	0	0	2	2	2	2	2	2	2	2	2	1	1	0	0	0	1	1	2	2	2	1	1	1	1	1	1
COG1162	J	Putative ribosome biogenesis GTPase RsgA	1	1	0	1	1	1	1	1	1	1	1	1	0	1	1	1	0	0	1	1	1	1	1	1	1	1	1	1	1	1	1	1	1	0	0	0	0	1	1	1	1	0	0	0	0	0	0
COG4553	I	Poly-beta-hydroxyalkanoate depolymerase	0	0	0	0	0	0	0	0	0	0	0	0	0	0	0	0	0	0	0	0	0	0	0	0	0	0	0	1	0	1	1	2	0	0	0	0	0	1	1	1	1	1	1	1	1	0	1
COG1048	C	Aconitase A	0	0	0	0	0	0	0	0	0	0	0	0	0	0	0	0	0	0	1	1	1	1	0	1	0	0	0	1	0	1	1	1	1	1	1	1	1	1	1	2	1	2	1	1	1	1	2
COG5429	S	Uncharacterized protein	0	0	0	0	0	0	0	0	0	0	0	0	0	0	0	0	0	0	1	1	1	0	1	1	0	0	0	1	1	1	0	1	1	0	0	0	0	1	1	1	1	1	1	1	1	1	1
COG0526	O	Thiol-disulfide isomerase or thioredoxin	0	0	0	0	0	0	0	0	0	0	0	0	0	0	1	1	3	0	2	3	3	2	3	3	2	2	2	2	0	2	2	2	2	1	1	2	2	3	3	2	3	2	2	2	3	2	2
COG1561	S	Uncharacterized conserved protein YicC, UPF0701 family	0	0	0	0	0	0	0	0	0	0	0	0	0	0	1	0	0	0	0	0	0	0	1	0	1	1	1	1	0	1	1	1	1	0	0	0	0	1	1	1	1	1	1	1	1	1	0
COG1270	H	Cobalamin biosynthesis protein CobD/CbiB	0	0	0	0	0	0	0	0	0	0	0	0	0	0	1	1	0	0	0	0	0	0	0	0	0	0	0	1	2	1	1	1	0	0	1	1	1	1	1	1	1	1	1	1	1	2	1
COG2951	M	Membrane-bound lytic murein transglycosylase B	0	0	0	1	1	1	1	1	1	1	1	1	0	1	1	1	2	2	2	2	2	2	1	2	1	1	1	5	5	2	1	2	3	1	1	1	1	2	1	1	1	2	2	2	4	2	3
COG0141	E	Histidinol dehydrogenase	0	0	0	0	0	0	0	0	0	0	0	0	0	0	1	4	1	1	3	3	3	3	4	4	1	1	1	2	1	2	3	3	2	3	3	3	3	3	3	3	3	4	4	4	3	2	3
COG5328	S	Uncharacterized protein, UPF0262 family	0	0	0	0	0	0	0	0	0	0	0	0	0	0	0	0	0	0	0	0	0	0	0	0	0	0	0	1	0	1	1	1	1	1	1	0	1	1	1	1	1	1	1	1	1	1	1
COG0394	T	Protein-tyrosine-phosphatase	0	0	0	0	0	0	0	0	0	0	0	0	0	0	2	0	0	0	0	0	0	0	1	1	1	1	1	1	2	3	2	2	0	1	1	0	2	1	1	1	1	1	1	1	2	2	1
COG0424	Q	Predicted house-cleaning NTP pyrophosphatase, Maf/HAM1 superfamily	0	0	0	0	0	0	0	0	0	0	0	0	0	0	0	0	1	1	1	1	1	1	2	2	2	2	2	1	3	2	1	2	0	0	1	1	1	1	1	1	1	2	2	2	2	2	2
COG3396	Q	1,2-phenylacetyl-CoA epoxidase, catalytic subunit	0	0	0	0	0	0	0	0	0	0	0	0	0	0	0	0	0	0	0	0	0	0	0	0	2	3	2	0	0	1	0	0	0	0	0	0	0	3	3	2	3	0	0	0	2	0	0
COG3460	Q	1,2-phenylacetyl-CoA epoxidase, PaaB subunit	0	0	0	0	0	0	0	0	0	0	0	0	0	0	0	0	0	0	0	0	0	0	0	0	1	1	1	0	0	0	0	0	0	0	0	0	0	1	1	1	1	0	0	0	1	0	0
COG2151	O	Metal-sulfur cluster biosynthetic enzyme	0	0	0	0	0	0	0	0	0	0	0	0	0	0	0	0	0	0	0	0	0	0	1	1	1	2	1	2	0	1	1	1	0	1	1	1	1	2	2	1	2	1	1	1	2	1	1
COG1018	C	Ferredoxin-NADP reductase	0	0	0	2	1	1	1	1	1	1	1	1	0	1	1	0	1	1	1	1	1	1	3	3	1	1	1	5	1	2	3	3	1	2	1	0	2	3	3	2	4	1	1	1	3	0	2
COG0425	O	TusA-related sulfurtransferase	0	0	0	2	2	2	2	2	2	2	2	1	0	2	2	1	2	2	1	1	1	1	1	1	2	3	2	1	0	1	1	1	0	0	1	1	1	1	1	1	1	1	1	1	1	1	1
COG4191	T	Signal transduction histidine kinase regulating C4-dicarboxylate transport system	0	0	0	0	0	0	0	0	0	0	0	0	0	0	1	1	0	0	0	0	0	0	0	1	7	9	8	1	4	3	2	0	2	0	1	1	1	1	1	1	1	1	1	1	3	0	0
COG0523	R	GTPase, G3E family	0	0	0	0	0	0	0	0	0	0	0	0	0	0	0	0	0	0	0	0	0	0	0	1	2	2	2	1	3	4	2	2	1	3	3	2	3	2	2	2	2	1	2	1	3	2	3
COG5469	S	Predicted metal-binding protein	0	0	0	0	0	0	0	0	0	0	0	0	0	0	0	0	0	0	0	0	0	0	0	0	0	0	0	3	2	2	1	2	0	0	1	1	1	2	2	2	2	1	1	1	0	0	0
COG5446	R	Uncharacterized membrane protein, predicted cobalt tansporter CbtA	0	0	0	0	0	0	0	0	0	0	0	0	0	0	0	0	0	0	0	0	0	0	0	0	0	0	0	1	1	0	0	1	0	0	0	0	0	1	1	1	1	0	0	0	0	0	0
COG1858	O	Cytochrome c peroxidase	0	0	0	0	0	0	0	0	0	0	0	0	0	0	0	0	0	0	0	0	0	0	1	1	2	2	1	1	1	1	1	2	1	1	2	2	2	1	1	1	1	1	1	1	2	1	1
COG0123	BQ	Acetoin utilization deacetylase AcuC or a related deacetylase	0	0	0	0	0	0	0	0	0	0	0	0	0	0	0	0	0	0	1	1	1	0	1	1	3	3	3	2	1	2	2	2	0	1	1	1	1	2	2	2	2	3	3	3	1	2	1
COG0778	C	Nitroreductase	0	0	0	1	1	1	1	1	1	1	1	1	0	1	4	3	0	0	1	1	1	1	2	2	4	3	4	3	1	3	3	1	2	0	0	0	0	1	1	1	1	3	3	3	1	3	4
COG2981	E	Uncharacterized protein involved in cysteine biosynthesis	0	0	0	0	0	0	0	0	0	0	0	0	0	0	2	0	0	0	0	0	0	0	0	0	1	1	1	1	0	1	1	1	1	0	0	0	0	1	1	1	1	0	0	0	1	1	1
COG5454	S	Predicted secreted protein	0	0	0	0	0	0	0	0	0	0	0	0	0	0	0	0	0	0	0	0	0	0	0	0	0	0	0	1	0	1	1	1	1	0	1	0	1	1	1	1	1	1	1	1	1	1	1
COG3185	ER	4-hydroxyphenylpyruvate dioxygenase and related hemolysins	0	0	0	0	0	0	0	0	0	0	0	0	0	0	0	0	0	0	0	0	0	0	2	2	0	0	0	2	2	2	2	0	2	0	1	0	1	0	1	2	0	0	0	0	2	1	1
COG0173	J	Aspartyl-tRNA synthetase	3	3	2	1	1	0	1	1	1	1	1	0	0	1	3	1	1	2	1	1	1	1	1	1	1	1	1	1	1	1	2	1	1	0	1	1	1	1	1	1	1	1	1	1	1	1	1
COG0799	J	Ribosomal silencing factor RsfS, regulates association of 30S and 50S subunits	0	0	0	1	1	1	1	1	1	1	1	1	0	1	0	0	0	0	1	1	1	1	0	1	1	1	1	0	1	1	1	1	1	1	1	1	1	1	1	1	1	1	1	1	1	0	1
COG1576	J	23S rRNA pseudoU1915 N3-methylase RlmH	1	1	1	0	0	0	0	0	0	0	0	0	0	0	0	0	0	0	1	1	1	1	1	1	1	1	1	1	0	1	1	1	1	0	1	1	1	1	1	1	1	1	1	1	1	0	1
COG4391	S	Uncharacterized conserved protein, contains Zn-finger domain	0	0	0	0	0	0	0	0	0	0	0	0	0	0	0	0	1	1	1	1	1	1	1	1	0	0	0	0	1	1	1	1	1	1	1	1	1	1	1	1	1	1	1	1	1	1	1
COG0537	FGR	Diadenosine tetraphosphate (Ap4A) hydrolase or other HIT family hydrolase	1	1	1	0	1	1	1	1	0	1	1	1	0	0	4	3	1	1	1	1	1	1	1	0	2	2	2	2	1	1	1	1	1	1	1	1	1	1	1	1	1	1	1	1	1	2	2
COG1034	C	NADH dehydrogenase/NADH:ubiquinone oxidoreductase 75 kD subunit (chain G)	0	0	0	0	0	0	0	0	0	0	0	0	0	0	0	0	1	1	1	1	1	1	1	1	0	0	0	1	0	1	0	1	1	1	1	1	1	1	1	1	1	1	1	1	1	1	1
COG1894	C	NADH:ubiquinone oxidoreductase, NADH-binding 51 kD subunit (chain F)	0	0	0	0	0	0	0	0	0	0	0	0	0	0	0	0	2	2	2	2	2	2	2	2	0	1	1	2	2	2	1	2	1	2	2	1	2	2	2	2	2	2	3	2	2	2	2
COG1905	C	NADH:ubiquinone oxidoreductase 24 kD subunit (chain E)	0	0	0	0	0	0	0	0	0	0	0	0	0	0	0	0	1	1	2	2	2	2	1	1	0	1	1	1	1	1	0	1	0	1	1	1	1	1	1	1	1	1	1	1	2	0	1
COG1201	L	Lhr-like helicase	0	0	0	0	0	0	0	0	0	0	0	0	0	0	1	0	0	1	0	0	0	0	0	0	0	0	0	1	3	1	1	3	0	0	0	0	0	1	1	1	1	1	1	1	1	0	1
COG1407	R	Metallophosphoesterase superfamily enzyme	0	0	0	0	0	0	0	0	0	0	0	0	0	0	0	0	0	0	0	0	0	0	0	0	0	0	0	1	1	1	1	1	0	0	0	0	0	1	1	1	1	1	1	1	1	0	1
COG4583	E	Sarcosine oxidase gamma subunit	0	0	0	0	0	0	0	0	0	0	0	0	0	0	0	0	1	1	1	1	1	1	2	2	1	1	1	2	1	2	3	3	1	2	1	2	1	3	3	2	3	3	3	3	2	2	1
COG1175	G	ABC-type sugar transport system, permease component	3	3	2	0	0	0	0	0	0	0	0	0	0	0	0	0	0	0	1	1	1	1	11	12	1	1	1	11	7	6	5	5	6	1	4	3	7	5	5	3	5	10	11	11	20	4	8
COG0395	G	ABC-type glycerol-3-phosphate transport system, permease component	1	1	1	0	0	0	0	0	0	0	0	0	0	0	0	0	0	0	1	1	1	1	9	12	1	1	1	11	4	6	7	5	6	2	7	4	6	5	5	4	5	10	11	14	20	5	8
COG2046	P	ATP sulfurylase (sulfate adenylyltransferase)	0	0	0	0	0	0	0	0	0	0	0	0	0	0	1	3	0	0	0	0	0	0	0	0	1	1	1	0	1	1	2	1	2	1	1	1	1	1	1	1	1	0	0	0	0	0	0
COG5481	S	Uncharacterized protein	0	0	0	0	0	0	0	0	0	0	0	0	0	0	1	1	0	0	0	0	0	0	0	0	0	0	0	1	0	1	1	1	1	1	1	1	1	1	1	1	1	1	1	1	1	1	1
COG1235	P	Phosphoribosyl 1,2-cyclic phosphodiesterase	0	0	0	0	0	0	0	0	0	0	0	0	0	0	1	1	0	0	0	0	0	0	0	0	1	2	2	2	1	1	0	1	0	0	1	0	0	1	1	1	1	2	2	2	1	2	2
COG0247	C	Fe-S oxidoreductase	0	0	0	1	0	1	1	1	1	1	1	1	0	0	0	0	1	1	0	0	0	0	2	2	1	2	1	1	1	1	1	1	1	1	1	1	1	1	1	1	1	1	1	1	2	1	1
COG4631	F	Xanthine dehydrogenase, molybdopterin-binding subunit B	0	0	0	0	0	0	0	0	0	0	0	0	0	0	0	0	0	0	1	1	1	1	1	1	0	0	0	1	0	1	1	1	1	0	1	2	1	1	1	1	1	1	1	1	1	1	1
COG4630	F	Xanthine dehydrogenase, iron-sulfur cluster and FAD-binding subunit A	0	0	0	0	0	0	0	0	0	0	0	0	0	0	0	0	0	0	1	1	1	1	2	1	0	0	0	2	0	1	2	1	1	0	1	1	1	1	1	1	1	1	1	1	1	1	1
COG3562	M	Capsule polysaccharide modification protein KpsS	0	0	0	0	0	0	0	0	0	0	0	0	0	0	1	1	0	0	0	0	0	2	0	0	0	0	0	1	0	1	2	1	1	0	0	0	0	0	0	1	1	1	1	1	0	0	0
COG1521	H	Pantothenate kinase type III	1	1	1	0	0	0	0	0	0	0	0	0	0	0	0	0	1	1	1	1	1	0	1	1	0	0	0	1	1	1	1	1	1	1	1	1	1	1	1	1	1	1	1	1	0	0	0
COG0595	J	mRNA degradation ribonuclease J1/J2	5	5	5	0	0	0	0	0	0	0	0	0	0	0	0	0	0	0	0	0	0	0	0	0	1	1	1	1	2	1	1	1	1	0	1	1	1	1	1	1	1	1	1	1	1	1	1
COG1834	E	N-Dimethylarginine dimethylaminohydrolase	0	0	0	0	0	0	0	0	0	0	0	0	0	0	0	0	0	0	0	0	0	0	0	0	1	1	1	0	0	0	0	3	1	1	1	0	1	1	1	1	1	1	1	1	0	0	1
COG0349	J	Ribonuclease D	0	0	0	0	0	0	0	0	0	0	0	0	0	0	1	0	0	0	1	1	1	1	1	1	1	1	1	2	0	2	2	2	1	0	2	2	2	2	2	3	2	2	2	2	1	2	2
COG5375	S	Uncharacterized protein	0	0	0	0	0	0	0	0	0	0	0	0	0	0	0	0	0	0	0	0	0	0	0	0	0	0	0	0	0	0	0	0	1	0	1	1	1	1	1	1	1	1	1	1	1	1	1
COG2040	E	Homocysteine/selenocysteine methylase (S-methylmethionine-dependent)	0	0	0	0	0	0	0	0	0	0	0	0	0	0	0	0	0	0	2	2	2	2	1	1	1	2	1	2	1	2	2	1	0	0	1	1	1	1	1	1	0	1	1	1	0	0	0
COG4547	H	Cobalamin biosynthesis protein CobT (nicotinate-mononucleotide:5, 6-dimethylbenzimidazole phosphorib...	0	0	0	0	0	0	0	0	0	0	0	0	0	0	0	0	0	0	1	1	1	1	2	2	0	0	0	1	0	1	1	1	0	1	1	2	1	1	1	1	1	1	1	1	1	1	1
COG1609	K	DNA-binding transcriptional regulator, LacI/PurR family	0	0	0	0	0	0	0	0	0	0	0	0	0	0	0	0	0	0	1	1	1	1	14	8	1	1	1	9	11	5	3	5	7	3	6	3	6	6	6	7	6	7	7	8	13	8	5
COG2873	E	O-acetylhomoserine/O-acetylserine sulfhydrylase, pyridoxal phosphate-dependent	0	0	0	0	0	0	0	0	0	0	0	0	0	0	0	0	0	0	1	1	0	1	1	1	1	1	1	1	0	1	1	1	1	1	1	1	1	1	1	1	1	1	1	1	1	1	1
COG3816	S	Uncharacterized protein	0	0	0	0	0	0	0	0	0	0	0	0	0	0	1	1	0	0	0	0	0	0	0	1	1	3	1	1	1	1	1	1	1	1	0	0	1	1	1	1	1	1	1	1	1	1	1
COG1589	D	Cell division septal protein FtsQ	0	0	0	0	0	0	0	0	0	0	0	0	0	0	1	1	1	1	1	1	1	1	1	1	1	1	1	1	1	1	0	1	0	1	1	1	1	1	1	1	1	1	1	1	1	1	1
COG1652	S	Nucleoid-associated protein YgaU, contains BON and LysM domains	0	0	0	0	0	0	0	0	0	0	0	0	0	0	1	1	0	0	0	0	0	0	1	1	1	1	1	1	2	0	0	2	1	1	1	1	1	1	1	1	1	1	1	1	2	1	0
COG5265	O	ABC-type transport system involved in Fe-S cluster assembly, permease and ATPase components	0	0	0	0	0	0	0	0	0	0	0	0	0	0	0	0	0	0	0	0	0	0	1	1	1	2	1	1	1	1	1	1	0	0	1	1	1	1	1	1	1	1	2	1	1	1	1
COG0260	E	Leucyl aminopeptidase	2	2	1	1	1	1	1	1	1	1	1	1	0	1	1	1	1	1	1	1	1	2	2	1	1	1	1	2	0	2	2	2	0	2	2	1	1	2	2	1	2	2	2	2	2	2	2
COG0791	M	Cell wall-associated hydrolase, NlpC family	0	0	0	0	0	0	0	0	0	0	0	0	0	0	0	0	0	0	0	0	0	0	0	0	0	0	0	2	1	2	2	2	2	0	1	1	1	1	1	1	1	1	1	1	2	1	2
COG5470	S	Uncharacterized conserved protein, DUF1330 family	0	0	0	0	0	0	0	0	0	0	0	0	0	0	0	0	0	0	0	0	0	0	1	1	2	1	1	2	2	2	2	2	1	2	4	1	4	2	2	1	1	3	2	3	1	2	2
COG1314	U	Preprotein translocase subunit SecG	0	0	0	1	1	1	1	1	1	1	1	1	0	1	0	0	1	1	1	1	1	1	1	0	1	1	1	1	1	1	1	1	1	1	1	0	1	1	1	1	1	0	0	0	1	0	0
COG0334	E	Glutamate dehydrogenase/leucine dehydrogenase	0	0	0	0	0	0	0	0	0	0	0	0	0	0	0	0	0	0	0	0	0	0	1	1	1	0	1	0	2	1	1	0	0	1	1	1	1	1	1	1	1	1	1	1	1	0	0
COG0600	P	ABC-type nitrate/sulfonate/bicarbonate transport system, permease component	0	0	0	0	0	0	0	0	0	0	0	0	0	0	1	1	0	0	1	1	1	1	1	1	0	0	0	6	5	3	3	1	1	3	3	3	3	1	1	1	0	3	3	2	4	2	4
COG1116	P	ABC-type nitrate/sulfonate/bicarbonate transport system, ATPase component	0	0	0	0	0	0	0	0	0	0	0	0	0	0	1	0	0	0	1	1	1	1	1	1	0	0	0	5	3	2	2	1	1	2	2	2	2	1	1	1	1	2	1	1	3	2	3
COG4521	P	ABC-type taurine transport system, periplasmic component	0	0	0	0	0	0	0	0	0	0	0	0	0	0	0	0	0	0	1	1	1	1	1	1	0	0	0	0	0	1	1	1	1	1	1	1	1	1	1	1	1	1	0	0	1	1	1
COG1738	S	Uncharacterized PurR-regulated membrane protein YhhQ, DUF165 family	0	0	0	0	0	0	0	0	0	0	0	0	0	0	1	1	0	0	0	0	0	0	1	1	1	1	1	1	1	1	1	1	1	0	0	0	0	1	1	1	1	1	1	1	1	1	1
COG3770	M	Murein endopeptidase	0	0	0	0	0	0	0	0	0	0	0	0	0	0	0	0	0	0	0	0	0	0	0	0	0	0	0	0	1	1	1	1	1	1	1	1	1	1	1	1	1	1	1	1	1	1	1
COG2270	R	MFS-type transporter involved in bile tolerance, Atg22 family	0	0	0	0	0	0	0	0	0	0	0	0	0	0	0	0	0	0	0	0	0	0	0	0	0	0	0	1	1	1	1	1	3	1	1	1	0	1	1	1	1	1	1	1	0	1	1
COG1733	K	DNA-binding transcriptional regulator, HxlR family	0	0	0	0	0	0	0	0	0	0	0	0	0	0	0	0	0	0	1	1	1	1	2	2	1	2	2	2	1	2	1	1	3	1	1	1	1	1	1	1	1	0	1	1	1	2	0
COG0685	E	5,10-methylenetetrahydrofolate reductase	0	0	0	0	0	0	0	0	0	0	0	0	0	0	1	1	2	1	0	0	0	0	2	2	2	3	2	1	0	2	2	2	1	1	3	2	2	2	2	2	2	1	2	2	2	2	2
COG1172	G	Ribose/xylose/arabinose/galactoside ABC-type transport system, permease component	1	1	1	0	0	0	0	0	0	0	0	0	0	0	0	0	1	0	0	0	0	0	7	8	0	0	0	11	4	3	0	1	3	3	2	2	3	1	1	1	1	9	8	8	12	5	1
COG1879	G	ABC-type sugar transport system, periplasmic component, contains N-terminal xre family HTH domain	2	2	2	0	0	0	0	0	0	0	0	0	0	0	0	0	1	0	0	0	0	0	4	6	0	0	0	12	5	3	3	1	2	3	2	2	4	2	2	1	2	6	6	7	10	6	2
COG2723	G	Beta-glucosidase/6-phospho-beta-glucosidase/beta-galactosidase	5	7	6	0	0	0	0	0	0	0	0	0	0	0	0	0	0	0	0	0	0	0	1	1	0	0	0	1	1	1	1	1	1	0	1	1	1	1	1	2	1	0	0	2	0	0	1
COG3839	G	ABC-type sugar transport system, ATPase component	2	2	1	0	0	0	0	0	0	0	0	0	0	0	0	0	0	0	1	1	1	1	15	12	3	2	2	13	15	7	10	5	4	1	5	3	5	7	7	3	7	11	13	14	21	4	9
COG0143	J	Methionyl-tRNA synthetase	3	3	3	1	1	1	0	1	1	0	1	1	0	1	1	0	1	0	1	1	1	1	0	1	1	1	1	0	1	1	1	1	2	1	1	1	1	1	1	2	1	1	1	1	1	1	1
COG4544	S	Uncharacterized conserved protein	0	0	0	0	0	0	0	0	0	0	0	0	0	0	0	0	0	0	0	0	0	0	0	0	0	0	0	0	0	1	1	0	1	0	0	0	0	1	1	1	1	1	1	1	1	0	1
COG2071	E	Gamma-glutamyl-gamma-aminobutyrate hydrolase PuuD (putrescine degradation), contains GATase1-like domain	0	0	0	0	0	0	0	0	0	0	0	0	0	0	0	0	0	0	0	0	0	0	0	0	0	0	0	1	0	1	1	1	0	1	1	1	1	1	1	1	1	1	1	1	0	1	1
COG3193	S	Uncharacterized conserved protein GlcG, DUF336 family	0	0	0	0	0	0	0	0	0	0	0	0	0	0	1	1	0	0	0	0	0	0	1	1	0	0	0	3	0	0	0	1	0	2	2	2	2	1	0	1	1	2	2	2	2	0	0
COG2225	C	Malate synthase	0	0	0	0	0	0	0	0	0	0	0	0	0	0	1	2	0	0	1	1	1	1	1	1	0	1	0	1	2	1	2	1	1	1	1	1	1	1	1	1	1	1	1	1	1	1	1
COG1159	J	GTPase Era, involved in 16S rRNA processing	1	0	2	1	1	1	1	1	1	1	1	1	0	1	2	1	1	1	1	1	1	1	1	1	1	0	1	1	0	2	2	1	1	1	1	1	1	1	1	1	1	1	1	1	1	1	1
COG5447	S	Uncharacterized protein	0	0	0	0	0	0	0	0	0	0	0	0	0	0	0	0	0	0	0	0	0	0	0	0	0	0	0	1	0	1	1	1	1	1	1	1	1	1	1	1	1	1	1	1	1	1	1
COG0287	E	Prephenate dehydrogenase	0	0	0	0	0	0	0	0	0	0	0	0	0	0	1	1	1	1	1	1	1	1	1	1	1	1	1	1	1	1	1	1	0	0	1	1	1	1	1	1	1	1	1	1	1	1	1
COG3703	P	Cation transport regulator ChaC	0	0	0	0	0	0	0	0	0	0	0	0	0	0	0	0	0	0	0	0	0	0	1	1	0	0	0	1	1	1	1	1	1	0	0	0	0	1	1	1	1	1	1	1	1	1	1
COG5488	S	Uncharacterized membrane protein	0	0	0	0	0	0	0	0	0	0	0	0	0	0	0	0	0	0	0	0	0	0	0	0	1	1	1	0	0	1	1	1	0	0	0	0	0	1	1	1	1	1	0	0	1	0	1
COG1610	S	Uncharacterized conserved protein YqeY	0	0	0	0	0	0	0	0	0	0	0	0	0	0	0	0	1	1	1	1	1	1	1	1	0	1	1	1	0	1	1	1	1	1	1	1	1	1	1	1	1	1	0	0	0	1	1
COG4665	Q	TRAP-type mannitol/chloroaromatic compound transport system, small permease component	0	0	0	0	0	0	0	0	0	0	0	0	0	0	1	0	1	1	2	2	2	2	2	2	1	2	2	2	1	2	2	2	1	2	3	3	3	1	1	1	1	2	2	2	4	3	3
COG1040	R	Predicted amidophosphoribosyltransferases	0	0	0	1	1	2	1	1	2	1	1	1	0	1	1	0	1	2	1	1	0	1	1	1	0	0	1	1	0	1	1	1	1	0	0	0	0	1	1	1	1	1	1	1	1	1	1
COG0695	O	Glutaredoxin	0	0	0	1	1	1	1	1	1	1	1	1	0	1	1	1	0	0	1	1	1	1	2	1	1	1	1	0	0	2	1	1	1	2	1	0	2	1	1	1	1	1	1	1	1	1	2
COG2169	L	Methylphosphotriester-DNA--protein-cysteine methyltransferase (N-terminal fragment of Ada), contains Zn-binding and two AraC-type DNA-binding domains	0	0	0	0	0	0	0	0	0	0	0	0	0	0	0	0	0	0	0	0	0	0	1	1	0	0	0	1	0	0	0	0	0	0	0	0	0	1	1	1	1	0	0	0	1	0	1
COG1893	H	Ketopantoate reductase	0	0	0	0	0	0	0	0	0	0	0	0	0	0	1	1	0	0	0	0	0	0	0	0	1	1	1	1	0	1	0	0	0	0	0	0	0	0	1	1	0	3	3	3	0	0	0
COG3917	Q	2-hydroxychromene-2-carboxylate isomerase	0	0	0	0	0	0	0	0	0	0	0	0	0	0	0	0	0	0	0	0	0	0	0	0	1	2	0	5	3	2	2	1	0	0	1	1	1	1	1	1	1	1	1	1	1	0	0
COG2008	E	Threonine aldolase	0	0	0	0	0	0	0	0	0	0	0	0	0	0	0	0	0	0	0	0	0	0	1	1	1	0	0	1	1	1	1	1	1	0	1	1	1	1	1	1	1	1	1	1	1	0	1
COG2983	S	Uncharacterized cysteine cluster protein YcgN, CxxCxxCC family	0	0	0	0	0	0	0	0	0	0	0	0	0	0	1	0	0	0	0	0	0	0	1	1	1	1	1	1	1	1	1	1	1	0	1	1	1	1	1	1	1	1	1	1	1	1	1
COG0196	H	FAD synthase	1	1	1	1	1	1	1	1	1	1	1	1	0	1	1	1	1	2	1	1	1	1	1	1	1	1	1	1	1	1	1	1	1	0	1	1	1	1	1	1	1	1	1	1	1	1	1
COG4233	OC	Thiol-disulfide interchange protein, contains DsbC and DsbD domains	0	0	0	0	0	0	0	0	0	0	0	0	0	0	0	0	0	0	0	0	0	0	0	0	0	0	0	1	0	1	1	1	1	0	1	0	1	1	1	1	1	1	1	1	1	1	1
COG0746	H	Molybdopterin-guanine dinucleotide biosynthesis protein A	0	0	0	0	0	0	0	0	0	0	0	0	0	0	1	0	0	1	1	1	1	1	0	1	2	1	1	1	1	1	1	1	1	0	1	1	1	1	1	1	1	1	1	1	1	1	1
COG1526	C	Formate dehydrogenase assembly factor FdhD	0	0	0	0	0	0	0	0	0	0	0	0	0	0	0	0	0	1	1	1	1	1	0	1	0	1	1	1	1	1	1	1	0	0	1	1	1	1	1	2	1	1	1	1	1	1	1
COG1296	E	Predicted branched-chain amino acid permease (azaleucine resistance)	0	0	0	0	0	0	0	0	0	0	0	0	0	0	0	0	1	1	1	0	1	1	1	1	0	1	1	2	1	1	1	1	0	0	1	1	1	2	2	1	2	1	1	1	2	1	2
COG4392	E	Branched-chain amino acid transport protein	0	0	0	0	0	0	0	0	0	0	0	0	0	0	0	0	1	1	0	0	0	0	1	1	1	1	1	1	1	1	1	1	1	0	1	1	1	2	2	1	2	1	1	1	0	0	0
COG2267	I	Lysophospholipase, alpha-beta hydrolase superfamily	0	0	0	0	0	0	0	0	0	0	0	0	0	0	1	0	0	0	1	1	1	1	1	1	2	1	2	2	1	2	2	1	1	0	0	0	0	1	1	1	0	1	1	1	2	2	2
COG3255	I	Putative sterol carrier protein	0	0	0	0	0	0	0	0	0	0	0	0	0	0	0	0	0	0	0	0	0	0	1	1	0	0	0	1	1	1	1	1	1	0	0	0	0	2	2	1	2	1	1	1	0	0	1
COG0567	C	2-oxoglutarate dehydrogenase complex, dehydrogenase (E1) component, and related enzymes	0	0	0	1	1	1	1	1	1	1	1	1	0	1	1	1	0	0	1	1	1	1	1	1	1	1	1	1	0	1	2	1	1	1	1	1	1	1	1	1	1	1	1	1	1	1	1
COG3258	C	Cytochrome c	0	0	0	0	0	0	0	0	0	0	0	0	0	0	0	0	0	0	0	0	0	0	0	0	0	0	0	1	0	0	0	0	0	3	1	1	1	0	0	1	0	0	0	0	1	0	0
COG5501	S	Predicted secreted protein	0	0	0	0	0	0	0	0	0	0	0	0	0	0	0	0	0	0	1	1	1	1	0	0	1	0	1	2	1	1	1	0	0	1	1	1	1	1	1	1	1	1	1	1	1	0	0
COG3383	R	Predicted molibdopterin-dependent oxidoreductase YjgC	0	0	0	0	0	0	0	0	0	0	0	0	0	0	1	1	1	1	1	1	1	1	1	1	0	1	1	2	1	1	1	1	1	1	1	1	1	1	1	1	1	1	1	1	0	1	1
COG0406	G	Broad specificity phosphatase PhoE	0	0	0	0	0	0	0	0	0	0	0	0	0	0	1	0	0	0	0	0	0	0	1	2	2	2	2	3	2	5	4	3	3	1	2	1	2	2	3	1	3	4	5	5	3	1	1
COG2607	R	Predicted ATPase, AAA+ superfamily	0	0	0	0	0	0	0	0	0	0	0	0	0	0	0	0	0	0	0	0	0	0	0	0	0	0	0	1	1	1	1	1	1	0	1	1	1	1	1	1	1	1	1	1	1	0	1
COG5266	R	Uncharacterized conserved protein, contains GH25 family domain	0	0	0	0	0	0	0	0	0	0	0	0	0	0	1	1	0	0	0	0	0	0	0	0	0	0	0	0	0	0	0	0	1	0	0	0	0	0	1	1	0	0	0	0	0	0	1
COG1600	J	Epoxyqueuosine reductase QueG (queuosine biosynthesis)	0	0	0	0	0	0	0	0	0	0	0	0	0	0	1	1	0	0	0	0	0	0	1	1	2	2	2	1	0	1	1	1	1	0	1	1	2	1	1	1	1	1	1	1	1	1	1
COG0744	M	Membrane carboxypeptidase (penicillin-binding protein)	0	0	0	0	0	0	0	0	0	0	0	0	0	0	1	1	0	0	0	0	0	0	2	1	0	0	0	2	1	3	2	2	2	1	1	1	1	2	2	2	2	2	1	1	4	2	3
COG0070	E	Glutamate synthase domain 3	0	0	0	0	0	0	0	0	0	0	0	0	0	0	1	1	3	1	2	2	2	2	0	1	0	0	0	1	1	0	0	1	0	1	1	1	1	0	0	1	0	1	2	2	0	2	0
COG1385	J	16S rRNA U1498 N3-methylase RsmE	0	0	0	0	0	0	0	0	0	0	0	0	0	0	2	2	0	0	1	1	1	1	1	1	2	2	2	1	0	1	1	1	1	0	1	1	1	0	1	1	1	1	1	1	1	0	1
COG3572	H	Gamma-glutamylcysteine synthetase	0	0	0	0	0	0	0	0	0	0	0	0	0	0	0	0	0	0	0	0	0	0	0	0	0	0	0	1	1	1	1	1	0	2	1	1	1	1	1	1	0	1	1	1	1	0	1
COG0344	I	Phospholipid biosynthesis protein PlsY, probable glycerol-3-phosphate acyltransferase	0	0	0	0	0	0	0	0	0	0	0	0	0	0	0	0	1	1	1	1	1	1	1	1	0	0	0	1	1	1	0	1	1	0	1	1	1	1	1	1	1	1	1	1	1	1	1
COG0044	F	Dihydroorotase or related cyclic amidohydrolase	0	0	0	0	0	0	0	0	0	0	0	0	0	0	0	0	0	0	3	3	3	3	1	1	0	0	0	2	2	4	2	2	1	1	2	3	2	1	1	1	1	2	2	2	2	1	2
COG1977	H	Molybdopterin converting factor, small subunit	0	0	0	0	0	0	0	0	0	0	0	0	0	0	1	1	1	1	1	1	1	1	1	1	1	1	1	0	1	1	1	1	1	0	1	1	1	1	1	1	1	1	1	1	1	0	1
COG0031	E	Cysteine synthase	0	0	0	0	0	0	0	0	0	0	0	0	0	0	1	0	1	1	1	1	0	1	0	1	3	3	3	1	1	2	1	1	1	0	1	0	1	1	1	1	1	3	3	3	1	1	2
COG3264	M	Small-conductance mechanosensitive channel	0	0	0	0	0	0	0	0	0	0	0	0	0	0	0	0	0	0	0	0	0	0	2	2	1	1	0	1	3	4	3	2	2	0	1	0	1	1	1	1	0	1	1	1	1	3	1
COG4530	S	Uncharacterized protein	0	0	0	0	0	0	0	0	0	0	0	0	0	0	0	0	0	0	0	0	0	0	0	0	0	0	0	0	0	0	1	1	0	1	1	1	1	1	1	1	1	1	1	1	1	1	1
COG0646	E	Methionine synthase I (cobalamin-dependent), methyltransferase domain	0	0	0	0	0	0	0	0	0	0	0	0	0	0	1	0	0	0	1	1	1	1	1	1	1	1	1	1	0	1	1	1	2	1	1	1	1	1	1	1	1	1	1	1	1	1	1
COG2166	O	Sulfur transfer protein SufE, Fe-S center assembly	0	0	0	0	0	0	0	0	0	0	0	0	0	0	0	0	0	0	1	1	1	1	0	0	0	0	0	1	1	1	0	1	1	0	1	1	1	1	1	1	1	1	1	1	1	1	1
COG0299	F	Folate-dependent phosphoribosylglycinamide formyltransferase PurN	0	0	0	1	1	1	1	1	1	1	1	1	0	1	1	1	1	0	1	1	1	1	0	1	0	1	1	1	1	1	1	1	0	0	1	1	0	1	1	1	1	1	1	1	1	1	1
COG3345	G	Alpha-galactosidase	0	0	0	0	0	0	0	0	0	0	0	0	0	0	0	0	0	0	0	0	0	0	1	1	0	1	1	0	0	0	0	1	1	1	0	0	0	1	1	1	1	0	0	0	1	1	1
COG1722	L	Exonuclease VII small subunit	0	0	0	1	1	1	0	1	1	1	1	1	0	1	0	1	1	1	0	0	0	0	1	1	1	1	1	1	0	1	1	1	1	1	1	1	1	1	1	1	1	1	1	1	1	1	1
COG1739	R	Putative translation regulator, IMPACT (imprinted ancient) protein family	0	0	0	0	0	0	0	0	0	0	0	0	0	0	0	0	0	0	0	0	0	0	1	1	0	0	0	1	1	1	0	1	1	0	1	1	1	1	1	1	1	1	1	1	1	0	0
COG2890	J	Methylase of polypeptide chain release factors	1	1	1	3	2	1	2	2	2	2	2	1	0	1	2	1	1	1	2	2	2	2	1	2	2	2	2	1	0	1	0	1	1	0	1	0	0	1	1	1	1	1	1	1	1	1	1
COG3070	K	Transcriptional regulator of competence genes, TfoX/Sxy family	0	0	0	0	0	0	0	0	0	0	0	0	0	0	0	0	0	0	0	0	0	0	0	0	0	0	0	0	0	1	0	0	1	0	0	0	0	1	1	1	1	0	0	0	0	1	0
COG0399	M	dTDP-4-amino-4,6-dideoxygalactose transaminase	0	0	0	0	0	0	0	0	0	0	0	0	0	0	0	0	2	1	2	2	1	2	1	1	0	0	0	3	2	2	1	2	0	0	1	1	1	1	1	1	1	1	1	1	2	1	3
COG1664	Z	Cytoskeletal protein CcmA, bactofilin family	0	0	0	0	0	0	0	0	0	0	0	0	0	0	1	0	0	0	1	1	1	1	0	0	1	1	1	1	1	1	1	1	0	1	1	1	1	2	2	1	2	3	3	3	0	0	0
COG2833	S	Uncharacterized conserved protein, contains ferritin-like DUF455 domain	0	0	0	0	0	0	0	0	0	0	0	0	0	0	0	0	0	0	0	0	0	0	0	0	0	0	0	1	0	1	1	1	0	1	1	0	1	1	1	1	1	1	1	1	1	1	0
COG0006	E	Xaa-Pro aminopeptidase	1	1	1	0	1	1	1	1	1	1	0	1	0	1	2	2	1	1	4	4	4	4	5	5	1	2	3	10	5	6	5	4	3	1	6	5	6	6	6	3	6	7	7	7	1	6	5
COG5482	S	Uncharacterized protein	0	0	0	0	0	0	0	0	0	0	0	0	0	0	0	0	0	0	0	0	0	0	2	1	0	0	0	1	0	1	1	1	1	0	1	1	1	1	1	1	1	0	0	0	1	2	0
COG4341	R	Predicted HD phosphohydrolase	0	0	0	0	0	0	0	0	0	0	0	0	0	0	1	1	0	0	0	0	0	0	0	0	0	1	0	2	1	0	2	1	0	0	0	0	0	1	1	2	1	0	1	1	0	0	0
COG0315	H	Molybdenum cofactor biosynthesis enzyme	0	0	0	0	0	0	0	0	0	0	0	0	0	0	1	1	1	1	1	1	1	1	1	1	1	1	1	0	0	1	0	1	0	0	1	0	0	1	1	1	0	1	1	1	1	1	1
COG0134	E	Indole-3-glycerol phosphate synthase	0	0	0	0	0	0	0	0	0	0	0	0	0	0	1	1	1	1	1	1	1	1	1	1	0	1	0	0	0	1	1	1	0	0	1	0	0	1	1	1	1	1	1	1	1	1	1
COG0547	E	Anthranilate phosphoribosyltransferase	0	0	0	0	0	0	0	0	0	0	0	0	0	0	1	1	2	2	1	1	1	1	1	1	0	1	1	1	0	1	0	1	0	0	1	0	1	1	1	1	1	1	1	1	1	1	1
COG0512	EH	Anthranilate/para-aminobenzoate synthase component II	0	0	0	1	1	1	1	1	1	1	1	1	0	1	2	2	1	1	1	1	1	1	1	1	0	0	1	1	0	1	0	1	0	1	1	0	1	1	1	1	1	1	1	1	0	1	0
COG1167	KE	DNA-binding transcriptional regulator, MocR family, contains an aminotransferase domain	0	0	0	0	0	0	0	0	0	0	0	0	0	0	0	0	0	0	0	0	0	0	6	7	0	1	1	4	2	2	2	3	1	0	0	0	0	1	1	1	1	2	2	2	7	3	2
COG0263	E	Glutamate 5-kinase	0	0	0	0	0	0	0	0	0	0	0	0	0	0	0	0	1	1	1	1	1	1	1	1	0	2	1	1	1	1	1	1	0	1	1	1	1	1	1	1	1	1	1	1	1	1	1
COG0014	E	Gamma-glutamyl phosphate reductase	0	0	0	0	0	0	0	0	0	0	0	0	0	0	1	0	1	1	1	1	1	1	0	1	1	1	1	1	2	1	0	1	0	1	1	1	1	1	1	1	1	1	1	1	1	1	1
COG3894	S	Uncharacterized 2Fe-2 and 4Fe-4S clusters-containing protein, contains DUF4445 domain	0	0	0	0	0	0	0	0	0	0	0	0	0	0	0	0	0	0	0	0	0	0	0	1	1	1	1	0	1	1	0	0	1	1	1	1	1	1	0	1	1	1	1	1	1	1	1
COG2761	O	Predicted dithiol-disulfide isomerase, DsbA family	0	0	0	0	0	0	0	0	0	0	0	0	0	0	0	0	0	0	0	0	0	0	0	0	0	0	0	2	2	1	1	1	0	0	1	0	1	1	1	1	1	1	1	1	1	1	1
COG1426	D	Cytoskeletal protein RodZ, contains Xre-like HTH and DUF4115 domains	0	0	0	0	0	0	0	0	0	0	0	0	0	0	1	0	0	0	0	0	0	0	1	0	0	0	0	0	0	1	1	1	0	0	1	1	0	1	1	1	1	1	1	1	0	0	0
COG0824	I	Acyl-CoA thioesterase FadM	0	0	0	0	0	0	0	0	0	0	0	0	0	0	3	1	1	1	1	1	1	1	0	1	4	4	4	1	2	3	0	2	2	0	2	1	2	4	3	2	3	3	3	3	1	3	3
COG0498	E	Threonine synthase	0	0	0	0	0	0	0	0	0	0	0	0	0	0	1	1	1	1	1	1	0	1	0	1	1	1	0	1	0	1	1	1	1	1	1	1	1	1	1	2	1	1	1	1	1	1	1
COG3346	O	Cytochrome oxidase assembly protein ShyY1	0	0	0	1	1	1	1	1	1	1	1	1	0	1	0	0	0	1	1	1	0	1	1	1	2	1	1	1	0	1	1	1	1	1	1	1	1	1	1	1	1	1	1	1	1	1	1
COG3605	T	Signal transduction protein containing GAF and PtsI domains	0	0	0	0	0	0	0	0	0	0	0	0	0	0	0	0	0	0	0	0	0	0	1	0	1	1	1	1	1	1	1	1	2	0	1	1	1	1	1	1	1	1	1	1	1	1	1
COG2207	K	AraC-type DNA-binding domain and AraC-containing proteins	0	0	0	0	0	0	0	0	0	0	0	0	0	0	1	0	0	0	0	0	0	0	3	3	7	14	8	10	7	7	6	2	1	1	1	0	1	1	1	1	1	0	1	0	10	1	1
COG0623	I	Enoyl-[acyl-carrier-protein] reductase (NADH)	0	0	0	0	0	0	0	0	0	0	0	0	0	0	0	0	0	0	1	0	1	1	1	1	0	0	0	2	0	2	2	2	2	2	2	2	2	2	2	2	2	2	2	2	2	2	2
COG1957	F	Inosine-uridine nucleoside N-ribohydrolase	0	0	0	0	0	0	0	0	0	0	0	0	0	0	0	0	0	0	0	0	0	0	1	1	0	0	0	2	0	1	1	1	1	0	1	0	1	2	2	2	2	1	1	1	2	1	0
COG0397	S	Uncharacterized conserved protein YdiU, UPF0061 family	0	0	0	0	0	0	0	0	0	0	0	0	0	0	1	1	0	0	0	1	1	1	1	1	1	1	1	1	0	1	1	1	1	0	1	1	1	1	1	1	1	1	1	1	1	0	1
COG2009	C	Succinate dehydrogenase/fumarate reductase, cytochrome b subunit	0	0	0	1	1	1	1	1	1	1	1	1	0	1	1	1	0	0	1	1	1	1	1	1	1	1	1	1	0	1	1	2	0	1	1	1	1	1	1	1	1	1	2	2	1	1	1
COG0129	EG	Dihydroxyacid dehydratase/phosphogluconate dehydratase	0	0	0	0	0	0	0	0	0	0	0	0	0	0	1	1	1	1	1	1	1	1	3	3	2	2	2	3	3	2	1	3	5	3	3	2	2	3	3	3	3	3	3	3	3	3	3
COG0072	J	Phenylalanyl-tRNA synthetase beta subunit	1	1	0	1	1	0	1	1	1	1	1	0	0	0	1	0	1	2	1	1	1	1	1	1	1	1	1	1	2	1	1	1	1	1	1	0	1	1	1	1	1	1	1	1	1	1	1
COG5590	H	Ubiquinone biosynthesis protein COQ9	0	0	0	0	0	0	0	0	0	0	0	0	0	0	0	0	0	0	0	0	0	0	0	0	0	0	0	1	1	1	1	1	1	0	1	0	1	1	1	1	1	1	1	1	0	0	0
COG1473	R	Metal-dependent amidase/aminoacylase/carboxypeptidase	0	0	0	0	0	0	0	0	0	0	0	0	0	0	0	0	0	0	0	0	0	0	1	1	4	2	3	7	3	4	5	5	2	2	2	2	3	2	2	2	2	3	3	3	2	1	2
COG4446	S	Uncharacterized conserved protein, DUF1499 family	0	0	0	0	0	0	0	0	0	0	0	0	0	0	0	0	0	0	0	0	0	0	2	2	0	0	0	0	0	0	0	0	1	0	0	0	0	1	1	1	1	0	0	0	0	0	1
COG0761	I	4-Hydroxy-3-methylbut-2-enyl diphosphate reductase IspH	0	0	0	1	1	1	1	1	1	1	1	1	0	1	1	1	1	1	0	0	0	0	1	1	1	1	1	1	0	1	1	1	1	1	1	1	1	1	1	1	1	1	1	1	1	1	1
COG1432	S	Uncharacterized conserved protein, LabA/DUF88 family	0	0	0	0	0	0	0	0	0	0	0	0	0	0	0	0	0	0	0	1	0	0	1	1	0	0	0	2	1	1	1	1	1	1	1	1	1	1	1	1	1	1	1	1	0	1	1
COG1758	K	DNA-directed RNA polymerase, subunit K/omega	0	0	0	1	1	1	1	1	1	1	1	1	0	1	1	0	1	1	1	1	1	1	1	1	1	1	1	1	1	1	0	1	1	1	1	1	1	1	1	1	1	1	1	1	1	1	1
COG4172	Q	ABC-type microcin C transport system, duplicated ATPase component YejF	0	0	0	1	1	1	1	1	1	1	1	1	0	1	0	0	0	0	1	1	1	1	0	1	0	0	0	2	1	1	2	2	1	0	0	0	0	1	1	2	1	2	2	2	1	1	2
COG0696	G	Phosphoglycerate mutase (BPG-independent, AlkP superfamily)	1	1	1	1	1	1	1	1	1	1	1	1	0	1	1	2	1	1	1	1	1	1	1	1	1	1	1	0	0	1	1	1	0	0	0	0	0	1	1	1	1	1	1	1	0	0	0
COG3768	S	Uncharacterized membrane protein YcjF, UPF0283 family	0	0	0	0	0	0	0	0	0	0	0	0	0	0	0	0	0	0	0	0	0	0	0	0	0	0	0	1	0	1	0	1	0	0	0	0	0	1	1	1	1	0	0	0	1	2	1
COG0578	C	Glycerol-3-phosphate dehydrogenase	0	0	0	0	0	0	0	0	0	0	0	0	0	0	3	2	0	0	0	0	0	0	0	1	1	1	1	2	0	1	1	1	0	0	1	0	0	0	0	1	0	1	1	1	2	1	1
COG3127	Q	Predicted ABC-type transport system involved in lysophospholipase L1 biosynthesis, permease component	0	0	0	0	0	0	0	0	0	0	0	0	0	0	1	1	0	0	1	1	1	1	0	0	1	1	1	1	0	2	2	1	2	0	0	0	0	1	1	1	1	0	0	0	1	1	1
COG3222	S	Uncharacterized conserved protein, glycosyltransferase A (GT-A) superfamily, DUF2064 family	0	0	0	0	0	0	0	0	0	0	0	0	0	0	0	0	0	0	0	0	0	0	0	0	0	0	0	1	0	0	0	0	0	1	1	1	1	1	1	1	1	0	0	0	0	0	0
COG2301	G	Citrate lyase beta subunit	0	0	0	0	0	0	0	0	0	0	0	0	0	0	1	1	0	0	1	1	1	1	0	1	1	1	2	3	3	2	1	2	2	1	0	1	0	3	2	2	2	4	4	4	1	1	2
COG3386	G	Sugar lactone lactonase YvrE	0	0	0	0	0	0	0	0	0	0	0	0	0	0	0	0	0	0	0	0	0	0	3	2	2	2	2	4	3	1	1	1	2	1	0	1	1	1	1	1	1	3	3	3	4	2	3
COG0800	G	2-keto-3-deoxy-6-phosphogluconate aldolase	0	0	0	0	0	0	0	0	0	0	0	0	0	0	1	1	0	0	0	0	0	0	3	1	1	1	1	3	1	2	1	2	2	2	1	1	2	2	2	1	3	3	3	3	2	2	2
COG3734	G	2-keto-3-deoxy-galactonokinase	0	0	0	0	0	0	0	0	0	0	0	0	0	0	0	0	0	0	0	0	0	0	3	0	0	0	0	2	0	1	1	1	1	1	0	0	1	1	1	1	2	2	2	2	2	1	1
COG2927	L	DNA polymerase III, chi subunit	0	0	0	0	0	0	0	0	0	0	0	0	0	0	1	1	0	0	1	1	1	1	1	0	1	1	1	1	0	1	1	1	1	0	0	0	0	1	1	1	1	0	1	1	1	1	1
COG2095	E	Small neutral amino acid transporter SnatA, MarC family	0	0	0	0	0	0	0	0	0	0	0	0	0	0	1	0	0	0	0	0	0	0	0	0	0	0	0	4	3	1	1	1	2	0	0	0	0	1	1	1	1	0	1	1	1	0	2
COG1435	F	Thymidine kinase	0	0	0	1	1	1	1	1	1	1	1	1	0	2	0	0	0	0	0	0	0	0	1	1	2	2	2	1	1	1	1	1	1	0	1	0	1	1	1	1	0	1	1	1	1	1	1
COG2945	R	Alpha/beta superfamily hydrolase	0	0	0	0	0	0	0	0	0	0	0	0	0	0	0	0	0	0	0	0	0	0	0	0	0	0	0	0	0	1	1	1	2	1	1	1	1	1	1	1	1	1	1	1	2	1	1
COG0038	P	H+/Cl- antiporter ClcA	0	0	0	0	0	0	0	0	0	0	0	0	0	0	1	1	0	0	0	0	0	0	0	0	0	0	0	1	1	1	1	1	0	1	1	0	1	1	1	1	0	1	1	1	1	1	1
COG0790	T	TPR repeat	0	0	0	0	0	0	0	0	0	0	0	0	0	0	0	0	1	0	1	0	0	0	2	1	0	0	0	1	0	2	1	1	0	2	1	1	1	1	0	1	1	1	2	1	6	7	5
COG2124	QV	Cytochrome P450	0	0	0	0	0	0	0	0	0	0	0	0	0	0	6	2	0	0	0	0	0	0	0	0	4	13	8	1	2	2	1	5	2	0	0	0	0	3	3	1	2	2	3	4	4	3	2
COG0717	F	Deoxycytidine triphosphate deaminase	0	0	0	0	0	0	0	0	0	0	0	0	0	0	1	1	0	0	1	2	1	2	0	1	1	1	2	1	1	1	1	1	1	1	1	1	1	1	1	1	1	1	1	1	1	1	1
COG1472	G	Periplasmic beta-glucosidase and related glycosidases	0	0	0	0	0	0	0	0	0	0	0	0	0	0	0	0	1	1	1	1	1	1	0	0	1	3	3	1	1	1	1	1	1	0	1	1	1	1	0	1	1	1	1	1	1	1	1
COG0834	ET	ABC-type amino acid transport/signal transduction system, periplasmic component/domain	0	0	0	0	0	0	0	0	0	0	0	0	0	0	0	0	2	2	2	2	2	2	4	4	0	0	0	8	6	5	6	4	5	4	4	3	4	2	1	2	1	2	4	4	6	6	6
COG5387	O	Chaperone required for the assembly of the mitochondrial F1-ATPase	0	0	0	0	0	0	0	0	0	0	0	0	0	0	0	0	0	0	0	0	0	0	0	0	0	0	0	1	1	1	1	1	1	1	1	1	1	1	1	1	1	1	1	1	1	0	1
COG0546	C	Phosphoglycolate phosphatase, HAD superfamily	0	0	0	0	0	0	0	0	0	0	0	0	0	0	2	2	2	4	2	2	2	2	2	1	1	1	1	4	2	3	2	3	3	1	3	2	4	3	2	3	3	4	5	5	2	2	0
COG0126	G	3-phosphoglycerate kinase	3	3	3	1	1	1	1	1	1	1	1	1	0	1	1	1	1	1	1	1	1	1	1	1	1	1	1	1	0	1	1	2	1	0	1	2	1	1	1	1	1	1	1	1	1	1	1
COG3588	G	Fructose-bisphosphate aldolase class 1	0	0	0	0	0	0	0	0	0	0	0	0	0	0	0	0	0	0	0	0	0	0	1	1	0	0	0	1	1	0	0	1	2	0	0	0	0	1	1	1	1	1	1	1	1	0	1
COG2919	D	Cell division protein FtsB	0	0	0	1	1	1	1	1	1	1	1	1	0	1	1	0	0	0	1	1	1	1	0	1	0	1	1	1	0	1	1	0	0	0	0	0	0	1	1	1	1	0	0	0	1	1	1
COG1071	C	TPP-dependent pyruvate or acetoin dehydrogenase subunit alpha	2	2	2	0	0	0	0	0	0	0	0	0	0	0	0	0	1	0	0	0	0	0	0	0	1	2	2	2	1	1	1	1	1	1	1	0	1	1	1	1	1	2	2	2	2	1	1
COG0012	J	Ribosome-binding ATPase YchF, GTP1/OBG family	2	2	1	1	1	1	1	1	1	1	1	1	0	0	1	1	1	0	1	1	1	1	1	1	1	1	1	1	2	1	1	1	1	1	1	1	1	1	1	1	1	1	1	1	0	1	1
COG1921	J	Seryl-tRNA(Sec) selenium transferase	0	0	0	0	0	0	0	0	0	0	0	0	0	0	0	0	0	0	0	0	0	0	0	0	2	2	3	0	0	0	0	0	0	0	0	0	0	1	0	2	0	0	0	0	0	0	0
COG3276	J	Selenocysteine-specific translation elongation factor	0	0	0	0	0	0	0	0	0	0	0	0	0	0	0	0	0	0	0	0	0	0	0	0	2	2	2	0	0	0	0	0	0	0	0	0	0	1	0	1	0	0	0	0	0	0	0
COG0854	H	Pyridoxine 5'-phosphate synthase PdxJ	0	0	0	1	1	1	1	1	1	1	1	1	0	1	1	1	1	0	1	1	1	1	0	1	1	1	1	1	1	1	1	1	1	1	1	1	1	1	1	1	1	1	1	1	1	1	1
COG4662	P	ABC-type tungstate transport system, periplasmic component	0	0	0	0	0	0	0	0	0	0	0	0	0	0	0	0	0	0	0	0	0	0	1	1	0	0	0	0	0	1	1	1	1	0	1	1	1	1	1	1	1	1	1	1	0	1	0
COG2303	IR	Choline dehydrogenase or related flavoprotein	0	0	0	0	0	0	0	0	0	0	0	0	0	0	5	2	0	0	1	1	1	1	3	3	3	4	4	9	7	3	2	2	2	3	4	4	4	4	4	2	4	5	5	5	4	2	5
COG2759	F	Formyltetrahydrofolate synthetase	0	0	0	0	0	0	0	0	0	0	0	0	0	0	0	0	1	1	1	1	1	1	1	1	0	1	1	2	1	1	2	1	1	1	1	1	1	1	1	1	1	1	1	1	1	0	1
COG0007	H	Uroporphyrinogen-III methylase (siroheme synthase)	0	0	0	0	0	0	0	0	0	0	0	0	0	0	1	0	1	1	1	1	1	1	1	1	1	1	1	3	2	2	1	2	0	1	2	2	2	2	2	2	2	2	2	2	2	2	2
COG1797	H	Cobyrinic acid a,c-diamide synthase	0	0	0	0	0	0	0	0	0	0	0	0	0	0	2	1	0	0	0	0	0	0	0	0	0	0	0	1	1	1	1	1	0	0	1	2	1	1	1	1	1	1	1	1	1	1	1
COG0497	L	DNA repair ATPase RecN	0	0	0	0	0	0	0	0	0	0	0	0	0	0	2	1	1	1	1	1	1	0	0	1	1	1	0	1	1	1	1	1	1	1	1	1	1	1	1	2	1	1	1	1	1	1	1
COG2343	S	Uncharacterized conserved protein, DUF427 family	0	0	0	0	0	0	0	0	0	0	0	0	0	0	0	0	0	0	0	0	0	0	0	0	1	1	0	1	0	1	1	0	0	0	0	0	0	1	1	1	1	0	0	0	0	0	1
COG4123	J	tRNA1(Val) A37 N6-methylase TrmN6	1	1	1	0	0	0	0	0	0	1	0	1	0	0	1	0	0	1	0	0	0	0	0	0	0	0	0	1	1	2	1	1	1	0	1	0	1	1	1	1	1	1	1	1	1	1	1
COG4333	S	Uncharacterized protein	0	0	0	0	0	0	0	0	0	0	0	0	0	0	0	0	0	0	0	0	0	0	1	1	1	1	1	1	0	1	1	1	1	0	1	1	1	1	1	1	1	1	1	1	0	0	0
COG3825	S	Uncharacterized conserved protein, contains von Willebrand factor type A (vWA) domain	0	0	0	0	0	0	0	0	0	0	0	0	0	0	1	0	0	0	0	0	0	0	0	0	1	1	1	1	0	1	0	1	0	0	0	0	0	1	1	1	1	1	1	1	0	0	1
COG0437	C	Fe-S-cluster-containing dehydrogenase component	0	0	0	0	0	0	0	0	0	0	0	0	0	0	0	1	0	0	1	1	1	1	2	2	0	0	0	2	1	2	2	1	2	1	0	1	0	1	1	1	1	1	1	1	1	2	1
COG3302	C	DMSO reductase anchor subunit	0	0	0	0	0	0	0	0	0	0	0	0	0	0	0	0	0	0	1	1	1	1	1	1	0	0	0	1	1	1	1	1	1	1	0	1	0	1	1	1	1	1	1	1	1	1	1
COG1015	G	Phosphopentomutase	3	3	3	0	0	0	0	0	0	0	0	0	0	0	0	0	0	0	0	0	0	0	0	0	0	0	0	1	1	1	2	1	0	0	0	0	0	1	1	2	1	1	1	1	1	1	1
COG1816	F	Adenosine deaminase	0	0	0	0	0	0	0	0	0	0	0	0	0	0	0	0	0	0	0	0	0	0	1	1	0	0	0	1	0	1	2	1	1	0	0	0	0	1	1	1	1	1	1	1	1	1	1
COG0035	F	Uracil phosphoribosyltransferase	1	1	1	0	0	0	0	0	0	0	0	1	0	0	0	0	0	0	0	0	0	0	1	1	0	0	0	1	1	1	1	1	1	2	1	0	1	1	1	1	1	1	1	1	1	1	1
COG4175	E	ABC-type proline/glycine betaine transport system, ATPase component	0	0	0	0	0	0	0	0	0	0	0	0	0	0	0	0	1	0	2	2	2	2	2	3	0	0	0	3	2	1	2	2	2	3	3	2	3	2	2	2	2	3	3	3	3	5	1
COG1574	R	Predicted amidohydrolase YtcJ	0	0	0	0	0	0	0	0	0	0	0	0	0	0	0	0	0	0	0	0	0	0	0	0	3	6	6	0	0	0	0	0	1	0	0	0	0	1	1	1	1	0	0	0	0	0	0
COG2059	P	Chromate transport protein ChrA	0	0	0	0	0	0	0	0	0	0	0	0	0	0	0	0	0	1	0	0	0	0	2	1	0	0	0	1	1	1	1	0	0	0	1	1	1	1	1	1	1	1	1	1	1	2	1
COG0565	J	tRNA C32,U32 (ribose-2'-O)-methylase TrmJ or a related methyltransferase	0	0	0	0	0	0	0	0	0	0	0	0	0	0	0	0	1	1	0	0	0	0	1	1	1	1	0	1	1	1	1	1	1	1	1	1	1	1	1	1	1	1	1	1	1	1	1
COG3176	R	Putative hemolysin	0	0	0	0	0	0	0	0	0	0	0	0	0	0	0	1	0	0	0	0	0	0	0	0	0	1	1	4	2	3	3	3	1	0	1	1	1	2	2	1	2	4	4	4	2	2	1
COG4618	U	ABC-type protease/lipase transport system, ATPase and permease components	0	0	0	0	0	0	0	0	0	0	0	0	0	0	0	0	0	0	0	0	0	0	1	1	0	0	0	1	1	1	1	2	2	0	0	0	0	1	1	1	1	0	0	0	2	0	2
COG2041	C	Periplasmic DMSO/TMAO reductase YedYZ, molybdopterin-dependent catalytic subunit	0	0	0	0	0	0	0	0	0	0	0	0	0	0	0	0	2	2	1	1	1	1	0	0	4	4	4	3	0	2	2	1	0	1	2	1	2	2	2	2	2	2	2	2	2	0	0
COG1414	K	DNA-binding transcriptional regulator, IclR family	0	0	0	0	0	0	0	0	0	0	0	0	0	0	0	0	1	1	3	2	3	3	2	3	0	0	0	8	3	3	4	2	2	1	1	1	1	2	1	1	2	5	4	3	5	5	2
COG2062	T	Phosphohistidine phosphatase SixA	0	0	0	0	0	0	0	0	0	0	0	0	0	0	1	1	0	0	1	1	1	1	1	0	1	1	1	1	1	1	1	0	0	0	1	0	2	1	1	1	1	2	2	2	0	1	1
COG1126	E	ABC-type polar amino acid transport system, ATPase component	1	1	0	0	0	0	0	0	0	0	0	0	0	0	0	0	2	1	2	2	2	2	2	2	0	0	0	3	2	6	5	3	5	2	3	2	3	1	1	1	1	3	4	4	3	2	3
COG0765	E	ABC-type amino acid transport system, permease component	0	0	0	0	0	0	0	0	0	0	0	0	0	0	0	0	1	1	1	1	1	1	2	2	0	0	0	4	1	6	5	3	3	2	4	3	4	1	1	1	1	3	4	4	3	1	6
COG4597	E	ABC-type amino acid transport system, permease component	0	0	0	0	0	0	0	0	0	0	0	0	0	0	0	0	1	1	1	1	1	1	1	1	0	0	0	1	0	1	1	1	1	0	1	1	1	1	1	1	1	1	1	0	1	1	1
COG3788	S	Uncharacterized membrane protein YecN, MAPEG domain	0	0	0	0	0	0	0	0	0	0	0	0	0	0	0	0	0	0	0	0	0	0	0	0	1	1	1	0	1	1	0	1	0	0	0	0	0	1	1	1	1	0	0	0	1	0	1
COG1897	E	Homoserine trans-succinylase	0	0	0	0	0	0	0	0	0	0	0	0	0	0	0	0	0	0	1	1	1	1	0	0	0	0	0	1	1	1	0	1	0	0	0	0	0	1	1	1	1	1	1	1	0	0	1
COG2391	R	Uncharacterized membrane protein YedE/YeeE, contains two sulfur transport domains	0	0	0	0	0	0	0	0	0	0	0	0	0	0	1	1	0	0	0	0	0	0	0	0	0	0	0	1	1	2	2	1	0	0	0	0	2	2	2	1	2	1	2	2	1	0	2
COG3159	S	Uncharacterized conserved protein YigA, DUF484 family	0	0	0	0	0	0	0	0	0	0	0	0	0	0	1	1	0	0	0	0	0	0	1	1	1	1	1	1	0	1	1	1	0	0	1	0	1	1	1	1	1	1	1	1	0	0	0
COG0435	C	Glutathionyl-hydroquinone reductase	0	0	0	0	0	0	0	0	0	0	0	0	0	0	0	0	0	0	0	0	0	0	1	2	0	0	0	3	1	2	2	1	2	0	1	1	1	1	1	1	1	2	2	2	3	2	2
COG0079	E	Histidinol-phosphate/aromatic aminotransferase or cobyric acid decarboxylase	0	0	0	0	0	0	0	0	0	0	0	0	0	0	3	3	2	2	2	2	2	2	1	1	3	2	1	3	2	3	3	3	0	0	3	2	3	3	3	2	3	3	3	3	2	2	4
COG0176	G	Transaldolase	0	0	0	0	0	0	0	0	0	0	0	0	0	0	2	1	0	0	1	1	1	1	0	1	0	1	1	1	1	1	1	1	0	0	1	1	1	1	1	1	1	2	2	2	1	1	1
COG2082	H	Precorrin isomerase	0	0	0	0	0	0	0	0	0	0	0	0	0	0	1	1	0	0	0	0	0	0	0	0	0	0	0	1	0	1	1	1	1	1	0	0	1	1	1	1	1	1	1	1	1	1	1
COG2138	H	Sirohydrochlorin ferrochelatase	0	0	0	0	0	0	0	0	0	0	0	0	0	0	1	1	0	0	0	0	0	0	1	1	0	0	0	1	1	1	1	0	1	1	0	0	1	1	1	1	1	0	0	0	1	1	1
COG4269	S	Uncharacterized membrane protein YjgN, DUF898 family	0	0	0	0	0	0	0	0	0	0	0	0	0	0	0	0	0	0	0	0	0	0	1	0	0	0	0	0	0	0	0	0	0	0	0	0	0	1	0	1	0	0	0	0	0	1	1
COG0557	K	Exoribonuclease R	1	1	1	1	1	1	1	1	1	1	1	1	0	0	2	3	2	3	1	0	1	0	2	1	1	2	2	1	0	1	3	1	1	1	1	1	1	1	1	1	1	1	1	1	1	1	1
COG2513	G	2-Methylisocitrate lyase and related enzymes, PEP mutase family	0	0	0	0	0	0	0	0	0	0	0	0	0	0	0	0	1	0	3	3	1	2	0	1	0	0	0	3	0	1	0	0	1	0	0	0	0	1	1	1	1	1	1	1	2	1	1
COG5352	S	Uncharacterized protein	0	0	0	0	0	0	0	0	0	0	0	0	0	0	0	0	0	0	0	0	0	0	0	0	0	0	0	1	1	1	1	1	1	1	1	0	1	1	1	1	1	1	1	1	1	1	1
COG0229	O	Peptide methionine sulfoxide reductase MsrB	0	0	0	0	0	0	0	0	0	0	0	0	0	0	1	1	1	0	1	1	1	1	1	1	1	1	1	1	1	3	3	1	1	0	1	1	1	1	1	1	1	1	1	1	2	2	2
COG1364	E	N-acetylglutamate synthase (N-acetylornithine aminotransferase)	0	0	0	0	0	0	0	0	0	0	0	0	0	0	1	1	0	2	1	1	1	1	1	1	1	1	1	1	1	1	1	1	1	2	1	2	1	1	1	1	1	1	1	1	1	1	1
COG4608	E	ABC-type oligopeptide transport system, ATPase component	1	1	0	0	0	0	0	0	0	0	0	0	0	0	0	0	0	0	0	0	0	0	3	2	0	0	0	6	0	4	5	2	1	0	0	0	0	0	1	2	0	1	1	1	1	1	2
COG1853	C	NADH-FMN oxidoreductase RutF, flavin reductase (DIM6/NTAB) family	0	0	0	0	0	0	0	0	0	0	0	0	0	0	3	3	0	0	1	1	1	1	2	3	2	3	3	4	4	2	3	1	3	0	3	3	3	1	1	1	2	3	2	2	2	1	2
COG0659	P	Sulfate permease or related transporter, MFS superfamily	0	0	0	1	1	1	1	1	1	1	1	1	0	1	3	2	1	1	1	1	1	1	1	1	3	3	3	1	2	2	1	1	2	1	0	1	1	2	2	1	2	1	1	1	3	1	2
COG4603	R	ABC-type uncharacterized transport system, permease component	0	0	0	0	0	0	0	0	0	0	0	0	0	0	1	1	0	0	2	1	2	2	2	2	0	0	0	4	3	2	3	2	2	3	3	2	3	2	2	2	3	3	3	3	3	3	2
COG3845	R	ABC-type uncharacterized transport system, ATPase component	0	0	0	0	0	0	0	0	0	0	0	0	0	0	1	1	0	0	2	1	2	2	2	2	0	0	0	4	3	2	3	2	3	3	2	2	3	2	2	1	2	2	3	3	3	2	1
COG1079	R	ABC-type uncharacterized transport system, permease component	0	0	0	0	0	0	0	0	0	0	0	0	0	0	1	1	0	0	2	1	2	2	1	2	0	0	0	4	0	2	2	2	2	4	3	3	3	2	2	1	2	3	3	3	3	2	3
COG0690	U	Preprotein translocase subunit SecE	0	0	0	1	1	1	1	1	1	1	1	1	0	1	0	1	1	1	1	1	1	1	1	0	0	0	0	1	0	1	1	0	1	1	1	1	1	1	1	1	1	1	1	1	0	0	1
COG0250	K	Transcription antitermination factor NusG	2	2	0	1	1	1	1	1	1	1	1	1	0	1	0	1	1	1	1	1	1	1	1	0	0	0	0	1	0	1	1	0	1	1	1	1	1	2	2	1	2	1	1	1	1	1	1
COG2998	P	ABC-type tungstate transport system, permease component	0	0	0	0	0	0	0	0	0	0	0	0	0	0	0	0	0	0	0	0	0	0	1	1	0	0	0	1	0	1	1	1	1	0	1	1	1	1	1	1	1	1	1	1	0	1	0
COG1546	H	Nicotinamide mononucleotide (NMN) deamidase PncC	1	1	1	0	0	0	0	0	0	0	0	0	0	0	1	1	1	1	1	1	1	1	0	0	0	0	0	1	1	1	1	1	0	0	1	0	1	1	1	1	1	1	0	1	1	0	1
COG0540	F	Aspartate carbamoyltransferase, catalytic chain	0	0	0	1	1	1	1	1	1	1	1	1	0	1	1	1	1	1	1	1	1	1	1	1	1	1	2	1	0	1	0	1	0	1	1	1	1	1	1	1	1	1	1	1	1	1	1
COG0078	E	Ornithine carbamoyltransferase	0	0	0	0	0	0	0	0	0	0	0	0	0	0	1	1	1	1	1	1	1	0	1	1	1	1	1	0	1	1	1	1	0	1	1	0	1	1	1	1	1	1	1	1	1	1	1
COG2717	C	Periplasmic DMSO/TMAO reductase YedYZ, heme-binding membrane subunit	0	0	0	0	0	0	0	0	0	0	0	0	0	0	0	0	1	1	1	1	1	1	1	1	1	2	1	1	0	1	1	1	2	0	1	0	1	1	1	1	1	1	1	1	1	1	0
COG3221	P	ABC-type phosphate/phosphonate transport system, periplasmic component	0	0	0	0	0	0	0	0	0	0	0	0	0	0	0	0	0	0	0	0	0	0	0	0	0	0	0	2	2	2	4	1	1	1	1	0	2	0	0	1	1	1	1	1	2	0	0
COG4598	E	ABC-type histidine transport system, ATPase component	0	0	0	0	0	0	0	0	0	0	0	0	0	0	0	0	0	0	0	0	0	0	1	1	0	0	0	1	0	0	0	0	1	1	1	1	1	1	1	1	1	1	1	1	1	0	0
COG2606	J	Cys-tRNA(Pro) deacylase, prolyl-tRNA editing enzyme YbaK/EbsC	0	0	0	0	0	0	0	0	0	0	0	0	0	0	0	0	0	0	0	0	0	0	1	1	0	0	0	0	0	1	1	0	0	0	0	0	0	1	1	1	1	0	0	0	1	0	0
COG2962	S	Uncharacterized membrane protein RarD, contains two EamA domains	0	0	0	0	0	0	0	0	0	0	0	0	0	0	1	0	1	1	1	1	1	1	2	1	1	1	1	1	0	0	0	1	1	1	1	1	1	1	1	1	1	1	1	1	0	0	1
COG1611	R	Predicted Rossmann fold nucleotide-binding protein	0	0	0	1	1	1	1	1	1	1	1	1	0	1	1	1	0	0	0	0	0	0	2	2	0	0	0	2	1	2	2	1	2	0	1	1	1	1	1	1	1	1	1	1	1	2	1
COG0398	S	Uncharacterized membrane protein YdjX, TVP38/TMEM64 family, SNARE-associated domain	0	0	0	0	0	0	0	0	0	0	0	0	0	0	0	0	1	0	1	1	1	1	1	1	0	0	0	1	1	1	1	1	1	0	0	0	1	1	1	1	1	0	0	0	2	1	2
COG1692	R	Calcineurin-like phosphoesterase	1	1	0	0	0	0	0	0	0	0	0	0	0	0	0	0	0	0	0	1	0	0	0	0	0	0	0	0	1	1	1	1	1	1	0	0	1	1	1	1	1	1	1	1	1	1	1
COG0440	E	Acetolactate synthase, small subunit	0	0	0	0	0	0	0	0	0	0	0	0	0	0	1	1	1	1	1	1	1	1	1	1	1	1	1	1	1	1	1	1	1	0	2	1	1	1	1	1	1	1	1	1	1	1	1
COG1164	E	Oligoendopeptidase F	3	3	2	0	0	0	0	0	0	0	0	0	0	0	0	0	0	0	0	0	0	0	0	0	0	0	0	1	2	1	0	1	1	2	1	0	1	1	1	1	1	1	1	1	1	1	1
COG0177	L	Endonuclease III	0	0	0	1	1	1	1	1	1	1	1	1	0	1	0	1	1	1	1	1	1	1	1	1	1	1	1	0	1	1	1	1	1	1	1	1	1	1	1	1	1	1	1	1	1	1	1
COG1678	K	Putative transcriptional regulator, AlgH/UPF0301 family	0	0	0	0	0	0	0	0	0	0	0	0	0	0	0	0	0	0	1	1	1	1	1	1	1	1	1	1	1	1	1	1	1	0	1	1	1	1	1	1	1	1	1	1	1	1	1
COG1173	EP	ABC-type dipeptide/oligopeptide/nickel transport system, permease component	1	1	1	0	0	0	0	0	0	0	0	0	0	0	1	1	0	0	2	3	3	3	3	5	1	1	3	9	5	9	8	5	6	1	2	2	2	4	2	1	3	7	6	6	9	2	4
COG0601	EP	ABC-type dipeptide/oligopeptide/nickel transport system, permease component	1	1	1	0	0	0	0	0	0	0	0	0	0	0	1	1	0	0	1	2	2	2	6	4	2	1	3	8	6	9	7	4	4	1	2	2	2	3	2	2	2	6	6	6	9	2	4
COG0225	O	Peptide methionine sulfoxide reductase MsrA	0	0	0	1	1	1	1	1	1	1	1	1	0	1	0	0	0	1	1	1	1	1	2	2	1	1	1	1	2	2	2	1	1	1	1	1	1	1	1	1	1	1	1	1	2	2	2
COG0521	H	Molybdopterin biosynthesis enzyme MoaB	0	0	0	0	0	0	0	0	0	0	0	0	0	0	1	1	0	1	1	1	1	1	1	1	0	1	1	0	0	1	1	1	1	1	1	1	1	1	1	1	1	1	1	1	1	0	1
COG0468	L	RecA/RadA recombinase	1	1	1	1	1	1	1	1	1	1	1	1	0	1	1	1	1	1	1	1	1	1	1	1	1	1	1	1	0	1	1	1	1	1	2	1	1	0	1	1	1	1	1	1	1	1	1
COG5349	S	Uncharacterized conserved protein, DUF983 family	0	0	0	0	0	0	0	0	0	0	0	0	0	0	0	0	0	0	0	0	0	0	0	0	0	0	0	1	1	1	0	1	0	0	1	0	0	0	1	1	1	1	1	1	2	1	2
COG3962	G	TPP-dependent trihydroxycyclohexane-1,2-dione (THcHDO) dehydratase, myo-inositol metabolism	0	0	0	0	0	0	0	0	0	0	0	0	0	0	0	0	0	0	0	0	0	0	2	1	0	0	0	1	0	1	1	2	3	1	1	1	1	1	1	1	1	2	2	2	2	1	1
COG0022	C	Pyruvate/2-oxoglutarate/acetoin dehydrogenase complex, dehydrogenase (E1) component	2	2	2	0	0	0	0	0	0	0	0	0	0	0	0	0	1	1	0	0	0	0	0	0	1	2	2	3	1	2	1	1	0	1	1	0	1	0	1	2	1	2	2	2	2	1	1
COG2079	G	2-methylcitrate dehydratase PrpD	0	0	0	0	0	0	0	0	0	0	0	0	0	0	0	0	0	0	1	1	1	1	0	0	1	2	1	2	0	0	0	1	0	0	0	0	0	2	2	2	2	1	1	1	1	0	0
COG0019	E	Diaminopimelate decarboxylase	0	0	0	0	0	0	0	0	0	0	0	0	0	0	1	1	1	0	1	1	1	1	4	3	1	1	1	1	1	1	1	1	3	1	1	0	1	1	1	1	1	1	1	1	2	2	1
COG0366	G	Glycosidase	5	4	2	0	0	0	0	0	0	0	0	0	0	0	1	0	0	0	0	0	0	0	1	1	1	1	1	1	1	0	0	1	1	1	1	0	1	1	1	1	1	0	0	1	1	0	1
COG0704	P	Phosphate uptake regulator	0	0	0	0	0	0	0	0	0	0	0	0	0	0	1	1	1	1	1	1	1	1	1	1	0	0	0	1	0	1	0	1	1	0	1	0	0	1	1	1	1	1	1	1	1	1	1
COG1117	P	ABC-type phosphate transport system, ATPase component	0	0	0	0	0	0	0	0	0	0	0	0	0	0	1	1	1	1	1	1	1	1	2	2	0	0	0	2	0	1	0	1	0	1	2	1	1	1	1	1	1	1	1	1	1	1	1
COG0581	P	ABC-type phosphate transport system, permease component	0	0	0	0	0	0	0	0	0	0	0	0	0	0	1	1	1	1	1	1	1	1	1	1	1	0	0	1	0	1	1	1	0	1	1	0	1	1	1	1	1	1	1	1	1	1	1
COG1038	C	Pyruvate carboxylase	0	0	0	0	0	0	0	0	0	0	0	0	0	0	0	0	0	0	0	0	0	0	0	0	1	0	1	0	1	1	1	2	0	1	1	1	1	1	1	1	1	1	2	1	1	1	1
COG1409	T	3',5'-cyclic AMP phosphodiesterase CpdA	0	0	0	0	0	0	0	0	0	0	0	0	0	0	2	1	1	1	0	0	0	0	0	0	1	1	1	1	0	1	2	2	0	0	1	1	1	1	1	1	1	0	1	1	3	1	1
COG3820	S	Uncharacterized protein	0	0	0	0	0	0	0	0	0	0	0	0	0	0	0	0	0	0	0	0	0	0	0	0	0	0	0	1	0	1	1	1	1	0	1	0	1	1	1	1	1	1	1	1	1	1	1
COG5009	M	Membrane carboxypeptidase/penicillin-binding protein	0	0	0	1	1	1	1	1	1	1	1	1	0	1	0	1	0	0	1	1	1	1	0	0	1	1	1	1	0	1	3	2	1	0	1	0	1	1	1	1	1	1	1	1	1	2	1
COG4176	E	ABC-type proline/glycine betaine transport system, permease component	0	0	0	0	0	0	0	0	0	0	0	0	0	0	0	0	1	1	2	2	2	2	3	2	0	0	0	3	4	1	1	2	3	4	4	3	4	1	1	2	2	4	3	3	3	6	2
COG3777	I	Hydroxyacyl-ACP dehydratase HTD2, hotdog domain	0	0	0	0	0	0	0	0	0	0	0	0	0	0	0	0	0	0	0	0	0	0	0	0	3	3	4	1	1	0	0	1	0	0	0	0	0	1	0	1	0	0	0	0	0	0	1
COG1420	K	Transcriptional regulator of heat shock response	1	1	0	0	0	0	0	0	0	0	0	0	0	0	0	0	0	0	0	0	0	0	0	1	2	1	0	1	1	1	0	1	1	1	1	1	1	1	1	1	1	1	1	1	1	1	1
COG0140	E	Phosphoribosyl-ATP pyrophosphohydrolase	0	0	0	0	0	0	0	0	0	0	0	0	0	0	1	1	1	0	1	1	1	1	1	1	1	1	1	1	0	1	1	1	0	0	1	0	1	1	1	1	0	1	1	1	1	1	1
COG0107	E	Imidazole glycerol phosphate synthase subunit HisF	0	0	0	0	0	0	0	0	0	0	0	0	0	0	1	0	1	1	2	2	1	2	1	1	1	1	1	1	0	1	1	1	0	1	1	0	1	1	1	1	1	1	1	1	1	1	1
COG0548	E	Acetylglutamate kinase	0	0	0	0	0	0	0	0	0	0	0	0	0	0	1	1	1	1	1	1	1	1	1	1	1	2	2	1	1	1	1	1	1	0	1	1	1	1	1	1	1	1	1	1	1	1	1
COG0687	E	Spermidine/putrescine-binding periplasmic protein	0	0	0	1	1	1	1	1	1	1	1	1	0	1	0	0	0	0	1	1	1	1	2	4	0	0	0	5	2	3	3	2	3	3	2	2	2	2	1	1	2	3	4	4	2	4	3
COG0343	J	Queuine/archaeosine tRNA-ribosyltransferase	0	0	0	1	1	0	1	1	1	1	1	0	0	1	1	0	1	1	1	0	0	1	1	1	1	1	1	1	1	1	1	1	0	1	1	1	1	1	1	1	1	2	1	1	1	1	1
COG1744	M	Basic membrane lipoprotein Med, periplasmic binding protein (PBP1-ABC) superfamily	0	0	0	0	0	0	0	0	0	0	0	0	0	0	1	1	0	0	2	1	2	2	1	2	0	0	0	4	2	2	3	2	1	3	3	2	3	2	2	1	2	4	3	3	3	2	2
COG0005	F	Purine nucleoside phosphorylase	0	0	0	0	0	0	0	0	0	0	0	0	0	0	0	0	0	0	0	0	0	0	0	0	0	0	0	2	1	2	2	2	0	0	1	1	1	1	1	1	1	0	0	0	1	1	1
COG0303	H	Molybdopterin biosynthesis enzyme	0	0	0	0	0	0	0	0	0	0	0	0	0	0	1	1	1	1	1	1	1	1	1	1	0	1	1	3	4	3	3	2	0	1	2	1	1	2	2	1	2	3	3	3	1	2	3
COG1974	KT	SOS-response transcriptional repressor LexA (RecA-mediated autopeptidase)	0	0	0	0	0	0	0	0	0	0	0	0	0	0	2	0	0	0	0	0	0	0	0	0	1	1	1	1	1	1	1	1	0	0	1	1	1	1	1	1	1	1	1	1	1	1	1
COG1042	C	Acyl-CoA synthetase (NDP forming)	0	0	0	0	0	0	0	0	0	0	0	0	0	0	0	0	0	0	1	1	1	1	1	1	0	0	0	0	1	2	1	1	0	1	1	0	1	1	1	1	1	0	2	1	1	0	0
COG4989	R	Predicted oxidoreductase	0	0	0	0	0	0	0	0	0	0	0	0	0	0	0	0	0	0	0	0	0	0	1	1	0	0	0	0	1	0	0	1	1	0	2	1	1	1	1	1	1	1	1	1	1	0	1
COG2377	M	1,6-Anhydro-N-acetylmuramate kinase	0	0	0	0	0	0	0	0	0	0	0	0	0	0	1	0	0	1	1	1	1	1	0	0	1	1	1	1	0	1	1	1	2	1	1	1	1	1	1	1	1	1	1	1	1	0	1
COG2887	L	RecB family exonuclease	0	0	0	0	0	0	0	0	0	0	0	0	0	0	0	0	0	0	0	0	0	0	0	0	0	0	0	0	0	0	0	0	0	0	0	0	0	0	0	1	0	0	0	0	0	0	0
COG2518	O	Protein-L-isoaspartate O-methyltransferase	0	0	0	0	0	0	0	0	0	0	0	0	0	0	0	1	1	1	2	2	2	2	1	1	0	1	1	2	0	2	2	2	0	0	1	1	2	2	2	1	2	2	2	2	3	2	1
COG2930	I	Lipid-binding SYLF domain	0	0	0	0	0	0	0	0	0	0	0	0	0	0	1	0	0	0	0	0	0	0	0	0	0	0	0	1	0	1	0	1	1	1	1	1	1	1	1	1	1	2	2	2	0	0	0
COG1206	J	Folate-dependent tRNA-U54 methylase TrmFO/GidA	0	0	0	0	0	0	0	0	0	0	0	0	0	0	0	0	0	0	0	0	0	0	0	0	0	0	0	1	0	1	1	2	1	1	1	1	1	1	1	2	1	1	1	1	1	1	1
COG1001	F	Adenine deaminase	0	0	0	0	0	0	0	0	0	0	0	0	0	0	0	0	0	0	0	0	0	0	0	0	0	0	0	1	0	1	1	0	1	1	1	1	1	1	1	2	1	1	1	1	1	1	1
COG0775	F	Nucleoside phosphorylase	0	0	0	0	0	0	0	0	0	0	0	0	0	0	0	0	0	0	0	0	0	0	0	0	0	0	0	1	1	1	1	1	1	0	0	0	0	1	1	1	1	2	1	2	2	2	1
COG3173	R	Predicted kinase, aminoglycoside phosphotransferase (APT) family	0	0	0	0	0	0	0	0	0	0	0	0	0	0	0	0	0	0	0	0	0	0	0	0	4	5	4	2	2	1	1	0	0	0	0	0	0	2	2	1	2	1	1	1	0	1	1
COG0822	O	NifU homolog involved in Fe-S cluster formation	0	0	0	1	1	1	1	1	1	1	1	1	0	1	1	1	1	1	1	1	1	1	1	1	1	1	0	1	0	1	0	1	1	0	0	1	1	1	1	1	1	1	1	1	1	1	1
COG0139	E	Phosphoribosyl-AMP cyclohydrolase	0	0	0	0	0	0	0	0	0	0	0	0	0	0	1	1	1	0	1	1	1	1	1	1	1	1	1	1	0	1	1	1	1	0	0	1	1	1	1	1	1	1	1	1	1	1	1
COG1828	F	Phosphoribosylformylglycinamidine (FGAM) synthase, PurS component	0	0	0	0	0	0	0	0	0	0	0	0	0	0	0	0	0	0	0	0	0	0	0	0	0	0	0	1	0	1	1	1	1	0	1	1	1	1	1	1	1	1	1	1	1	1	1
COG3926	R	Lysozyme family protein	0	0	0	0	0	0	0	0	0	0	0	0	0	0	0	0	0	0	0	0	0	0	0	0	0	0	0	1	1	1	1	1	1	0	0	0	0	1	1	1	1	0	0	0	0	0	0
COG3146	R	Predicted N-acyltransferase	0	0	0	0	0	0	0	0	0	0	0	0	0	0	0	0	0	0	0	0	0	0	1	1	1	2	1	1	0	1	1	1	1	0	1	1	1	1	1	1	1	1	1	1	1	1	1
COG3473	Q	Maleate cis-trans isomerase	0	0	0	0	0	0	0	0	0	0	0	0	0	0	0	0	0	0	1	1	1	1	1	1	0	0	0	3	2	1	1	1	1	0	3	2	2	2	2	1	2	3	3	3	0	1	2
COG2113	E	ABC-type proline/glycine betaine transport system, periplasmic component	0	0	0	0	0	0	0	0	0	0	0	0	0	0	0	0	1	0	2	2	2	2	4	3	0	0	0	2	3	1	1	2	3	4	4	4	4	2	2	1	2	4	2	3	3	5	2
COG3191	EQ	L-aminopeptidase/D-esterase	0	0	0	0	0	0	0	0	0	0	0	0	0	0	0	0	0	0	0	0	0	0	0	0	2	2	2	1	0	1	1	1	1	0	0	0	0	0	0	2	0	1	1	1	1	0	1
COG5515	S	Uncharacterized protein	0	0	0	0	0	0	0	0	0	0	0	0	0	0	0	0	0	0	0	0	0	0	0	0	0	0	0	1	1	1	1	1	1	1	1	1	1	1	1	1	1	1	1	1	1	1	1
COG0493	ER	NADPH-dependent glutamate synthase beta chain or related oxidoreductase	0	0	0	0	0	0	0	0	0	0	0	0	0	0	2	2	2	1	2	2	2	2	1	2	2	2	2	2	1	2	2	1	1	2	2	2	2	1	1	0	1	2	2	2	1	2	2
COG0733	R	Na+-dependent transporter, SNF family	0	0	0	1	1	1	1	1	1	1	1	1	0	1	1	1	0	0	0	0	0	0	0	0	3	3	3	0	0	0	0	0	0	0	0	0	0	0	0	0	0	0	0	0	0	0	0
COG1680	V	CubicO group peptidase, beta-lactamase class C family	1	1	1	0	0	0	0	0	0	0	0	0	0	0	1	1	0	0	0	0	0	0	1	1	5	13	11	3	3	1	1	1	1	1	0	0	0	0	0	0	0	1	1	1	4	0	2
COG2840	L	DNA-nicking endonuclease, Smr domain	0	0	0	1	1	0	1	1	1	1	1	0	0	0	1	1	1	1	1	1	1	1	1	1	1	1	2	1	1	1	1	1	1	0	1	1	1	1	1	0	1	1	1	1	1	1	1
COG0131	E	Imidazoleglycerol phosphate dehydratase HisB	0	0	0	0	0	0	0	0	0	0	0	0	0	0	1	1	1	1	1	1	1	1	1	1	1	1	1	1	1	1	1	1	1	0	1	0	1	1	1	0	1	1	1	2	1	1	1
COG0118	E	Imidazoleglycerol phosphate synthase glutamine amidotransferase subunit HisH	0	0	0	0	0	0	0	0	0	0	0	0	0	0	1	1	1	1	2	2	1	2	1	1	1	1	1	1	1	1	1	1	1	1	1	0	1	1	1	0	1	1	1	1	1	1	1
COG0106	E	Phosphoribosylformimino-5-aminoimidazole carboxamide ribonucleotide (ProFAR) isomerase	0	0	0	0	0	0	0	0	0	0	0	0	0	0	1	1	1	1	1	1	1	1	1	1	1	1	1	1	2	1	1	1	1	1	1	0	1	0	1	0	1	1	1	1	1	1	1
COG1072	H	Panthothenate kinase	0	0	0	0	0	0	0	0	0	0	0	0	0	0	0	0	0	0	0	0	0	0	2	2	0	0	0	0	0	1	1	1	0	1	1	0	1	1	1	0	1	1	1	1	2	1	1
COG0588	G	Phosphoglycerate mutase (BPG-dependent)	0	0	0	0	0	0	0	0	0	0	0	0	0	0	0	0	0	0	0	0	0	0	0	0	0	0	0	0	0	0	0	0	0	0	0	0	0	0	0	0	0	0	0	0	1	2	1
COG0853	H	Aspartate 1-decarboxylase	0	0	0	0	0	0	0	0	0	0	0	0	0	0	1	1	0	0	0	0	0	0	0	0	0	0	0	0	0	0	0	0	0	0	0	0	0	0	0	0	0	0	0	0	0	0	0
COG1329	K	RNA polymerase-interacting regulator, CarD/CdnL/TRCF family	0	0	0	0	0	0	0	0	0	0	0	0	0	0	0	0	0	0	0	0	0	0	0	0	0	0	0	1	0	1	0	1	1	1	1	1	1	1	1	0	1	1	1	1	1	1	1
COG4103	S	Uncharacterized conserved protein, tellurite resistance protein B (TerB) family	0	0	0	0	0	0	0	0	0	0	0	0	0	0	1	1	0	0	0	0	0	0	0	0	1	1	1	1	2	2	2	2	1	0	1	1	1	1	1	0	1	1	1	1	1	2	1
COG2135	O	Putative SOS response-associated peptidase YedK	0	0	0	0	0	0	0	0	0	0	0	0	0	0	0	0	0	0	0	0	0	0	1	1	0	0	0	1	1	1	1	0	0	0	0	0	0	0	0	0	0	1	1	1	1	0	1
COG1234	J	Ribonuclease BN, tRNA processing enzyme	0	0	0	0	0	0	0	0	0	0	0	0	0	0	0	0	0	0	0	0	0	0	0	0	1	2	3	1	0	1	1	0	0	0	0	0	0	0	0	0	0	1	1	1	0	1	0
COG0376	P	Catalase (peroxidase I)	0	0	0	0	0	0	0	0	0	0	0	0	0	0	0	0	1	1	1	1	1	0	1	1	0	1	1	0	0	1	2	1	0	0	2	0	1	0	1	0	0	1	1	1	1	1	1
COG0175	EH	3'-phosphoadenosine 5'-phosphosulfate sulfotransferase (PAPS reductase)/FAD synthetase or related enzyme	0	0	0	0	0	0	0	0	0	0	0	1	0	0	1	1	1	1	0	0	0	0	0	0	1	1	1	0	1	1	1	1	0	0	0	0	0	1	1	0	1	1	0	1	2	1	1
COG2895	P	Sulfate adenylyltransferase subunit 1, EFTu-like GTPase family	0	0	0	0	0	0	0	0	0	0	0	0	0	0	0	0	0	0	0	0	0	0	0	0	0	0	0	0	0	0	0	0	0	0	0	0	0	0	0	0	0	0	0	0	1	0	1
COG1629	P	Outer membrane receptor proteins, mostly Fe transport	0	0	0	0	0	0	0	0	0	0	0	0	0	0	13	11	0	0	0	0	0	0	0	0	41	56	32	1	0	0	0	0	0	0	0	0	0	0	0	0	0	0	0	0	0	0	0
COG1120	PH	ABC-type cobalamin/Fe3+-siderophores transport system, ATPase component	0	0	0	0	0	0	0	0	0	0	0	0	0	0	2	1	0	0	0	0	0	0	1	1	0	0	0	2	2	1	0	0	0	0	0	0	0	0	0	0	0	0	0	0	1	1	0
COG4206	H	Outer membrane cobalamin receptor protein	0	0	0	0	0	0	0	0	0	0	0	0	0	0	2	1	2	1	0	0	0	0	0	1	0	1	1	0	0	0	0	0	0	0	0	0	0	0	0	0	0	0	0	0	0	0	0
COG0609	P	ABC-type Fe3+-siderophore transport system, permease component	0	0	0	0	0	0	0	0	0	0	0	0	0	0	3	2	0	0	0	0	0	0	1	1	0	0	0	3	1	1	1	0	0	0	0	0	0	0	0	0	0	0	0	0	1	1	0
COG0614	P	ABC-type Fe3+-hydroxamate transport system, periplasmic component	0	0	0	0	0	0	0	0	0	0	0	0	0	0	2	2	0	0	0	0	0	0	2	2	0	0	0	2	0	1	0	0	0	0	0	0	0	0	0	0	0	0	0	0	1	1	0
COG2072	P	Predicted flavoprotein CzcO associated with the cation diffusion facilitator CzcD	0	0	0	0	0	0	0	0	0	0	0	0	0	0	1	0	1	1	1	1	1	1	0	0	5	7	4	1	2	0	0	1	0	1	1	3	1	0	0	0	0	1	1	1	0	0	1
COG3733	Q	Cu2+-containing amine oxidase	0	0	0	0	0	0	0	0	0	0	0	0	0	0	0	0	0	0	0	0	0	0	0	0	0	0	0	0	0	0	0	0	0	0	0	0	0	0	0	0	0	0	0	0	0	0	0
COG1033	R	Predicted exporter protein, RND superfamily	0	0	0	0	0	0	0	0	0	0	0	0	0	0	10	8	1	1	1	1	1	1	0	0	3	3	4	0	0	0	0	0	0	0	0	0	0	0	0	0	0	2	2	1	0	0	1
COG3660	D	Mitochondrial fission protein ELM1	0	0	0	0	0	0	0	0	0	0	0	0	0	0	0	0	0	0	0	0	0	0	0	0	0	0	0	0	0	0	0	0	0	0	0	0	0	0	0	0	0	0	0	0	0	1	1
COG2175	Q	Taurine dioxygenase, alpha-ketoglutarate-dependent	0	0	0	1	1	0	1	1	1	1	1	0	0	0	0	0	0	0	1	1	1	1	1	1	4	5	6	1	0	2	2	0	0	1	1	0	1	0	0	0	0	0	0	0	0	0	1
COG1404	O	Serine protease, subtilisin family	0	0	0	0	0	0	0	0	0	0	0	0	0	0	4	3	1	1	2	2	0	0	3	2	3	1	2	0	1	1	1	2	0	0	0	0	0	1	1	0	1	0	0	0	1	0	0
COG5002	T	Signal transduction histidine kinase	0	0	0	0	0	0	0	0	0	0	0	0	0	0	0	0	0	0	0	0	0	0	1	0	1	0	0	1	1	1	2	0	0	0	1	1	1	1	1	0	1	0	0	0	0	0	1
COG0226	P	ABC-type phosphate transport system, periplasmic component	0	0	0	0	0	0	0	0	0	0	0	0	0	0	2	2	1	1	1	1	1	1	2	1	0	0	0	3	3	6	3	1	0	1	1	1	1	1	1	0	1	0	1	1	1	1	1
COG0573	P	ABC-type phosphate transport system, permease component	0	0	0	0	0	0	0	0	0	0	0	0	0	0	0	0	1	1	0	0	0	0	0	1	0	0	0	1	0	1	1	1	0	0	1	0	1	1	1	0	1	1	1	1	1	1	1
COG1981	S	Uncharacterized membrane protein	0	0	0	1	1	1	1	1	1	1	1	1	0	1	1	1	1	0	0	0	0	0	1	1	0	1	1	1	1	1	0	1	0	0	0	1	1	0	0	0	0	1	1	1	1	1	1
COG0412	Q	Dienelactone hydrolase	0	0	0	0	0	0	0	0	0	0	0	0	0	0	0	0	0	0	0	0	0	0	1	1	0	2	1	0	2	0	0	0	0	0	0	0	0	0	0	0	0	0	0	0	1	0	0
COG1331	R	Uncharacterized conserved protein YyaL, SSP411 family, contains thoiredoxin and six-hairpin glycosidase-like domains	0	0	0	0	0	0	0	0	0	0	0	0	0	0	1	3	0	0	0	0	0	0	0	0	0	0	0	0	0	0	0	0	0	0	0	0	0	0	0	0	0	0	0	0	0	1	0
COG5336	C	FoF1-type ATP synthase assembly protein I	0	0	0	0	0	0	0	0	0	0	0	0	0	0	0	0	0	0	0	0	0	0	0	0	0	0	0	1	0	1	0	1	1	1	1	1	1	1	0	0	1	1	1	1	1	1	1
COG3653	Q	N-acyl-D-aspartate/D-glutamate deacylase	0	0	0	0	0	0	0	0	0	0	0	0	0	0	0	0	0	0	0	0	0	0	0	0	5	5	5	0	0	0	0	0	0	0	0	0	0	0	0	0	0	0	0	0	0	0	0
COG0350	L	O6-methylguanine-DNA--protein-cysteine methyltransferase	0	0	0	0	0	0	0	0	0	0	0	0	0	0	0	1	0	0	2	2	2	1	1	1	1	1	1	2	1	2	2	2	2	0	1	0	1	0	0	0	0	1	1	1	1	1	2
COG0788	F	Formyltetrahydrofolate hydrolase	0	0	0	0	0	0	0	0	0	0	0	0	0	0	1	0	0	0	0	0	0	0	0	0	0	0	0	0	0	0	0	0	0	0	0	0	0	0	0	0	0	0	0	0	0	0	0
COG0018	J	Arginyl-tRNA synthetase	2	2	2	1	1	1	1	1	1	1	1	1	0	1	1	1	1	0	1	1	1	1	1	1	1	1	1	0	1	1	1	1	1	0	1	1	1	1	1	0	1	1	2	1	1	1	1
COG3268	S	Uncharacterized conserved protein, related to short-chain dehydrogenases	0	0	0	0	0	0	0	0	0	0	0	0	0	0	0	0	0	0	0	0	0	0	0	0	2	5	2	0	0	0	0	0	0	0	0	0	0	0	0	0	0	0	0	0	0	0	0
COG0165	E	Argininosuccinate lyase	0	0	0	0	0	0	0	0	0	0	0	0	0	0	1	1	1	1	1	1	1	1	1	1	1	1	1	1	0	2	2	1	1	1	1	1	1	1	1	0	1	1	1	1	2	1	1
COG2025	C	Electron transfer flavoprotein, alpha subunit	0	0	0	0	0	0	0	0	0	0	0	0	0	0	1	0	0	0	0	0	0	0	1	1	1	1	1	1	0	1	0	1	2	1	1	0	1	1	1	0	1	1	1	1	1	1	1
COG2086	C	Electron transfer flavoprotein, alpha and beta subunits	0	0	0	0	0	0	0	0	0	0	0	0	0	0	1	0	0	0	0	0	0	0	1	1	1	1	1	1	0	1	0	2	1	1	1	0	1	1	1	0	1	1	1	1	1	1	1
COG2096	H	Cob(I)alamin adenosyltransferase	0	0	0	0	0	0	0	0	0	0	0	0	0	0	0	0	0	0	0	0	0	0	1	1	0	0	0	1	0	1	0	1	1	1	1	0	1	1	1	0	1	1	1	1	1	1	2
COG3808	C	Na+ or H+-translocating membrane pyrophosphatase	0	0	0	0	0	0	0	0	0	0	0	0	0	0	0	0	0	0	0	0	0	0	0	0	1	1	1	0	0	0	0	0	0	0	1	0	0	0	0	0	0	0	0	0	1	0	1
COG1985	H	Pyrimidine reductase, riboflavin biosynthesis	0	0	0	0	0	0	0	0	0	0	0	0	0	0	1	1	0	1	0	0	0	0	1	1	0	0	0	0	1	0	1	0	0	0	0	0	0	1	1	0	1	0	0	1	0	0	0
COG0651	CP	Formate hydrogenlyase subunit 3/Multisubunit Na+/H+ antiporter, MnhD subunit	0	0	0	0	0	0	0	0	0	0	0	0	0	0	0	0	0	0	0	0	0	0	3	3	0	0	0	0	1	1	1	0	0	0	3	2	3	0	0	0	0	2	2	2	1	3	3
COG1359	C	Quinol monooxygenase YgiN	0	0	0	0	0	0	0	0	0	0	0	0	0	0	1	1	0	0	1	1	0	0	0	0	3	6	3	2	1	1	1	0	0	0	0	0	0	0	0	0	0	0	0	0	3	0	2
COG4942	D	Septal ring factor EnvC, activator of murein hydrolases AmiA and AmiB	0	0	0	0	0	0	0	0	0	0	0	0	0	0	1	2	1	0	1	1	1	2	1	1	1	1	1	0	1	1	1	1	0	0	0	0	0	0	0	0	0	1	1	1	1	1	1
COG1057	H	Nicotinic acid mononucleotide adenylyltransferase	0	1	0	0	0	0	0	0	0	0	0	0	0	0	0	0	1	1	1	1	1	1	0	1	1	1	1	1	1	1	1	1	1	0	1	0	1	0	1	0	1	1	1	1	1	0	1
COG1252	C	NADH dehydrogenase, FAD-containing subunit	0	0	0	0	0	0	0	0	0	0	0	0	0	0	1	1	0	0	0	0	0	0	1	1	2	2	2	1	0	1	1	1	0	0	0	0	0	0	0	0	0	0	1	2	0	0	0
COG2015	Q	Alkyl sulfatase BDS1 and related hydrolases, metallo-beta-lactamase superfamily	0	0	0	0	0	0	0	0	0	0	0	0	0	0	0	0	0	0	0	0	0	0	0	0	2	4	2	0	0	0	0	0	0	0	0	0	0	0	0	0	0	0	0	0	0	0	0
COG2070	R	NAD(P)H-dependent flavin oxidoreductase YrpB, nitropropane dioxygenase family	0	0	0	0	0	0	0	0	0	0	0	0	0	0	2	2	0	0	1	1	1	0	2	1	2	1	2	2	0	1	0	0	0	1	1	0	0	0	0	0	0	0	0	0	0	1	2
COG3369	S	Uncharacterized protein, contains Zn-finger domain of CDGSH type	0	0	0	0	0	0	0	0	0	0	0	0	0	0	0	0	0	0	0	0	0	0	0	0	0	0	0	1	1	0	0	0	0	0	0	0	0	0	0	0	0	0	0	0	0	1	0
COG3225	N	ABC-type uncharacterized transport system involved in gliding motility, auxiliary component	0	0	0	0	0	0	0	0	0	0	0	0	0	0	0	0	0	0	0	0	0	0	0	0	0	0	0	0	0	0	0	0	0	0	0	0	0	0	0	0	0	0	0	0	0	0	0
COG3658	C	Cytochrome b	0	0	0	0	0	0	0	0	0	0	0	0	0	0	0	0	0	0	0	0	0	0	1	1	2	2	2	0	0	0	0	0	0	0	0	0	0	0	0	0	0	0	0	0	0	0	0
COG3909	C	Cytochrome c556	0	0	0	0	0	0	0	0	0	0	0	0	0	0	0	0	0	0	0	0	0	0	1	2	1	1	1	0	0	0	0	0	1	0	0	0	0	0	0	0	0	1	1	1	0	1	0
COG0235	G	Ribulose-5-phosphate 4-epimerase/Fuculose-1-phosphate aldolase	0	0	0	0	0	0	0	0	0	0	0	0	0	0	0	0	0	0	0	0	0	0	1	1	1	1	1	2	3	1	1	1	0	0	2	1	2	1	1	0	1	1	1	1	1	1	0
COG0554	C	Glycerol kinase	0	0	0	0	0	0	0	0	0	0	0	0	0	0	1	1	0	0	0	0	0	0	1	1	1	1	1	1	1	1	1	1	1	1	1	1	1	1	1	0	1	1	1	1	1	0	1
COG3748	S	Uncharacterized membrane protein	0	0	0	0	0	0	0	0	0	0	0	0	0	0	0	0	1	1	1	1	1	1	1	1	1	1	2	2	1	1	1	1	2	0	2	0	1	1	1	0	1	1	1	1	1	1	1
COG5031	H	Ubiquinone biosynthesis protein Coq4	0	0	0	0	0	0	0	0	0	0	0	0	0	0	0	0	0	0	0	0	0	0	0	0	0	1	1	0	0	0	0	0	0	0	0	0	0	0	0	0	0	0	0	0	0	0	0
COG2941	H	Demethoxyubiquinone hydroxylase, CLK1/Coq7/Cat5 family	0	0	0	0	0	0	0	0	0	0	0	0	0	0	1	1	0	0	0	0	0	0	1	1	1	2	1	0	0	0	0	0	0	0	0	0	0	0	0	0	0	0	0	0	0	0	0
COG2240	H	Pyridoxal/pyridoxine/pyridoxamine kinase	0	0	0	0	0	0	0	0	0	0	0	0	0	0	0	0	0	0	0	0	0	0	0	0	0	0	0	0	0	0	0	0	0	0	0	0	0	0	0	0	0	0	0	0	1	1	1
COG1214	J	tRNA A37 threonylcarbamoyladenosine modification protein TsaB	1	1	1	1	1	1	1	1	1	1	1	1	0	1	1	1	1	1	1	0	1	1	1	1	1	1	1	1	1	1	1	1	0	1	1	0	1	0	0	0	0	0	1	1	1	1	1
COG3000	I	Sterol desaturase/sphingolipid hydroxylase, fatty acid hydroxylase superfamily	0	0	0	0	0	0	0	0	0	0	0	0	0	0	1	1	1	0	1	1	1	1	0	0	2	4	4	6	3	3	3	2	2	1	1	3	3	2	2	0	2	1	1	1	3	2	1
COG3908	S	Uncharacterized protein	0	0	0	0	0	0	0	0	0	0	0	0	0	0	0	0	0	0	0	0	0	0	0	0	0	0	0	0	0	0	0	0	0	0	0	0	0	0	0	0	0	0	0	0	1	1	1
COG0332	I	3-oxoacyl-[acyl-carrier-protein] synthase III	0	0	0	0	0	0	0	0	0	0	0	0	0	0	2	2	1	1	1	1	1	1	1	0	1	1	1	3	1	3	4	2	0	1	1	1	1	1	0	0	1	1	1	1	2	1	2
COG0776	L	Bacterial nucleoid DNA-binding protein	0	0	0	1	1	2	1	1	1	1	1	2	0	2	4	2	3	1	3	3	3	3	2	2	4	3	4	2	1	4	4	3	2	2	3	2	3	3	2	0	3	3	3	3	3	2	3
COG3727	L	G:T-mismatch repair DNA endonuclease, very short patch repair protein	0	0	0	0	0	0	0	0	0	0	0	0	0	0	0	0	0	0	0	0	0	0	0	0	0	0	0	0	0	0	0	0	0	0	0	0	0	0	0	0	0	0	0	0	0	0	0
COG1559	D	Cell division protein YceG, involved in septum cleavage	0	0	0	1	1	1	1	1	1	1	1	1	0	1	1	1	1	1	1	1	1	1	1	1	1	1	1	1	0	1	1	1	0	0	0	0	1	1	1	0	1	1	1	1	1	1	1
COG0785	CO	Cytochrome c biogenesis protein CcdA	0	0	0	0	0	0	0	0	0	0	0	0	0	0	0	0	0	0	0	0	0	0	0	0	0	0	0	1	1	2	2	1	1	1	2	2	2	3	3	0	3	2	2	2	3	1	1
COG2524	K	Predicted transcriptional regulator, contains C-terminal CBS domains	0	0	0	0	0	0	0	0	0	0	0	0	0	0	0	0	1	1	0	0	0	0	0	0	0	0	0	0	0	0	0	0	0	0	0	0	0	0	0	0	0	0	0	0	0	0	0
COG1210	M	UTP-glucose-1-phosphate uridylyltransferase	0	0	0	1	1	1	1	1	1	1	1	1	0	1	1	1	1	1	1	1	0	1	1	1	0	1	0	1	0	1	1	1	1	0	0	0	0	0	1	0	1	0	0	0	1	1	1
COG0002	E	N-acetyl-gamma-glutamylphosphate reductase	0	0	0	0	0	0	0	0	0	0	0	0	0	0	1	2	0	1	1	1	1	2	1	1	1	1	1	0	1	1	1	1	0	0	1	1	1	1	1	0	1	1	1	1	1	1	1
COG1806	T	Regulator of PEP synthase PpsR, kinase-PPPase family (combines ADP:protein kinase and phosphorylase activities)	0	0	0	0	0	0	0	0	0	0	0	0	0	0	1	1	0	0	0	0	0	0	0	1	0	0	0	0	0	0	0	0	0	0	0	0	0	0	0	0	0	0	0	0	0	0	1
COG0237	H	Dephospho-CoA kinase	0	0	0	1	1	0	1	1	1	1	1	0	0	1	0	1	1	1	1	1	1	1	1	1	1	1	1	1	1	1	1	1	2	0	1	1	1	1	1	0	0	1	1	1	1	1	1
COG0762	S	Uncharacterized conserved protein YggT, Ycf19 family	0	0	0	0	0	0	0	0	0	0	0	0	0	0	1	0	0	0	1	1	1	1	2	1	1	2	1	0	0	0	0	0	0	0	0	0	0	0	0	0	0	0	0	0	1	1	1
COG2212	P	Multisubunit Na+/H+ antiporter, MnhF subunit	0	0	0	0	0	0	0	0	0	0	0	0	0	0	0	0	0	0	0	0	0	0	1	1	0	0	0	1	1	1	0	0	0	0	1	1	1	0	0	0	0	1	1	1	1	1	1
COG1863	P	Multisubunit Na+/H+ antiporter, MnhE subunit	0	0	0	0	0	0	0	0	0	0	0	0	0	0	0	0	0	0	0	0	0	0	1	1	0	0	0	1	2	1	1	0	0	0	1	1	1	0	0	0	0	1	1	1	1	1	1
COG2141	HR	Flavin-dependent oxidoreductase, luciferase family (includes alkanesulfonate monooxygenase SsuD and methylene tetrahydromethanopterin reductase)	0	0	0	0	0	0	0	0	0	0	0	0	0	0	4	3	0	0	1	2	1	1	4	4	5	7	4	4	5	0	0	2	2	3	3	1	3	2	2	0	2	2	2	1	2	0	1
COG0027	F	Formate-dependent phosphoribosylglycinamide formyltransferase (GAR transformylase)	0	0	0	0	0	0	0	0	0	0	0	0	0	0	0	0	0	0	0	0	0	0	0	0	0	0	0	0	0	0	0	0	0	0	0	0	0	0	0	0	0	0	0	0	0	0	0
COG4093	S	Uncharacterized protein	0	0	0	0	0	0	0	0	0	0	0	0	0	0	0	0	0	0	0	0	0	0	0	0	0	0	0	1	1	0	0	1	1	0	0	0	1	0	0	0	0	1	1	1	1	1	0
COG1434	R	Uncharacterized SAM-binding protein YcdF, DUF218 family	0	0	0	0	0	0	0	0	0	0	0	0	0	0	0	0	0	0	1	1	1	1	1	1	1	1	0	0	0	1	0	0	1	0	0	0	0	0	0	0	0	1	1	1	3	2	1
COG2177	D	Cell division protein FtsX	0	0	0	0	0	0	0	0	0	0	0	0	0	0	1	2	0	0	1	1	1	1	0	0	1	1	1	1	0	1	1	1	1	0	0	0	0	0	0	0	0	1	1	1	1	1	1
COG2884	D	ABC-type ATPase involved in cell division	0	0	0	0	0	0	0	0	0	0	0	0	0	0	1	1	0	0	1	1	1	1	0	0	1	1	1	1	1	1	1	1	1	0	0	0	0	0	0	0	0	1	1	1	1	1	1
COG1496	P	Copper oxidase (laccase) domain	0	0	0	0	0	0	0	0	0	0	0	0	0	0	1	0	1	0	1	1	1	1	1	1	1	1	1	1	0	1	1	1	1	0	0	0	0	1	1	0	1	1	1	1	1	1	1
COG0396	O	Fe-S cluster assembly ATPase SufC	0	0	0	0	0	0	0	0	0	0	0	0	0	0	0	0	0	0	1	1	1	1	1	1	0	0	0	1	1	1	1	1	0	0	1	0	1	1	1	0	1	1	1	1	1	1	1
COG0719	O	Fe-S cluster assembly scaffold protein SufB	0	0	0	0	0	0	0	0	0	0	0	0	0	0	0	0	0	0	2	2	2	2	1	2	0	0	0	2	0	2	1	2	1	0	2	2	2	2	2	0	2	2	2	2	2	1	2
COG4111	S	Uncharacterized conserved protein	0	0	0	0	0	0	0	0	0	0	0	0	0	0	0	0	0	0	0	0	0	0	0	0	0	0	0	0	0	0	0	0	0	0	0	0	0	0	0	0	0	0	0	0	0	0	1
COG0379	H	Quinolinate synthase	0	0	0	0	0	0	0	0	0	0	0	0	0	0	2	0	1	1	1	1	1	1	1	1	1	1	1	1	0	0	0	0	0	1	1	1	1	0	0	0	0	0	0	0	1	0	1
COG0678	O	Peroxiredoxin	0	0	0	0	0	0	0	0	0	0	0	0	0	0	0	0	0	0	0	0	0	0	1	2	1	1	1	1	2	1	1	1	2	0	0	0	1	1	1	0	1	1	1	1	1	1	1
COG4625	S	Uncharacterized conserved protein, contains a C-terminal beta-barrel porin domain	0	0	0	0	0	1	0	0	1	0	1	1	0	1	0	0	0	0	0	0	0	0	0	0	0	0	0	0	0	0	0	0	0	0	0	0	0	0	0	0	0	0	0	0	1	0	11
COG3687	R	Predicted metal-dependent hydrolase	0	0	0	0	0	0	0	0	0	0	0	0	0	0	1	0	0	0	0	0	0	0	0	0	1	0	1	0	0	0	0	0	0	0	0	0	0	0	0	0	0	0	0	0	0	0	0
COG4774	P	Outer membrane receptor for monomeric catechols	0	0	0	0	0	0	0	0	0	0	0	0	0	0	0	1	0	0	0	0	0	0	0	0	0	1	1	0	0	0	0	0	0	0	0	0	0	0	0	0	0	0	0	0	0	0	0
COG2982	M	Uncharacterized protein involved in outer membrane biogenesis	0	0	0	0	0	0	0	0	0	0	0	0	0	0	0	0	0	0	0	0	0	0	1	1	1	2	1	1	0	0	0	0	0	0	0	0	0	0	0	0	0	0	0	0	2	2	2
COG3686	S	Uncharacterized conserved protein, MAPEG superfamily	0	0	0	0	0	0	0	0	0	0	0	0	0	0	0	0	0	0	0	0	0	0	0	0	1	1	1	3	1	2	2	1	0	0	0	0	0	0	0	0	0	1	1	1	1	0	1
COG0837	G	Glucokinase	0	0	0	0	0	0	0	0	0	0	0	0	0	0	0	0	0	0	0	0	0	0	2	0	1	1	1	0	1	1	1	0	1	0	0	1	1	1	1	0	1	1	1	1	2	1	1
COG2230	I	Cyclopropane fatty-acyl-phospholipid synthase and related methyltransferases	0	0	0	0	0	0	0	0	0	0	0	0	0	0	2	1	1	1	2	2	2	2	0	0	1	1	1	2	2	1	1	1	0	0	1	1	1	1	1	0	1	1	1	1	1	1	2
COG5400	S	Uncharacterized protein	0	0	0	0	0	0	0	0	0	0	0	0	0	0	0	0	0	0	0	0	0	0	0	0	0	0	0	0	0	0	0	0	0	0	0	0	0	0	0	0	0	0	0	0	1	1	1
COG3852	T	Signal transduction histidine kinase, nitrogen specific	0	0	0	0	0	0	0	0	0	0	0	0	0	0	1	2	0	0	0	0	0	0	1	1	1	1	1	1	1	1	1	1	1	1	1	1	1	1	1	0	1	1	1	1	1	1	2
COG1305	O	Transglutaminase-like enzyme, putative cysteine protease	0	0	0	0	0	0	0	0	0	0	0	0	0	0	2	4	0	0	0	0	0	0	0	0	1	0	1	0	2	1	0	0	0	0	0	0	0	0	0	0	0	0	0	0	0	0	1
COG2208	TK	Serine phosphatase RsbU, regulator of sigma subunit	0	0	0	0	0	0	0	0	0	0	0	0	0	0	2	0	0	0	0	0	0	0	2	3	1	1	1	1	2	1	0	0	1	0	0	0	0	0	0	0	0	1	1	1	0	1	0
COG2021	E	Homoserine acetyltransferase	0	0	0	0	0	0	0	0	0	0	0	0	0	0	2	1	0	0	0	0	0	0	1	1	1	1	1	1	0	0	0	0	0	0	0	0	0	0	0	0	0	0	0	0	1	2	0
COG0705	O	Membrane associated serine protease, rhomboid family	0	0	0	0	0	0	0	0	0	0	0	0	0	0	0	0	0	0	0	0	0	0	1	1	1	1	1	2	0	1	1	1	1	0	0	0	1	0	0	0	0	2	2	2	2	1	2
COG3814	S	Uncharacterized protein	0	0	0	0	0	0	0	0	0	0	0	0	0	0	0	0	0	0	0	0	0	0	0	0	0	0	0	1	0	1	1	1	0	0	1	0	1	1	1	0	1	1	1	1	1	1	1
COG1454	C	Alcohol dehydrogenase, class IV	0	0	0	0	0	0	0	0	0	0	0	0	0	0	0	0	1	1	3	3	1	2	0	1	4	4	2	2	0	1	1	0	0	1	1	0	1	1	1	0	1	2	2	2	1	0	2
COG2844	OT	UTP:GlnB (protein PII) uridylyltransferase	0	0	0	0	0	0	0	0	0	0	0	0	0	0	1	2	0	0	1	1	1	1	0	1	1	1	1	0	1	1	1	1	0	0	1	2	1	1	1	0	1	1	2	1	1	1	1
COG5331	S	Uncharacterized protein	0	0	0	0	0	0	0	0	0	0	0	0	0	0	0	0	0	0	0	0	0	0	0	0	0	0	0	0	0	0	0	0	0	0	0	0	0	0	0	0	0	1	1	1	0	0	1
COG4147	C	Na+(or H+)/acetate symporter ActP	0	0	0	0	0	0	0	0	0	0	0	0	0	0	0	0	0	0	1	1	1	1	0	0	3	2	2	1	0	0	0	0	0	0	0	0	0	0	0	0	0	0	0	0	0	0	0
COG3827	D	Cell pole-organizing protein PopZ	0	0	0	0	0	0	0	0	0	0	0	0	0	0	0	0	0	0	0	0	0	0	0	0	0	0	0	0	0	0	0	0	0	0	0	0	0	0	0	0	0	0	0	0	1	1	1
COG0157	H	Nicotinate-nucleotide pyrophosphorylase	0	0	0	0	0	0	0	0	0	0	0	0	0	0	0	0	1	1	0	1	1	1	0	1	0	1	1	1	0	0	0	0	0	0	1	1	1	0	0	0	0	0	0	0	1	0	1
COG1070	G	Sugar (pentulose or hexulose) kinase	0	0	0	0	0	0	0	0	0	0	0	0	0	0	0	0	0	0	0	0	0	0	2	3	0	0	0	3	0	1	1	1	1	1	1	2	1	1	1	0	1	3	3	3	4	2	1
COG1410	E	Methionine synthase I, cobalamin-binding domain	0	0	0	0	0	0	0	0	0	0	0	0	0	0	1	1	1	1	0	0	0	0	1	1	1	1	3	0	0	1	1	1	1	1	1	1	1	1	1	0	1	1	1	1	1	1	1
COG5509	S	Uncharacterized small protein, DUF1192 family	0	0	0	0	0	0	0	0	0	0	0	0	0	0	0	0	0	0	0	0	0	0	0	0	0	0	0	0	0	0	0	0	0	0	0	0	0	0	0	0	0	0	0	0	0	0	1
COG5570	S	Uncharacterized protein	0	0	0	0	0	0	0	0	0	0	0	0	0	0	0	0	0	0	0	0	0	0	0	0	1	1	1	1	1	0	0	1	1	0	0	0	0	0	0	0	0	1	1	1	1	1	1
COG1281	O	Redox-regulated molecular chaperone, HSP33 family	0	0	0	0	0	0	0	0	0	0	0	0	0	0	1	1	0	0	0	0	0	0	1	1	1	2	1	1	0	1	1	0	0	0	1	1	1	1	1	0	1	1	1	1	1	1	1
COG1884	I	Methylmalonyl-CoA mutase, N-terminal domain/subunit	0	0	0	0	0	0	0	0	0	0	0	0	0	0	1	2	0	0	0	0	0	0	0	1	1	2	1	2	1	2	1	2	0	1	1	1	1	1	2	0	1	2	2	2	1	1	1
COG3749	S	Uncharacterized conserved protein, DUF934 family	0	0	0	0	0	0	0	0	0	0	0	0	0	0	1	1	1	1	0	0	0	0	1	1	1	1	1	0	1	1	0	1	0	0	1	0	1	1	1	0	1	1	1	1	1	0	1
COG0155	P	Sulfite reductase, beta subunit (hemoprotein)	0	0	0	0	0	0	0	0	0	0	0	0	0	0	1	1	1	1	1	1	1	1	1	1	1	1	1	2	1	1	1	1	0	0	1	0	1	1	1	0	1	2	2	2	1	1	1
COG4240	R	Pantothenate kinase-related protein Tda10 (topoisomerase I damage affected protein)	0	0	0	0	0	0	0	0	0	0	0	0	0	0	1	1	0	0	0	0	0	0	0	0	0	1	1	0	0	0	0	0	0	0	0	0	0	0	0	0	0	0	0	0	0	0	0
COG0060	J	Isoleucyl-tRNA synthetase	3	3	2	1	1	1	1	1	1	1	1	1	0	1	1	1	1	1	1	1	1	1	1	1	2	1	1	1	0	1	1	1	1	1	1	1	1	1	1	0	1	2	1	1	1	1	1
COG1045	E	Serine acetyltransferase	0	0	0	0	0	0	0	0	0	0	0	0	0	0	0	0	1	0	1	1	1	1	1	0	1	2	1	1	0	2	2	1	0	0	1	0	0	1	1	0	1	1	1	1	1	1	1
COG0217	KJ	Transcriptional and/or translational regulatory protein YebC/TACO1	1	1	0	1	1	2	1	1	1	1	1	0	0	1	2	1	2	0	1	1	1	1	1	1	1	1	0	1	0	1	1	1	1	0	1	1	1	0	1	0	1	0	1	1	1	1	1
COG1251	C	NAD(P)H-nitrite reductase, large subunit	0	0	0	0	0	0	0	0	0	0	0	0	0	0	1	1	0	0	0	0	0	0	0	0	1	1	1	0	0	0	0	0	1	0	0	0	0	0	0	0	0	0	0	0	0	0	0
COG2003	L	DNA repair protein RadC, contains a helix-hairpin-helix DNA-binding motif	0	0	0	0	0	0	0	0	0	0	0	0	0	0	0	0	0	0	1	1	1	1	1	1	1	1	1	1	1	1	1	1	0	0	0	0	0	0	0	0	0	1	1	1	1	1	1
COG5480	S	Uncharacterized membrane protein	0	0	0	0	0	0	0	0	0	0	0	0	0	0	0	0	0	0	0	0	0	0	0	0	0	0	0	0	0	0	0	0	0	0	0	0	0	0	0	0	0	0	0	0	2	1	1
COG1327	K	Transcriptional regulator NrdR, contains Zn-ribbon and ATP-cone domains	0	0	0	0	0	0	0	0	0	0	0	0	0	0	1	1	0	0	1	1	1	1	1	1	1	1	1	1	0	1	1	1	2	1	1	1	1	1	1	0	1	1	1	1	1	1	1
COG4638	PR	Phenylpropionate dioxygenase or related ring-hydroxylating dioxygenase, large terminal subunit	0	0	0	0	0	0	0	0	0	0	0	0	0	0	4	2	0	0	2	2	2	2	1	2	9	17	13	3	2	1	1	3	0	3	2	1	2	2	2	0	2	3	4	4	1	2	0
COG1648	H	Siroheme synthase (precorrin-2 oxidase/ferrochelatase domain)	0	0	0	0	0	0	0	0	0	0	0	0	0	0	0	0	0	0	0	0	0	0	0	0	0	0	0	0	0	0	0	0	0	0	0	0	0	0	0	0	0	0	0	0	0	1	0
COG0530	P	Ca2+/Na+ antiporter	1	1	0	0	0	0	0	0	0	0	0	0	0	0	1	1	1	1	1	1	1	1	1	1	1	1	1	1	1	1	1	1	1	0	0	0	0	1	1	0	1	1	1	1	2	1	1
COG3153	R	Predicted N-acetyltransferase YhbS	0	0	0	0	0	0	0	0	0	0	0	0	0	0	1	1	0	0	0	0	0	0	2	1	0	0	0	3	1	4	3	3	2	0	1	1	1	2	2	0	2	1	1	1	3	1	2
COG3494	S	Uncharacterized conserved protein, DUF1009 family	0	0	0	0	0	0	0	0	0	0	0	0	0	0	0	0	0	0	0	0	0	0	0	0	0	0	0	1	1	1	1	1	1	0	0	0	1	1	1	0	1	1	1	1	1	1	1
COG5462	S	Predicted secreted (periplasmic) protein	0	0	0	0	0	0	0	0	0	0	0	0	0	0	0	0	0	0	0	0	0	0	0	0	0	0	0	1	1	1	1	1	0	0	1	1	1	1	1	0	1	1	1	1	1	1	1
COG0216	J	Protein chain release factor A	2	2	2	1	1	1	1	1	1	1	1	0	0	0	2	0	1	1	1	1	1	1	1	1	1	1	1	1	0	1	0	1	1	1	1	1	0	1	1	0	1	1	1	1	1	1	1
COG2223	P	Nitrate/nitrite transporter NarK	0	0	0	0	0	0	0	0	0	0	0	0	0	0	1	1	0	0	0	0	0	0	1	0	1	1	2	0	0	0	0	0	0	0	1	1	1	0	0	0	0	0	0	0	4	0	0
COG1925	TG	Phosphotransferase system, HPr and related phosphotransfer proteins	1	1	1	1	1	1	1	1	1	1	1	1	0	1	0	0	0	0	0	0	0	0	1	0	1	1	1	0	1	1	1	1	1	1	1	1	1	1	1	0	1	1	1	1	1	1	1
COG2893	G	Phosphotransferase system, mannose/fructose-specific component IIA	0	0	0	0	0	0	0	0	0	0	0	0	0	0	0	0	0	0	0	0	0	0	0	0	0	0	0	1	1	1	1	1	0	0	1	1	1	1	1	0	1	1	1	1	1	1	1
COG1493	T	Serine kinase of the HPr protein, regulates carbohydrate metabolism	1	1	1	0	0	0	0	0	0	0	0	0	0	0	0	0	0	0	0	0	0	0	0	0	0	0	0	1	1	1	1	1	1	0	0	1	0	1	1	0	1	1	1	1	0	1	1
COG3024	L	Endogenous inhibitor of DNA gyrase, YacG/DUF329 family	0	0	0	0	0	0	0	0	0	0	0	0	0	0	1	0	0	0	0	0	0	0	0	0	0	0	0	1	0	1	1	0	0	0	0	0	0	1	1	0	1	0	0	0	1	1	0
COG0159	E	Tryptophan synthase alpha chain	0	0	0	0	0	0	0	0	0	0	0	0	0	0	1	2	1	1	1	1	1	1	0	1	1	1	1	1	1	1	0	1	1	1	1	1	1	1	0	0	1	1	1	1	1	1	1
COG2224	C	Isocitrate lyase	0	0	0	0	0	0	0	0	0	0	0	0	0	0	1	1	0	0	1	1	1	1	0	1	0	1	0	0	0	0	0	0	0	1	1	1	1	0	0	0	0	0	0	0	0	1	1
COG1748	E	Saccharopine dehydrogenase, NADP-dependent	0	0	0	0	0	0	0	0	0	0	0	0	0	0	1	0	0	0	0	0	0	0	1	1	0	0	0	2	1	2	1	0	0	0	0	0	0	0	0	0	0	0	0	0	3	1	0
COG2827	L	Predicted endonuclease, GIY-YIG superfamily	0	0	0	0	0	0	0	0	0	0	0	0	0	0	1	1	0	0	0	0	0	0	0	0	1	1	0	0	0	0	0	0	0	0	0	0	0	0	0	0	0	0	0	0	0	0	1
COG1946	I	Acyl-CoA thioesterase	0	0	0	0	0	0	0	0	0	0	0	0	0	0	0	0	0	0	0	0	0	0	0	0	1	1	1	0	1	0	0	0	0	0	0	0	0	0	0	0	0	1	1	1	1	1	1
COG0846	O	NAD-dependent protein deacetylase, SIR2 family	0	0	0	0	0	0	0	0	0	0	0	0	0	0	1	0	0	0	0	0	0	0	0	0	1	1	1	0	1	1	1	0	0	0	0	0	0	0	0	0	0	1	1	1	0	0	1
COG5010	UW	Flp pilus assembly protein TadD, contains TPR repeats	0	0	1	0	0	0	0	0	0	0	0	0	0	0	0	0	0	0	1	1	1	1	0	0	0	0	0	1	1	2	2	0	1	0	1	1	1	0	0	0	0	0	0	0	1	0	1
COG2935	O	Arginyl-tRNA--protein-N-Asp/Glu arginylyltransferase	0	0	0	0	0	0	0	0	0	0	0	0	0	0	0	0	0	0	0	0	0	0	1	1	1	1	1	1	2	1	2	1	1	0	0	0	1	1	1	0	1	1	1	1	1	1	1
COG0047	F	Phosphoribosylformylglycinamidine (FGAM) synthase, glutamine amidotransferase domain	0	0	0	0	0	0	0	0	0	0	0	1	0	0	1	1	0	0	0	1	1	0	0	0	0	0	0	1	0	1	1	1	0	0	1	1	1	1	1	0	1	1	1	1	1	1	1
COG0684	J	Regulator of RNase E activity RraA	0	0	0	0	0	0	0	0	0	0	0	0	0	0	1	1	0	0	1	1	1	1	2	1	0	2	1	2	0	0	0	1	2	2	0	1	1	0	0	0	1	2	2	3	2	2	1
COG1089	M	GDP-D-mannose dehydratase	0	0	0	0	0	0	0	0	0	0	0	0	0	0	1	1	1	1	1	1	0	0	0	0	0	1	0	0	0	1	1	0	0	0	0	0	0	0	0	0	1	0	0	0	0	0	1
COG4993	G	Glucose dehydrogenase	0	0	0	0	0	0	0	0	0	0	0	0	0	0	0	0	0	0	0	0	0	0	0	0	2	5	5	1	0	0	0	0	0	0	0	0	0	0	0	0	0	0	0	0	0	1	1
COG2967	P	Uncharacterized protein affecting Mg2+/Co2+ transport	0	0	0	0	0	0	0	0	0	0	0	0	0	0	1	1	1	1	0	0	0	0	0	0	0	0	0	0	0	0	0	0	0	0	0	0	0	0	0	0	0	0	0	0	1	1	1
COG1754	S	Uncharacterized C-terminal domain of topoisomerase IA	0	0	0	0	0	0	0	0	0	0	0	0	0	0	0	0	0	0	0	0	0	0	0	0	0	0	0	0	1	0	1	0	0	0	0	0	0	0	0	0	0	0	1	0	0	1	0
COG0314	H	Molybdopterin synthase catalytic subunit	0	0	0	0	0	0	0	0	0	0	0	0	0	0	1	1	1	1	1	1	1	1	1	1	1	1	1	0	0	1	0	1	1	0	1	1	1	1	1	0	1	1	1	1	1	0	1
COG2020	O	Protein-S-isoprenylcysteine O-methyltransferase Ste14	0	0	0	0	0	0	0	0	0	0	0	0	0	0	0	0	0	0	0	0	0	0	3	3	2	2	1	2	1	1	2	0	0	1	1	0	1	0	0	0	0	0	0	0	1	1	2
COG1230	P	Co/Zn/Cd efflux system component	0	0	0	1	1	0	1	1	1	1	1	0	0	0	1	0	0	0	0	0	0	0	0	0	0	0	0	1	0	2	2	0	0	0	1	0	0	0	0	0	0	0	0	0	1	1	1
COG4256	H	Hemin uptake protein HemP	0	0	0	0	0	0	0	0	0	0	0	0	0	0	0	0	0	0	0	0	0	0	0	0	0	0	0	1	0	2	2	0	0	0	0	0	0	0	0	0	0	0	0	0	0	0	0
COG3487	S	Uncharacterized iron-regulated protein	0	0	0	0	0	0	0	0	0	0	0	0	0	0	0	0	0	0	0	0	0	0	1	1	0	0	0	0	1	1	1	0	0	0	0	0	0	0	0	0	0	0	0	0	1	0	1
COG3488	R	Uncharacterized conserved protein with two CxxC motifs, DUF1111 family	0	0	0	0	0	0	0	0	0	0	0	0	0	0	1	0	0	0	0	0	0	0	0	1	0	0	0	0	0	1	1	0	0	0	0	0	0	0	0	0	0	0	0	0	2	0	1
COG3489	S	Predicted periplasmic lipoprotein	0	0	0	0	0	0	0	0	0	0	0	0	0	0	0	0	0	0	0	0	0	0	1	1	0	0	0	1	0	1	1	0	0	0	0	0	0	0	0	0	0	0	0	0	1	0	1
COG3490	S	Uncharacterized protein	0	0	0	0	0	0	0	0	0	0	0	0	0	0	0	0	0	0	0	0	0	0	1	1	0	0	0	1	0	1	1	0	0	0	0	0	0	0	0	0	0	0	0	0	1	1	1
COG3265	G	Gluconate kinase	0	0	0	0	0	0	0	0	0	0	0	0	0	0	1	1	0	0	0	0	0	0	1	1	0	0	0	0	0	1	1	0	0	0	0	0	0	0	0	0	0	0	0	0	1	0	0
COG3250	G	Beta-galactosidase/beta-glucuronidase	0	0	0	0	0	0	0	0	0	0	0	0	0	0	0	0	0	0	0	0	0	0	0	0	3	2	1	0	0	0	2	0	0	0	0	0	0	0	0	0	0	0	0	0	0	0	0
COG4448	E	L-asparaginase II	0	0	0	0	0	0	0	0	0	0	0	0	0	0	0	0	0	0	0	0	0	0	0	0	0	0	0	1	1	1	1	1	1	1	1	1	1	1	1	0	1	1	1	1	1	0	1
COG3655	K	DNA-binding transcriptional regulator, XRE family	0	0	0	0	0	0	0	0	0	0	0	0	0	0	0	0	0	0	0	0	0	0	0	0	0	0	0	1	1	1	2	1	0	0	0	0	0	0	0	0	0	0	0	0	1	0	0
COG3576	R	Predicted flavin-nucleotide-binding protein, pyridoxine 5'-phosphate oxidase superfamily	0	0	0	0	0	0	0	0	0	0	0	0	0	0	0	0	0	0	1	2	1	1	0	0	1	1	0	2	1	2	2	2	1	0	1	1	1	0	0	0	0	1	1	1	1	1	1
COG0444	EP	ABC-type dipeptide/oligopeptide/nickel transport system, ATPase component	3	3	3	0	0	0	0	0	0	0	0	0	0	0	0	1	0	0	0	2	2	2	2	2	0	0	2	5	3	6	8	1	5	0	1	1	1	2	0	0	0	2	2	2	4	1	2
COG3844	E	Kynureninase	0	0	0	0	0	0	0	0	0	0	0	0	0	0	0	0	0	0	0	0	0	0	2	1	0	1	0	1	0	1	1	1	1	0	0	0	0	1	1	0	1	1	1	1	1	0	1
COG1295	S	Uncharacterized membrane protein, BrkB/YihY/UPF0761 family (not an RNase)	1	1	0	0	0	0	0	0	0	0	0	0	0	0	0	0	1	1	0	0	0	0	0	0	1	1	1	1	1	1	1	1	0	0	0	0	0	0	0	0	0	0	0	0	0	1	1
COG2995	S	Uncharacterized paraquat-inducible protein A	0	0	0	1	1	1	1	1	1	1	1	1	0	1	1	1	0	0	0	0	0	0	1	1	0	0	0	0	0	3	2	3	1	0	0	0	0	0	0	0	0	0	0	0	1	0	0
COG2824	K	Uncharacterized Zn-ribbon-containing protein	0	0	0	0	0	0	0	0	0	0	0	0	0	0	1	0	0	0	0	0	0	0	1	1	0	0	1	0	0	0	1	0	0	0	0	0	0	0	0	0	0	0	0	0	1	1	0
COG3197	P	Uncharacterized protein, possibly involved in nitrogen fixation	0	0	0	1	1	1	0	1	1	0	1	1	0	1	1	1	0	0	0	0	0	0	1	1	1	1	1	1	0	1	1	0	1	0	0	0	0	0	0	0	0	0	0	0	1	1	1
COG5456	P	Nitrogen fixation protein FixH	0	0	0	0	0	0	0	0	0	0	0	0	0	0	0	0	0	0	0	0	0	0	0	0	0	0	0	1	1	1	1	0	1	0	0	0	0	0	0	0	0	0	0	0	1	1	1
COG4736	C	Cbb3-type cytochrome oxidase, subunit 3	0	0	0	0	0	0	0	0	0	0	0	0	0	0	0	0	0	0	0	0	0	0	1	1	1	1	1	0	0	1	1	0	0	0	0	0	0	0	0	0	0	0	0	0	1	1	1
COG5616	R	TolB amino-terminal domain (function unknown)	0	0	0	0	0	0	0	0	0	0	0	0	0	0	0	0	0	0	0	0	0	0	0	0	0	0	0	3	2	1	1	1	0	0	0	0	0	0	0	0	0	3	3	2	0	0	0
COG0671	I	Membrane-associated phospholipid phosphatase	0	0	0	0	0	0	0	0	0	0	0	0	0	0	2	2	0	0	0	0	0	0	1	1	1	1	1	0	0	1	1	2	0	0	0	0	0	0	0	0	0	0	0	0	1	1	1
COG1075	I	Triacylglycerol esterase/lipase EstA, alpha/beta hydrolase fold	0	0	0	0	0	0	0	0	0	0	0	0	0	0	3	2	0	0	0	0	0	0	2	2	0	0	0	1	1	2	2	1	0	0	0	0	0	1	1	0	1	1	1	1	0	0	1
COG4961	UW	Flp pilus assembly protein TadG	0	0	0	0	0	0	0	0	0	0	0	0	0	0	0	0	0	0	0	0	0	0	0	0	0	0	0	0	0	1	1	1	1	0	0	0	0	0	0	0	0	0	0	0	4	0	0
COG2222	M	Fructoselysine-6-P-deglycase FrlB and related proteins with duplicated sugar isomerase (SIS) domain	0	0	0	0	0	0	0	0	0	0	0	0	0	0	2	2	0	0	0	0	0	0	0	0	0	0	0	2	1	2	2	0	1	0	0	0	0	0	0	0	0	0	0	0	1	0	1
COG4573	G	Tagatose-1,6-bisphosphate aldolase non-catalytic subunit AgaZ/GatZ	0	0	0	0	0	0	0	0	0	0	0	0	0	0	0	0	0	0	0	0	0	0	1	0	0	0	0	0	0	1	2	0	1	0	0	0	0	0	0	0	0	0	0	0	2	1	0
COG1820	G	N-acetylglucosamine-6-phosphate deacetylase	3	3	3	0	0	0	0	0	0	0	0	0	0	0	4	3	0	0	0	0	0	0	1	1	0	0	0	1	0	1	1	1	1	0	0	0	0	0	0	0	0	1	1	1	2	1	1
COG3142	P	Copper homeostasis protein CutC	0	0	0	0	0	0	0	0	0	0	0	0	0	0	0	0	0	0	0	0	0	0	1	1	0	0	0	0	0	1	1	0	1	0	0	0	0	0	0	0	0	0	0	0	1	0	0
COG1349	KG	DNA-binding transcriptional regulator of sugar metabolism, DeoR/GlpR family	1	1	1	0	0	0	0	0	0	0	0	0	0	0	0	0	0	0	0	0	0	0	3	3	0	0	0	3	3	1	1	0	1	0	0	0	1	0	0	0	0	3	3	3	3	2	0
COG1182	C	FMN-dependent NADH-azoreductase	1	1	1	0	0	0	0	0	0	0	0	0	0	0	0	0	0	0	0	0	0	0	0	0	0	0	0	1	0	0	1	0	0	0	0	0	0	0	0	0	0	0	0	0	0	0	0
COG3794	C	Plastocyanin	0	0	0	0	0	0	0	0	0	0	0	0	0	0	0	0	0	0	0	0	0	0	0	0	0	0	0	3	2	2	3	0	0	0	0	0	0	0	0	0	0	0	0	0	1	0	2
COG3652	S	Predicted outer membrane protein	0	0	0	0	0	0	0	0	0	0	0	0	0	0	0	0	0	0	0	0	0	0	0	0	0	0	0	1	0	1	1	0	0	0	0	0	0	0	0	0	0	0	0	0	0	0	1
COG4757	R	Predicted alpha/beta hydrolase	0	0	0	0	0	0	0	0	0	0	0	0	0	0	0	0	0	0	0	0	0	0	0	0	0	0	0	1	1	2	1	0	0	0	0	0	0	0	0	0	0	0	0	0	0	0	1
COG4784	R	Putative Zn-dependent protease	0	0	0	0	0	0	0	0	0	0	0	0	0	0	0	0	0	0	0	0	0	0	0	0	0	1	1	1	0	0	1	0	0	0	0	0	0	0	0	0	0	0	0	0	1	1	1
COG3514	S	Uncharacterized conserved protein, DUF4415 family	0	0	0	0	0	0	0	0	0	0	0	0	0	0	0	0	0	0	0	0	0	0	0	0	0	0	0	0	0	0	1	0	0	0	0	0	0	0	0	0	0	0	0	0	0	0	0
COG0433	L	Archaeal DNA helicase HerA or a related bacterial ATPase, contains HAS-barrel and ATPase domains	0	0	0	0	0	0	0	0	0	0	0	0	0	0	0	0	1	0	1	1	0	0	0	1	0	0	0	1	1	1	1	1	1	0	0	0	0	0	0	0	0	0	0	0	2	1	1
COG2994	O	ACP:hemolysin acyltransferase (hemolysin-activating protein)	0	0	0	0	0	0	0	0	0	0	0	0	0	0	0	0	0	0	1	1	1	1	0	0	0	0	0	0	0	1	1	0	0	0	0	0	0	0	0	0	0	0	0	0	0	0	1
COG5473	S	Uncharacterized membrane protein	0	0	0	0	0	0	0	0	0	0	0	0	0	0	0	0	0	0	0	0	0	0	0	0	0	0	0	2	3	1	1	0	0	0	0	0	0	0	0	0	0	0	0	0	1	0	1
COG3030	R	Protein affecting phage T7 exclusion by the F plasmid, UPF0716 family	0	0	0	0	0	0	0	0	0	0	0	0	0	0	1	1	1	1	1	1	1	1	0	0	0	1	0	1	1	1	1	1	1	0	1	1	1	1	1	0	1	1	1	1	1	1	1
COG2821	M	Membrane-bound lytic murein transglycosylase	0	0	0	0	0	0	0	0	0	0	0	0	0	0	0	0	0	0	0	0	0	0	1	0	0	0	0	1	0	1	1	1	2	0	0	0	0	1	1	0	1	0	0	0	1	1	1
COG3893	L	Inactivated superfamily I helicase	0	0	0	0	0	0	0	0	0	0	0	0	0	0	0	0	0	0	0	0	0	0	0	0	0	0	0	1	1	1	1	1	1	0	1	1	1	1	0	0	1	1	1	1	1	1	1
COG5621	R	Predicted secreted hydrolase	0	0	0	0	0	0	0	0	0	0	0	0	0	0	0	0	0	0	0	0	0	0	0	0	0	0	0	0	0	1	1	1	0	0	0	0	0	1	0	0	0	0	0	0	0	0	1
COG2603	J	tRNA 2-selenouridine synthase SelU, contains rhodanese domain	0	0	0	0	0	0	0	0	0	0	0	0	0	0	0	0	0	0	0	0	0	0	1	1	1	1	1	1	0	1	1	1	0	0	0	0	0	0	0	0	0	0	0	0	0	0	0
COG3904	S	Predicted periplasmic protein	0	0	0	0	0	0	0	0	0	0	0	0	0	0	0	0	0	0	0	0	0	0	0	1	0	0	0	2	2	2	2	1	0	0	0	0	0	0	0	0	0	0	0	0	0	0	1
COG2378	K	Predicted DNA-binding transcriptional regulator YafY, contains an HTH and WYL domains	0	0	0	0	0	0	0	0	0	0	0	0	0	0	3	0	0	0	2	1	2	2	2	1	1	1	1	5	2	4	5	2	2	0	0	0	0	1	1	0	1	0	0	0	4	1	4
COG4891	S	Uncharacterized protein	0	0	0	0	0	0	0	0	0	0	0	0	0	0	0	0	0	0	0	0	0	0	0	0	0	0	0	0	0	0	1	0	0	0	0	0	0	0	0	0	0	0	0	0	0	0	0
COG3832	S	Uncharacterized conserved protein YndB, AHSA1/START domain	0	0	0	0	0	0	0	0	0	0	0	0	0	0	0	0	0	0	0	0	0	0	1	0	0	0	0	4	3	4	4	0	0	0	0	0	0	0	0	0	0	0	0	0	5	1	2
COG4094	S	Uncharacterized membrane protein	0	0	0	0	0	0	0	0	0	0	0	0	0	0	0	0	0	0	1	1	0	1	0	0	1	1	1	1	1	2	2	1	2	0	0	0	0	0	0	0	0	1	1	1	0	0	1
COG3213	V	Uncharacterized protein involved in response to NO	0	0	0	0	0	0	0	0	0	0	0	0	0	0	0	0	0	0	1	0	0	0	1	1	0	0	0	1	1	1	1	0	1	0	0	0	0	0	0	0	0	0	0	0	1	0	1
COG4548	P	Nitric oxide reductase activation protein	0	0	0	0	0	0	0	0	0	0	0	0	0	0	0	0	1	0	0	0	0	0	0	0	0	0	0	1	1	1	3	0	3	0	0	0	0	0	0	0	0	0	0	0	0	0	0
COG3256	P	Nitric oxide reductase large subunit	0	0	0	0	0	0	0	0	0	0	0	0	0	0	0	0	0	0	0	0	0	0	0	0	0	0	0	1	1	1	2	0	1	0	0	0	0	0	0	0	0	0	0	0	0	0	0
COG1737	K	DNA-binding transcriptional regulator, MurR/RpiR family, contains HTH and SIS domains	1	1	0	0	0	0	0	0	0	0	0	0	0	0	0	0	0	0	0	0	0	0	3	3	1	1	2	2	2	1	1	1	2	0	0	0	0	0	0	0	0	0	1	1	3	0	1
COG3899	R	Predicted ATPase	0	0	0	0	0	0	0	0	0	0	0	0	0	0	0	0	0	0	0	0	0	0	0	0	0	0	0	0	0	2	1	0	0	0	0	0	0	0	0	0	0	0	0	0	0	1	1
COG3349	R	Uncharacterized conserved protein, contains NAD-binding domain and a Fe-S cluster	0	0	0	0	0	0	0	0	0	0	0	0	0	0	0	0	0	0	0	0	0	0	0	0	0	0	0	0	0	1	1	0	0	0	0	0	0	0	0	0	0	0	0	0	0	0	0
COG4675	S	Microcystin-dependent protein (function unknown)	0	0	0	0	0	0	0	0	0	0	0	0	0	0	2	1	0	0	0	0	0	0	0	0	0	0	0	0	0	1	1	0	0	0	0	0	0	0	0	0	0	0	0	0	0	0	0
COG4845	V	Chloramphenicol O-acetyltransferase	0	0	0	0	0	0	0	0	0	0	0	0	0	0	0	0	0	0	0	0	0	0	0	0	0	0	0	0	0	1	1	0	0	0	0	0	0	0	0	0	0	0	0	0	0	0	0
COG3921	S	Uncharacterized conserved protein	0	0	0	0	0	0	0	0	0	0	0	0	0	0	0	0	0	0	0	0	0	0	2	3	0	0	0	1	1	2	3	2	1	0	0	0	0	0	0	0	0	0	0	0	2	0	1
COG4231	C	TPP-dependent indolepyruvate ferredoxin oxidoreductase, alpha subunit	0	0	0	0	0	0	0	0	0	0	0	0	0	0	0	0	0	0	0	0	0	0	0	0	1	3	2	1	1	1	1	0	1	0	0	0	0	1	1	0	1	1	1	1	0	1	1
COG5007	T	Acid stress-induced BolA-like protein IbaG/YrbA, predicted regulator of iron metabolism	0	0	0	1	1	1	1	1	1	1	1	1	0	1	1	0	1	1	1	1	1	1	1	1	1	1	1	0	0	0	1	0	0	0	0	0	0	0	0	0	0	0	0	0	0	0	0
COG4223	S	Uncharacterized conserved protein	0	0	0	0	0	0	0	0	0	0	0	0	0	0	0	0	0	0	0	0	0	0	0	0	0	0	0	1	1	1	1	1	1	0	1	1	1	0	0	0	0	0	0	0	1	1	1
COG2120	G	N-acetylglucosaminyl deacetylase, LmbE family	0	0	0	0	0	0	0	0	0	0	0	0	0	0	0	0	0	0	0	0	0	0	0	0	0	1	0	1	1	1	1	0	0	0	0	0	0	0	0	0	0	0	0	0	1	0	0
COG3698	S	Uncharacterized protein YigE, DUF2233 family	0	0	0	0	0	0	0	0	0	0	0	0	0	0	0	0	0	0	0	0	0	0	1	1	0	0	0	1	1	1	1	1	0	0	0	0	0	0	0	0	0	0	0	0	0	1	1
COG3708	K	Predicted transcriptional regulator YdeE, contains AraC-type DNA-binding domain	0	0	0	0	0	0	0	0	0	0	0	0	0	0	0	0	0	0	0	0	0	0	1	0	0	0	0	1	0	1	1	0	0	0	0	0	0	0	0	0	0	0	0	0	0	0	0
COG2911	U	Autotransporter translocation and assembly factor TamB	0	0	0	0	0	0	0	0	0	0	0	0	0	0	1	2	0	0	0	0	0	0	0	1	0	0	0	1	1	1	2	1	1	0	0	0	0	0	0	0	0	0	0	0	1	0	1
COG0715	P	ABC-type nitrate/sulfonate/bicarbonate transport system, periplasmic component	0	0	0	0	0	0	0	0	0	0	0	0	0	0	1	1	0	0	0	0	0	0	0	0	0	0	0	4	5	1	1	0	0	1	1	1	1	0	0	0	0	1	1	1	2	1	2
COG1287	O	Asparagine N-glycosylation enzyme, membrane subunit Stt3	0	0	0	0	0	0	0	0	0	0	0	0	0	0	0	0	0	0	0	0	0	0	0	0	0	0	0	1	1	0	1	0	0	0	0	0	0	0	0	0	0	0	0	0	0	0	0
COG3423	K	Predicted transcriptional regulator, lambda repressor-like DNA-binding domain	0	0	0	0	0	0	0	0	0	0	0	0	0	0	0	0	0	0	0	0	0	0	0	0	0	0	0	0	0	0	1	0	0	0	0	0	0	0	0	0	0	0	0	0	0	0	0
COG3436	X	Transposase	0	0	0	0	0	0	0	0	0	0	0	0	0	0	2	2	0	0	0	0	0	0	0	0	0	0	0	7	0	7	5	0	0	0	0	0	0	0	0	0	0	0	0	0	0	0	0
COG3409	M	Peptidoglycan-binding (PGRP) domain of peptidoglycan hydrolases	0	0	0	0	0	0	0	0	0	0	0	0	0	0	0	0	0	0	1	1	0	0	1	2	0	0	0	0	0	1	1	0	0	0	0	0	0	0	0	0	0	0	0	0	1	1	2
COG3344	X	Retron-type reverse transcriptase	0	0	0	0	0	1	0	0	0	0	0	1	0	0	1	1	0	0	0	0	0	0	1	1	0	0	0	1	0	0	1	0	0	0	0	0	0	0	0	0	0	0	0	0	0	0	0
COG4186	R	Calcineurin-like phosphoesterase superfamily protein	0	0	0	0	0	0	0	0	0	0	0	0	0	0	0	0	0	0	0	0	0	0	0	0	0	0	0	0	0	3	2	0	0	0	0	0	0	0	0	0	0	0	0	0	0	0	0
COG3217	R	Uncharacterized conserved protein YcbX, contains MOSC and Fe-S domains	0	0	0	0	0	0	0	0	0	0	0	0	0	0	0	0	1	1	1	1	1	1	2	0	1	1	1	2	1	1	1	1	1	1	1	1	1	1	1	0	1	1	1	1	0	0	0
COG0457	R	Tetratricopeptide (TPR) repeat	0	1	1	1	1	4	1	1	1	1	1	1	0	1	0	1	0	0	0	0	0	0	0	0	3	4	4	2	1	1	1	1	0	1	1	1	1	1	1	0	1	2	2	2	1	1	4
COG1819	G	UDP:flavonoid glycosyltransferase YjiC, YdhE family	0	0	0	0	0	0	0	0	0	0	0	0	0	0	1	1	0	0	0	0	0	0	0	0	0	0	0	0	0	1	1	0	0	0	0	0	0	0	0	0	0	0	0	0	0	0	0
COG4666	R	TRAP-type uncharacterized transport system, fused permease components	0	0	0	0	0	0	0	0	0	0	0	0	0	0	0	0	0	0	0	0	0	0	0	2	0	0	0	0	0	3	3	1	0	1	1	0	1	0	0	0	0	0	1	0	2	0	1
COG2358	R	TRAP-type uncharacterized transport system, periplasmic component	0	0	0	0	0	0	0	0	0	0	0	0	0	0	0	0	0	0	0	0	0	0	1	3	0	0	0	0	1	3	3	1	0	1	0	2	1	0	0	0	0	0	1	0	2	0	1
COG3439	S	Uncharacterized conserved protein, DUF302 family	0	0	0	0	0	0	0	0	0	0	0	0	0	0	0	0	0	0	0	0	0	0	0	0	0	0	0	1	1	1	1	0	0	0	0	0	0	0	0	0	0	0	0	0	1	0	1
COG4731	S	Uncharacterized conserved protein, DUF2147 family	0	0	0	0	0	0	0	0	0	0	0	0	0	0	0	0	0	0	0	0	0	0	0	1	0	0	0	2	1	1	1	1	1	0	0	0	0	0	0	0	0	0	0	0	0	1	1
COG3324	R	Predicted enzyme related to lactoylglutathione lyase	0	0	0	0	0	0	0	0	0	0	0	0	0	0	0	0	1	1	3	2	1	2	1	1	0	0	0	0	1	1	3	1	0	0	0	0	0	0	0	0	0	0	0	0	3	1	1
COG3360	R	Flavin-binding protein dodecin	0	0	0	0	0	0	0	0	0	0	0	0	0	0	0	0	0	0	0	0	0	0	0	0	0	0	0	0	0	1	1	0	0	0	0	0	0	0	0	0	0	0	0	0	0	0	0
COG2755	E	Lysophospholipase L1 or related esterase	0	0	0	1	1	1	1	1	1	1	1	1	0	1	1	2	0	0	1	1	1	1	0	0	1	1	1	2	1	2	2	1	3	2	2	1	2	1	1	0	1	0	0	0	2	2	2
COG4181	Q	Predicted ABC-type transport system involved in lysophospholipase L1 biosynthesis, ATPase component	0	0	0	0	0	0	0	0	0	0	0	0	0	0	1	1	0	0	0	0	0	0	0	0	1	1	1	1	0	1	1	1	1	0	0	0	0	1	1	0	1	0	0	0	1	1	1
COG4271	R	Predicted nucleotide-binding protein containing TIR -like domain	0	0	0	0	0	0	0	0	0	0	0	0	0	0	0	0	0	0	0	0	0	0	0	0	0	0	0	0	0	0	1	0	0	0	0	0	0	0	0	0	0	0	0	0	0	0	0
COG1943	X	REP element-mobilizing transposase RayT	0	0	0	2	1	2	1	1	1	1	1	1	0	0	2	2	0	0	0	0	0	0	1	0	0	0	0	1	0	1	2	2	0	0	0	0	0	0	0	0	0	0	0	0	0	0	0
COG2244	M	Membrane protein involved in the export of O-antigen and teichoic acid	0	0	0	1	1	1	1	1	1	1	1	1	0	1	0	1	1	0	2	2	1	1	0	0	0	0	0	2	0	1	2	2	0	0	0	0	0	0	0	0	0	0	0	0	2	1	0
COG5467	S	Uncharacterized protein	0	0	0	0	0	0	0	0	0	0	0	0	0	0	0	0	0	0	0	0	0	0	0	0	0	0	0	1	1	1	1	1	1	0	0	0	0	0	0	0	0	0	0	0	1	1	1
COG4126	E	Asp/Glu/hydantoin racemase	0	0	0	0	0	0	0	0	0	0	0	0	0	0	0	0	0	0	0	0	0	0	0	0	0	0	0	0	0	1	1	0	0	0	0	0	0	0	1	0	0	2	2	2	0	0	0
COG2186	K	DNA-binding transcriptional regulator, FadR family	0	0	0	0	0	0	0	0	0	0	0	0	0	0	0	0	0	0	0	0	0	0	2	1	0	0	0	2	1	4	2	3	1	0	1	1	1	1	1	0	1	4	3	3	3	2	0
COG1338	N	Flagellar biosynthetic protein FliP	0	0	0	0	0	0	0	0	0	0	0	0	0	0	0	0	0	0	0	0	0	0	0	0	1	1	1	1	0	1	1	1	0	0	0	0	0	0	0	0	0	1	1	1	1	0	0
COG1706	N	Flagellar basal body P-ring protein FlgI	0	0	0	0	0	0	0	0	0	0	0	0	0	0	0	0	0	0	0	0	0	0	0	0	0	1	0	1	0	1	1	1	0	0	0	0	0	0	0	0	0	0	0	0	1	0	0
COG1256	N	Flagellar hook-associated protein FlgK	0	0	0	0	0	0	0	0	0	0	0	0	0	0	0	0	0	0	0	0	0	0	0	0	0	2	0	1	1	1	1	1	0	0	0	0	0	0	0	0	0	0	0	0	1	0	0
COG1749	N	Flagellar hook protein FlgE	0	0	0	0	0	0	0	0	0	0	0	0	0	0	0	0	0	0	0	0	0	0	0	0	0	0	0	1	0	1	1	1	0	0	0	0	0	0	0	0	0	0	0	0	1	0	0
COG2987	E	Urocanate hydratase	0	0	0	0	0	0	0	0	0	0	0	0	0	0	1	2	0	0	0	0	0	0	0	0	0	0	0	1	0	1	2	0	0	0	0	0	0	0	0	0	0	0	0	0	1	0	0
COG1088	M	dTDP-D-glucose 4,6-dehydratase	0	0	0	0	0	0	0	0	0	0	0	0	0	0	0	0	0	0	1	1	0	0	0	0	0	1	1	0	0	1	1	1	0	0	0	0	0	0	0	0	0	0	0	0	0	0	1
COG1209	M	dTDP-glucose pyrophosphorylase	0	0	0	0	0	0	0	0	0	0	0	0	0	0	0	0	0	0	1	1	0	0	0	0	0	1	1	0	0	1	2	1	1	0	0	0	0	0	0	0	0	0	0	0	0	0	1
COG3011	R	Predicted thiol-disulfide oxidoreductase YuxK, DCC family	0	0	0	0	0	0	0	0	0	0	0	0	0	0	0	0	0	0	0	0	0	0	1	0	1	2	1	1	0	1	1	0	0	0	0	0	0	0	0	0	0	0	0	0	1	1	0
COG5587	S	Uncharacterized conserved protein, DUF2461 family	0	0	0	0	0	0	0	0	0	0	0	0	0	0	0	0	0	0	0	0	0	0	0	0	0	0	0	0	1	1	1	1	0	0	0	0	0	0	0	0	0	0	0	0	0	0	1
COG1005	C	NADH:ubiquinone oxidoreductase subunit 1 (chain H)	0	0	0	0	2	0	0	0	0	0	0	0	0	0	0	0	1	6	1	1	1	1	0	1	0	0	0	1	0	1	1	1	1	1	1	1	1	1	1	0	1	1	1	1	1	1	1
COG2001	J	MraZ, DNA-binding transcriptional regulator and inhibitor of RsmH methyltransferase activity	1	1	2	0	0	0	0	0	0	0	0	0	0	0	1	0	0	0	0	0	0	0	1	1	1	1	1	1	0	1	1	1	0	0	1	0	1	1	1	0	1	1	1	1	1	0	0
COG2081	R	Predicted flavoprotein YhiN	0	0	0	0	0	0	0	0	0	0	0	0	0	0	0	0	0	0	1	1	0	1	0	1	0	0	0	2	2	2	2	2	2	1	1	1	1	2	2	0	2	2	2	2	1	1	1
COG3180	R	Uncharacterized membrane protein AbrB, regulator of aidB expression	0	0	0	0	0	0	0	0	0	0	0	0	0	0	0	0	0	0	0	0	0	0	2	0	0	0	0	1	0	1	1	1	3	1	1	2	1	1	1	0	1	2	2	3	1	0	0
COG2249	R	Putative NADPH-quinone reductase (modulator of drug activity B)	0	0	0	0	0	0	0	0	0	0	0	0	0	0	0	0	0	0	0	0	0	0	0	0	0	0	0	2	1	1	1	1	0	0	0	0	0	0	0	0	0	0	0	0	2	0	1
COG3607	R	Predicted lactoylglutathione lyase	0	0	0	0	0	0	0	0	0	0	0	0	0	0	0	0	0	0	0	0	0	0	0	0	0	0	0	0	0	1	1	1	1	0	0	0	0	0	0	0	0	0	0	0	1	0	1
COG1712	R	Predicted dinucleotide-utilizing enzyme	0	0	0	0	0	0	0	0	0	0	0	0	0	0	0	0	0	0	0	0	0	0	0	0	0	0	0	0	1	0	1	0	0	0	0	0	0	0	0	0	0	0	0	0	0	0	0
COG5477	S	Predicted small integral membrane protein	0	0	0	0	0	0	0	0	0	0	0	0	0	0	0	0	0	0	0	0	0	0	1	1	0	1	1	0	0	1	1	0	0	0	0	0	0	0	0	0	0	0	1	1	1	0	1
COG3682	K	Predicted transcriptional regulator	0	0	0	0	0	0	0	0	0	0	0	0	0	0	0	0	0	0	0	0	0	0	0	0	0	0	0	0	0	1	1	0	0	0	0	0	0	0	0	0	0	0	1	1	2	0	0
COG4219	T	Signal transducer regulating beta-lactamase production, contains metallopeptidase domain	0	0	0	0	0	0	0	0	0	0	0	0	0	0	0	0	0	0	0	0	0	0	0	0	0	0	0	1	0	1	1	0	0	0	0	0	0	0	0	0	0	0	1	1	2	0	0
COG1596	M	Periplasmic protein involved in polysaccharide export, contains SLBB domain of the beta-grasp fold	0	0	0	1	1	1	1	1	1	1	1	1	0	1	0	0	0	0	0	0	0	0	0	0	0	0	0	3	2	2	2	3	3	0	0	0	0	0	0	0	0	1	1	1	1	0	0
COG0836	M	Mannose-1-phosphate guanylyltransferase	0	0	0	1	0	0	0	0	0	0	0	0	0	0	2	3	1	2	1	1	1	1	0	0	0	0	0	1	1	1	1	1	1	0	0	0	0	0	0	0	0	0	0	0	1	3	2
COG0662	G	Mannose-6-phosphate isomerase, cupin superfamily	0	0	0	0	0	0	0	0	0	0	0	0	0	0	1	0	0	0	0	0	0	0	0	0	0	0	0	2	1	1	1	2	0	0	1	0	2	0	0	0	0	0	1	0	0	2	0
COG5267	S	Uncharacterized conserved protein, DUF1800 family	0	0	0	0	0	0	0	0	0	0	0	0	0	0	0	0	0	0	0	0	0	0	0	0	1	0	0	0	0	2	4	1	0	0	0	0	0	0	0	0	0	0	0	0	0	0	0
COG4102	S	Uncharacterized conserved protein, DUF1501 family	0	0	0	0	0	0	0	0	0	0	0	0	0	0	0	0	0	0	0	0	0	0	0	0	3	1	1	0	0	2	2	1	0	1	0	0	0	0	0	0	0	0	0	0	0	0	0
COG0514	L	Superfamily II DNA helicase RecQ	0	0	0	0	0	0	0	0	0	0	0	0	0	0	0	0	1	1	0	0	0	0	1	1	1	1	1	1	0	1	1	1	1	1	1	2	1	1	1	0	1	1	1	1	1	0	1
COG0270	L	Site-specific DNA-cytosine methylase	2	1	0	3	1	4	0	1	0	0	0	0	0	0	1	0	4	1	2	3	2	2	0	0	0	0	0	0	0	0	1	2	0	0	0	0	0	0	0	0	0	0	0	0	0	0	1
COG1442	M	Lipopolysaccharide biosynthesis protein, LPS:glycosyltransferase	0	0	0	0	0	0	0	0	0	0	0	0	0	0	0	0	0	0	0	0	0	0	0	0	0	0	0	0	1	0	1	0	0	0	0	0	0	0	0	0	0	0	0	0	0	0	0
COG0419	L	DNA repair exonuclease SbcCD ATPase subunit	0	0	0	0	0	1	0	0	0	0	0	1	0	2	2	0	1	0	0	0	0	0	1	1	0	0	0	0	0	0	1	0	0	0	0	0	0	0	0	0	0	0	0	0	1	0	0
COG0381	M	UDP-N-acetylglucosamine 2-epimerase	0	0	0	0	0	0	0	0	0	0	0	0	0	0	0	0	0	0	2	2	1	2	0	0	0	0	0	0	0	1	1	1	0	0	0	0	0	0	0	0	0	0	0	0	0	1	1
COG2421	C	Acetamidase/formamidase	0	0	0	0	0	0	0	0	0	0	0	0	0	0	0	0	0	0	0	0	0	0	0	0	0	0	0	0	0	1	1	0	0	0	0	0	0	0	0	0	0	0	0	0	1	0	0
COG3342	R	Uncharacterized conserved protein, Ntn-hydrolase superfamily	0	0	0	0	0	0	0	0	0	0	0	0	0	0	0	0	0	0	0	0	0	0	0	0	0	0	0	1	0	1	1	0	0	1	0	0	0	0	0	0	0	0	0	0	0	0	0
COG2963	X	Transposase and inactivated derivatives	0	0	0	0	0	0	0	0	0	0	0	0	0	0	2	2	0	0	1	1	0	0	0	0	0	0	0	4	0	9	3	2	1	0	0	0	0	0	0	0	0	0	0	0	1	0	0
COG4584	X	Transposase	0	0	0	0	0	0	0	0	0	0	0	0	0	0	0	0	0	0	0	0	0	0	0	0	0	0	0	0	0	2	1	0	0	0	0	0	0	0	0	0	0	0	0	0	0	0	0
COG1484	L	DNA replication protein DnaC	1	1	1	0	0	0	0	0	0	0	0	0	0	0	0	0	0	0	0	0	0	0	0	0	0	0	0	0	0	1	1	1	1	0	0	0	0	0	0	0	0	0	0	0	0	1	0
COG1006	P	Multisubunit Na+/H+ antiporter, MnhC subunit	0	0	0	0	0	0	0	0	0	0	0	0	0	0	0	0	0	0	0	0	0	0	1	1	0	0	0	1	0	1	1	0	0	0	1	1	1	0	0	0	0	1	1	1	1	1	1
COG2111	P	Multisubunit Na+/H+ antiporter, MnhB subunit	0	0	0	0	0	0	0	0	0	0	0	0	0	0	0	0	0	0	0	0	0	0	0	1	0	0	0	0	0	0	1	0	0	0	1	1	1	0	0	0	0	1	1	1	1	2	1
COG3822	G	D-lyxose ketol-isomerase	0	0	0	0	0	0	0	0	0	0	0	0	0	0	0	0	0	0	0	0	0	0	0	0	0	0	0	1	2	1	1	1	0	0	0	0	0	0	0	0	0	0	0	0	0	1	0
COG1506	E	Dipeptidyl aminopeptidase/acylaminoacyl peptidase	2	2	1	0	0	0	0	0	0	0	0	0	0	0	1	1	1	1	0	0	0	0	0	2	4	4	4	0	0	0	1	0	0	0	0	0	0	0	0	0	0	0	0	0	0	0	0
COG3448	T	CBS-domain-containing membrane protein	0	0	0	0	0	0	0	0	0	0	0	0	0	0	0	0	0	0	1	1	1	1	0	0	0	0	0	0	0	1	1	0	0	0	0	0	0	0	0	0	0	0	0	0	0	0	0
COG0669	H	Phosphopantetheine adenylyltransferase	1	0	0	0	0	0	0	0	0	0	0	0	0	0	1	1	1	1	1	1	1	1	0	1	1	1	1	1	1	1	1	1	0	0	1	1	1	1	1	0	1	1	1	1	1	1	1
COG1073	T	Fermentation-respiration switch protein FrsA, has esterase activity, DUF1100 family	0	0	0	0	0	0	0	0	0	0	0	0	0	0	0	0	0	0	0	0	0	0	2	1	0	0	0	0	0	1	1	0	1	0	0	0	0	0	0	0	0	0	0	0	1	0	0
COG3547	X	Transposase	0	0	0	0	0	0	0	0	0	0	0	0	0	0	2	3	0	0	0	0	0	0	0	0	0	0	0	11	0	1	2	1	0	0	0	0	0	0	0	0	0	0	0	0	2	0	0
COG0121	R	Predicted glutamine amidotransferase	0	0	0	0	0	0	0	0	0	0	0	0	0	0	0	0	0	0	0	0	0	0	0	0	0	0	0	2	1	1	1	1	0	0	0	0	0	0	0	0	0	0	0	0	0	0	1
COG1763	H	Molybdopterin-guanine dinucleotide biosynthesis protein	0	0	0	0	0	0	0	0	0	0	0	0	0	0	0	0	0	0	0	0	0	0	0	0	0	0	0	1	0	1	1	1	0	0	1	0	1	1	1	0	1	1	1	1	1	1	1
COG0135	E	Phosphoribosylanthranilate isomerase	0	0	0	0	0	0	0	0	0	0	0	0	0	0	1	0	1	1	1	1	1	1	0	1	1	1	1	1	2	1	1	1	0	1	1	1	1	1	1	0	1	1	1	1	0	1	1
COG4032	H	Sulfopyruvate decarboxylase, TPP-binding subunit (coenzyme M biosynthesis)	0	0	0	0	0	0	0	0	0	0	0	0	0	0	0	0	1	0	0	0	0	0	1	0	0	0	0	1	1	1	1	1	1	0	1	1	1	1	1	0	1	0	0	0	1	0	0
COG2801	X	Transposase InsO and inactivated derivatives	0	0	0	0	0	0	0	0	0	0	0	0	0	0	1	2	0	0	2	1	0	0	0	0	0	0	0	3	0	4	3	3	2	0	0	0	0	0	1	0	0	0	0	0	2	1	0
COG3542	R	Predicted sugar epimerase, cupin superfamily	0	0	0	0	0	0	0	0	0	0	0	0	0	0	0	0	0	0	0	0	0	0	0	0	0	0	0	0	1	1	1	0	0	0	0	0	0	0	0	0	0	0	0	0	1	0	0
COG0258	L	5'-3' exonuclease	0	1	0	0	0	0	0	0	0	0	0	0	0	0	0	0	0	0	0	0	0	0	0	0	0	0	0	0	0	0	1	0	0	2	0	0	0	0	0	0	0	0	0	0	0	1	0
COG1741	R	Redox-sensitive bicupin YhaK, pirin superfamily	0	0	0	0	0	0	0	0	0	0	0	0	0	0	1	1	0	0	0	0	0	0	0	1	0	0	0	2	1	1	1	1	0	0	1	1	1	1	1	0	1	1	1	1	2	1	0
COG0282	C	Acetate kinase	1	1	1	1	1	0	1	1	1	1	1	0	0	0	0	0	0	0	0	0	0	0	0	0	1	0	0	0	0	1	1	0	0	0	0	0	0	0	0	0	0	1	1	1	0	0	0
COG0077	E	Prephenate dehydratase	0	0	0	0	0	0	0	0	0	0	0	0	0	0	1	1	1	2	1	1	1	1	1	1	1	1	1	1	1	1	2	1	1	2	1	1	1	2	1	0	1	0	1	1	1	0	1
COG2087	H	Adenosyl cobinamide kinase/adenosyl cobinamide phosphate guanylyltransferase	0	0	0	0	0	0	0	0	0	0	0	0	0	0	1	0	0	0	0	0	0	0	0	1	0	0	0	1	0	1	1	1	1	1	1	1	1	1	1	0	1	1	1	1	1	1	1
COG1228	Q	Imidazolonepropionase or related amidohydrolase	0	0	0	0	0	0	0	0	0	0	0	0	0	0	1	1	0	0	0	0	0	0	0	0	7	9	8	1	1	1	1	0	0	0	0	0	0	0	0	0	0	0	0	0	2	0	0
COG3915	S	Uncharacterized protein	0	0	0	0	0	0	0	0	0	0	0	0	0	0	0	0	0	0	0	0	0	0	0	0	0	0	0	0	1	1	1	1	1	0	0	0	0	0	0	0	0	0	0	0	1	0	0
COG2165	NUW	Type II secretory pathway, pseudopilin PulG	0	0	0	2	2	2	2	2	2	2	2	2	0	2	3	0	2	2	3	3	3	3	0	0	2	1	1	1	0	6	4	0	0	0	0	0	0	0	0	0	0	0	0	0	0	0	0
COG3156	U	Type II secretory pathway, component PulK	0	0	0	0	0	0	0	0	0	0	0	0	0	0	1	2	1	1	1	1	1	1	0	0	1	1	1	0	0	2	1	0	0	0	0	0	0	0	0	0	0	0	0	0	0	0	0
COG3600	X	Uncharacterized phage-associated protein	0	0	0	0	0	0	0	0	0	0	0	0	0	0	0	0	0	0	1	1	1	1	0	0	0	0	0	0	0	0	1	0	0	0	0	0	0	0	0	0	0	0	0	0	0	0	0
COG2185	I	Methylmalonyl-CoA mutase, C-terminal domain/subunit (cobalamin-binding)	0	0	0	0	0	0	0	0	0	0	0	0	0	0	0	1	0	0	0	0	0	0	0	0	1	1	0	0	0	0	1	0	0	0	0	0	0	1	0	0	1	0	0	0	0	0	0
COG3591	E	V8-like Glu-specific endopeptidase	0	0	0	0	0	0	0	0	0	0	0	0	0	0	0	0	0	0	0	0	0	0	0	0	0	0	0	0	2	1	1	1	1	0	0	0	0	0	0	0	0	0	0	0	1	0	0
COG2115	G	Xylose isomerase	0	0	0	0	0	0	0	0	0	0	0	0	0	0	0	0	0	0	0	0	0	0	0	0	0	0	0	0	1	1	1	1	0	1	1	1	1	1	1	0	1	1	1	1	1	2	1
COG2379	G	Glycerate-2-kinase	0	0	0	0	0	0	0	0	0	0	0	0	0	0	0	0	0	0	0	0	0	0	1	0	0	0	0	2	0	1	1	1	1	1	0	0	1	1	1	0	1	1	1	1	1	1	1
COG0306	P	Phosphate/sulfate permease	0	0	0	1	1	0	1	1	1	1	1	1	0	1	1	1	0	0	0	0	0	0	1	1	3	1	1	2	1	1	1	0	0	0	0	1	0	1	1	0	1	1	1	1	1	0	0
COG3673	S	Uncharacterized protein, PA2063/DUF2235 family	0	0	0	0	0	0	0	0	0	0	0	0	0	0	0	0	0	0	0	0	0	0	0	0	0	0	0	1	0	2	1	2	0	0	0	0	0	1	1	0	1	1	1	1	0	0	0
COG4315	S	Predicted lipoprotein with conserved Yx(FWY)xxD motif (function unknown)	0	0	0	0	0	0	0	0	0	0	0	0	0	0	0	0	0	0	0	0	0	0	0	0	0	0	0	0	0	2	2	0	0	0	0	0	0	0	0	0	0	0	0	0	1	0	0
COG4737	S	Uncharacterized protein	0	0	0	0	0	0	0	0	0	0	0	0	0	0	0	0	0	0	0	0	0	0	0	0	0	0	0	0	0	0	1	0	0	0	0	0	0	0	0	0	0	0	0	0	0	0	0
COG1970	M	Large-conductance mechanosensitive channel	0	0	0	0	0	0	0	0	0	0	0	0	0	0	0	0	0	0	0	0	0	0	0	1	0	0	0	1	0	1	1	1	0	0	0	0	0	0	0	0	0	1	1	1	1	1	1
COG1246	E	N-acetylglutamate synthase or related acetyltransferase, GNAT family	0	0	0	0	0	0	0	0	0	0	0	0	0	0	1	1	1	0	1	1	1	1	1	1	0	0	0	1	0	1	1	0	0	0	0	0	0	0	0	0	0	1	1	1	0	0	1
COG5323	X	Large terminase phage packaging protein	0	0	0	0	0	0	0	0	0	0	0	0	0	0	0	0	0	0	0	0	0	0	0	0	0	0	0	2	1	1	1	0	0	0	0	0	0	0	0	0	0	0	0	0	1	1	1
COG3639	P	ABC-type phosphate/phosphonate transport system, permease component	0	0	0	0	0	0	0	0	0	0	0	0	0	0	0	0	0	0	0	0	0	0	0	0	0	0	0	2	1	2	4	0	0	2	2	2	2	0	0	0	0	2	2	2	1	0	0
COG3638	P	ABC-type phosphate/phosphonate transport system, ATPase component	1	1	0	0	0	0	0	0	0	0	0	0	0	0	0	0	0	0	0	0	0	0	0	0	0	0	0	1	1	1	2	0	0	1	1	1	1	0	0	0	0	1	1	1	1	0	0
COG3454	P	Alpha-D-ribose 1-methylphosphonate 5-triphosphate diphosphatase PhnM	0	0	0	0	0	0	0	0	0	0	0	0	0	0	0	0	0	0	0	0	0	0	0	0	0	0	0	2	3	1	4	0	0	0	0	0	0	0	0	0	0	1	1	1	1	0	0
COG5457	S	Uncharacterized conserved protein YjiS, DUF1127 family	0	0	0	0	0	0	0	0	0	0	0	0	0	0	0	0	0	0	0	0	0	0	1	1	0	0	0	3	4	4	3	1	3	2	1	2	2	1	1	0	1	1	1	1	2	2	1
COG2340	S	Uncharacterized conserved protein YkwD, contains CAP (CSP/antigen 5/PR1) domain	0	0	0	0	0	0	0	0	0	0	0	0	0	0	0	0	0	0	0	0	0	0	2	2	0	0	0	1	0	3	4	4	1	1	1	1	1	1	1	0	1	1	1	1	0	0	0
COG3381	O	Cytoplasmic chaperone TorD involved in molybdoenzyme TorA maturation	0	0	0	0	0	0	0	0	0	0	0	0	0	0	0	0	0	0	0	0	0	0	0	0	0	0	0	1	0	1	1	0	0	0	0	0	0	0	0	0	0	0	0	0	0	1	0
COG1083	M	CMP-N-acetylneuraminic acid synthetase	0	0	0	0	0	0	0	0	0	0	0	0	0	0	0	0	1	1	0	0	0	1	0	0	0	0	0	0	0	1	1	1	0	0	0	0	0	0	0	0	0	0	0	0	0	0	0
COG2365	T	Protein tyrosine/serine phosphatase	0	0	0	0	0	0	0	0	0	0	0	0	0	0	0	0	0	0	1	1	1	1	0	0	0	0	1	0	0	1	1	1	1	0	0	0	0	0	0	0	0	1	1	1	0	0	0
COG2089	M	Sialic acid synthase SpsE, contains C-terminal SAF domain	0	0	0	0	0	0	0	0	0	0	0	0	0	0	0	0	1	1	0	0	0	1	0	0	0	0	0	0	0	1	1	1	0	0	0	0	0	0	0	0	0	0	0	0	0	0	0
COG3306	M	Glycosyltransferase involved in LPS biosynthesis, GR25 family	0	0	0	0	0	0	0	0	0	0	0	0	0	0	0	0	4	2	2	2	2	2	1	2	0	0	0	1	0	1	1	0	0	0	0	0	0	0	0	0	0	0	0	0	2	0	0
COG4277	R	Predicted DNA-binding protein with the Helix-hairpin-helix motif	0	0	0	0	0	0	0	0	0	0	0	0	0	0	0	0	0	0	0	0	0	0	0	0	0	0	0	0	0	1	1	0	0	0	0	0	0	0	0	0	0	0	0	0	0	0	0
COG1320	P	Multisubunit Na+/H+ antiporter, MnhG subunit	0	0	0	0	0	0	0	0	0	0	0	0	0	0	0	0	0	0	0	0	0	0	1	1	0	0	0	1	1	1	1	0	0	0	1	1	1	0	0	0	0	1	1	1	1	1	1
COG3624	P	Alpha-D-ribose 1-methylphosphonate 5-triphosphate synthase subunit PhnG	0	0	0	0	0	0	0	0	0	0	0	0	0	0	0	0	0	0	0	0	0	0	0	0	0	0	0	1	0	1	1	0	0	0	0	0	0	0	0	0	0	0	0	0	1	0	0
COG3625	P	Alpha-D-ribose 1-methylphosphonate 5-triphosphate synthase subunit PhnH	0	0	0	0	0	0	0	0	0	0	0	0	0	0	0	0	0	0	0	0	0	0	0	0	0	0	0	1	0	1	2	0	0	0	0	0	0	0	0	0	0	0	0	0	1	0	0
COG5545	X	Predicted P-loop ATPase and inactivated derivatives	0	0	0	0	0	0	0	0	0	0	0	0	0	0	0	0	0	0	0	0	0	0	0	0	0	0	0	0	0	0	1	0	0	0	0	0	0	0	0	0	0	0	0	0	0	0	0
COG4973	L	Site-specific recombinase XerC	0	0	0	1	1	1	1	1	1	1	1	0	0	1	3	1	0	0	0	0	0	0	0	0	1	1	1	2	1	4	3	0	0	0	0	0	0	0	0	0	0	0	0	0	1	0	0
COG1647	Q	Esterase/lipase	0	0	0	0	0	0	0	0	0	0	0	0	0	0	2	2	0	0	0	0	0	0	0	0	0	0	0	0	0	0	1	0	0	0	0	0	0	0	0	0	0	0	0	0	0	0	0
COG3563	M	Capsule polysaccharide export protein KpsC/LpsZ	0	0	0	0	0	0	0	0	0	0	0	0	0	0	1	2	0	0	0	0	0	0	0	0	0	0	0	1	1	1	2	1	1	0	0	0	0	1	0	0	0	1	1	1	0	0	0
COG5485	R	Predicted ester cyclase	0	0	0	0	0	0	0	0	0	0	0	0	0	0	0	0	0	0	1	1	1	1	3	3	0	0	0	1	2	0	2	1	0	1	1	1	1	0	0	0	1	1	1	1	1	1	1
COG2931	Q	Ca2+-binding protein, RTX toxin-related	0	0	0	2	2	0	2	2	2	2	2	0	0	0	0	0	0	0	2	2	1	2	0	0	0	0	0	1	1	5	6	6	4	0	0	0	0	0	0	0	0	2	2	2	4	2	2
COG3238	S	Uncharacterized membrane protein YdcZ, DUF606 family	0	0	0	0	0	0	0	0	0	0	0	0	0	0	0	0	0	0	0	0	0	0	0	0	0	0	0	1	1	3	3	0	0	0	0	0	0	1	1	0	1	1	1	1	0	0	1
COG4335	L	3-methyladenine DNA glycosylase AlkC	0	0	0	0	0	0	0	0	0	0	0	0	0	0	0	0	0	0	0	0	0	0	1	1	0	0	0	1	0	1	1	1	0	0	0	0	0	0	0	0	0	0	0	0	1	0	0
COG2979	S	Uncharacterized membrane protein YebE, DUF533 family	0	0	0	0	0	0	0	0	0	0	0	0	0	0	0	0	0	0	0	0	0	0	2	1	0	0	0	1	1	1	1	0	0	0	0	0	0	0	0	0	0	0	0	0	1	0	0
COG1376	M	Lipoprotein-anchoring transpeptidase ErfK/SrfK	0	0	0	0	0	0	0	0	0	0	0	0	0	0	0	0	1	1	2	2	1	2	2	1	0	0	0	1	2	2	2	2	2	2	1	1	1	1	1	0	1	1	1	1	6	4	4
COG3293	X	Transposase	0	0	0	0	0	0	0	0	0	0	0	0	0	0	0	0	0	0	0	0	0	0	0	0	0	0	0	6	3	8	2	1	1	0	0	0	0	0	0	0	0	0	0	0	0	0	0
COG1004	M	UDP-glucose 6-dehydrogenase	0	0	0	0	0	0	0	0	0	0	0	0	0	0	1	2	0	0	1	1	1	1	0	0	0	0	0	1	0	1	1	1	1	0	0	0	0	0	0	0	0	1	0	0	0	0	1
COG2771	K	DNA-binding transcriptional regulator, CsgD family	0	0	0	0	0	0	0	0	0	0	0	0	0	0	0	0	0	0	0	0	0	0	0	0	3	3	3	4	3	2	3	2	0	0	0	0	0	0	0	0	0	1	1	1	10	0	3
COG3627	P	Alpha-D-ribose 1-methylphosphonate 5-phosphate C-P lyase	0	0	0	0	0	0	0	0	0	0	0	0	0	0	0	0	0	0	0	0	0	0	0	0	0	0	0	1	0	1	2	0	0	0	0	0	0	0	0	0	0	0	0	0	1	0	0
COG3626	P	Alpha-D-ribose 1-methylphosphonate 5-triphosphate synthase subunit PhnI	0	0	0	0	0	0	0	0	0	0	0	0	0	0	0	0	0	0	0	0	0	0	0	0	0	0	0	1	0	1	1	0	0	0	0	0	0	0	0	0	0	0	0	0	1	0	0
COG4976	R	Predicted methyltransferase, contains TPR repeat	0	0	0	0	0	0	0	0	0	0	0	0	0	0	0	0	0	0	0	0	0	0	0	0	1	2	2	1	0	2	1	3	0	1	0	0	1	0	1	0	1	2	2	1	2	0	0
COG4644	X	Transposase and inactivated derivatives, TnpA family	0	0	0	0	0	0	0	0	0	0	0	0	0	0	1	0	0	0	0	0	0	0	0	0	0	0	0	2	0	0	1	0	0	0	0	0	0	0	0	0	0	0	0	0	0	0	0
COG2367	V	Beta-lactamase class A	0	0	0	0	0	0	0	0	0	0	0	0	0	0	0	0	0	0	0	0	0	0	1	1	0	0	0	0	0	1	1	0	0	0	0	0	0	0	0	0	0	0	0	0	0	0	0
COG2346	P	Truncated hemoglobin YjbI	0	0	0	0	0	0	0	0	0	0	0	0	0	0	3	1	0	0	0	0	0	0	1	1	0	0	0	4	2	1	1	0	1	0	0	0	0	0	0	0	0	0	0	0	2	1	0
COG0677	M	UDP-N-acetyl-D-mannosaminuronate dehydrogenase	0	0	0	0	0	0	0	0	0	0	0	0	0	0	0	0	2	0	2	2	2	2	0	0	0	0	0	1	2	0	1	0	1	0	0	0	0	0	0	0	0	0	0	0	0	0	1
COG2841	S	Uncharacterized conserved protein YdcH, DUF465 family	0	0	0	0	0	0	0	0	0	0	0	0	0	0	0	0	0	0	0	0	0	0	0	0	0	0	0	1	0	0	1	0	0	0	0	0	0	0	0	0	0	0	0	0	1	0	0
COG1525	L	Endonuclease YncB, thermonuclease family	1	1	1	0	0	0	0	0	0	0	0	0	0	0	1	0	0	0	0	0	0	0	1	1	0	1	0	2	2	1	1	0	0	0	0	0	0	0	0	0	0	0	0	0	2	1	2
COG1294	C	Cytochrome bd-type quinol oxidase, subunit 2	0	0	0	0	0	0	0	0	0	0	0	0	0	0	1	1	0	0	0	0	0	0	0	0	0	0	0	1	1	0	1	0	0	0	0	0	0	0	0	0	0	0	0	0	1	0	1
COG2258	S	Uncharacterized conserved protein YiiM, contains MOSC domain	0	0	0	0	0	0	0	0	0	0	0	0	0	0	0	0	0	0	0	0	0	0	0	0	1	1	1	1	0	2	2	0	0	0	0	0	0	0	0	0	0	0	0	0	1	0	0
COG3220	S	Uncharacterized conserved protein, UPF0276 family	0	0	0	0	0	0	0	0	0	0	0	0	0	0	1	1	0	0	1	1	1	1	2	2	0	0	0	1	1	2	2	0	0	0	0	0	0	0	0	0	0	1	1	1	1	1	0
COG2309	E	Leucyl aminopeptidase (aminopeptidase T)	0	0	0	0	0	0	0	0	0	0	0	0	0	0	0	0	0	0	1	1	1	1	0	0	0	0	0	0	0	1	1	1	0	0	0	0	0	0	0	0	0	0	1	1	0	0	0
COG0580	G	Glycerol uptake facilitator and related aquaporins (Major Intrinsic Protein Family)	0	0	0	0	0	0	0	0	0	0	0	0	0	0	1	1	0	0	0	0	0	0	1	1	0	0	0	1	1	2	2	2	1	0	1	0	1	1	1	0	1	1	1	1	2	1	1
COG2057	I	Acyl CoA:acetate/3-ketoacid CoA transferase, beta subunit	0	0	0	0	0	0	0	0	0	0	0	0	0	0	1	1	0	0	0	0	0	0	0	0	1	1	2	1	0	1	1	0	1	0	0	0	0	1	1	0	1	1	2	1	1	0	0
COG1788	I	Acyl CoA:acetate/3-ketoacid CoA transferase, alpha subunit	0	0	0	0	0	0	0	0	0	0	0	0	0	0	1	1	0	0	0	0	0	0	0	0	1	1	2	1	1	1	1	0	0	0	0	0	0	1	1	0	1	1	2	1	1	0	0
COG4589	R	Predicted CDP-diglyceride synthetase/phosphatidate cytidylyltransferase	0	0	0	0	0	0	0	0	0	0	0	0	0	0	0	0	0	0	0	0	0	0	1	1	0	0	0	0	0	1	1	0	1	0	0	0	0	0	0	0	0	0	0	0	0	0	0
COG1262	O	Formylglycine-generating enzyme, required for sulfatase activity, contains SUMF1/FGE domain	0	0	0	0	0	0	0	0	0	0	0	0	0	0	0	0	1	1	1	1	1	1	1	0	1	2	1	2	1	1	3	0	1	0	1	0	0	1	2	0	2	0	0	0	0	0	1
COG3713	M	Outer membrane scaffolding protein for murein synthesis, MipA/OmpV family	0	0	0	0	0	0	0	0	0	0	0	0	0	0	0	0	0	0	0	0	0	0	2	1	0	0	0	1	1	2	2	0	0	0	0	0	0	0	0	0	0	1	1	1	1	0	0
COG2961	J	23S rRNA A2030 N6-methylase RlmJ	0	0	0	0	0	0	0	0	0	0	0	0	0	0	0	0	0	0	0	0	0	0	2	1	0	0	0	1	1	1	1	1	0	0	0	0	0	0	0	0	0	1	1	1	1	1	0
COG2304	R	Secreted protein containing bacterial Ig-like domain and vWFA domain	0	0	0	0	0	0	0	0	0	0	0	0	0	0	0	0	0	0	0	0	0	0	0	0	0	0	0	1	1	1	1	0	0	0	0	0	0	0	0	0	0	0	0	0	0	0	0
COG1492	H	Cobyric acid synthase	0	0	0	0	0	0	0	0	0	0	0	0	0	0	1	2	0	0	0	0	0	0	1	1	0	0	0	1	1	1	1	1	1	0	0	0	1	1	1	0	1	1	1	1	1	1	1
COG2355	E	Zn-dependent dipeptidase, microsomal dipeptidase homolog	0	0	0	0	0	0	0	0	0	0	0	0	0	0	0	0	1	1	0	0	0	0	1	1	1	1	1	2	2	1	1	1	0	1	1	1	1	0	1	0	1	1	1	1	3	1	0
COG0116	J	23S rRNA G2445 N2-methylase RlmL	0	0	0	0	0	0	0	0	0	0	0	0	0	0	0	0	0	0	0	0	0	0	0	0	0	1	1	0	0	1	1	1	2	0	0	0	0	0	0	0	0	0	0	0	0	0	0
COG4136	R	ABC-type uncharacterized transport system YnjBCD, ATPase component	0	0	0	0	0	0	0	0	0	0	0	0	0	0	0	0	1	0	1	1	1	1	0	1	0	0	0	0	0	1	1	1	0	0	0	0	0	0	0	0	0	0	0	0	0	1	1
COG4135	R	ABC-type uncharacterized transport system YnjBCD, permease component	0	0	0	0	0	0	0	0	0	0	0	0	0	0	0	0	1	0	1	1	1	1	1	1	0	0	0	0	0	1	1	1	1	0	0	0	0	0	0	0	0	0	0	0	0	1	1
COG4134	R	ABC-type uncharacterized transport system YnjBCD, periplasmic component	0	0	0	0	0	0	0	0	0	0	0	0	0	0	0	0	1	1	1	1	1	1	1	1	0	0	0	0	0	1	1	1	1	0	0	0	0	0	0	0	0	0	0	0	2	1	1
COG1540	R	Lactam utilization protein B (function unknown)	0	0	0	0	0	0	0	0	0	0	0	0	0	0	1	1	0	0	1	1	1	1	1	1	1	1	1	1	1	1	1	1	0	0	1	0	1	0	0	0	0	1	1	1	1	0	0
COG1984	E	Allophanate hydrolase subunit 2	0	0	0	0	0	0	0	0	0	0	0	0	0	0	1	0	0	0	1	1	1	1	1	1	1	1	1	1	1	1	1	2	0	0	1	0	1	0	0	0	0	1	1	1	1	0	0
COG2049	E	Allophanate hydrolase subunit 1	0	0	0	0	0	0	0	0	0	0	0	0	0	0	1	1	0	0	1	1	1	1	1	0	1	1	1	0	0	1	1	1	0	1	1	0	1	0	0	0	0	1	1	1	1	0	0
COG1418	JR	HD superfamily phosphodieaserase, includes HD domain of RNase Y	0	0	0	0	0	0	0	0	0	0	0	0	0	0	0	0	0	0	0	0	0	0	0	0	0	0	0	1	1	1	1	0	0	0	0	0	0	0	0	0	0	0	0	0	0	0	0
COG3254	M	L-rhamnose mutarotase	0	0	0	0	0	0	0	0	0	0	0	0	0	0	0	0	0	0	0	0	0	0	1	1	0	0	0	2	0	1	1	0	1	0	0	0	0	0	0	0	0	1	1	1	1	0	1
COG2311	S	Uncharacterized membrane protein YeiB	0	0	0	0	0	0	0	0	0	0	0	0	0	0	0	0	0	0	0	0	0	0	1	1	2	2	1	0	0	1	1	0	0	0	0	0	0	0	0	0	0	0	0	0	0	0	1
COG2068	H	CTP:molybdopterin cytidylyltransferase MocA	0	0	0	0	0	0	0	0	0	0	0	0	0	0	0	0	0	0	0	0	0	0	0	1	1	1	1	1	1	1	1	1	0	0	0	0	0	2	1	0	2	1	1	1	1	1	1
COG1476	K	DNA-binding transcriptional regulator, XRE-family HTH domain	0	0	0	0	0	0	0	0	0	0	0	0	0	0	0	0	0	0	0	0	0	0	0	0	1	1	1	1	0	3	1	0	1	0	0	0	0	0	0	0	0	0	0	0	1	0	0
COG4531	P	ABC-type Zn2+ transport system, periplasmic component/surface adhesin	0	0	0	1	1	1	1	1	1	1	1	1	0	1	0	0	1	0	0	0	0	0	0	1	0	0	0	1	0	1	1	1	1	0	0	0	0	0	1	0	1	0	1	1	1	1	0
COG3719	J	Ribonuclease I	0	0	0	1	1	1	1	1	1	1	1	0	0	0	0	0	0	0	0	0	0	0	0	0	0	0	0	1	1	1	1	1	1	0	0	0	0	0	0	0	0	1	1	1	1	1	1
COG5572	S	Uncharacterized membrane protein	0	0	0	0	0	0	0	0	0	0	0	0	0	0	0	0	0	0	2	2	2	2	1	0	0	0	0	0	0	1	1	0	1	0	0	0	0	0	0	0	0	1	1	1	1	1	0
COG3737	S	Uncharacterized conserved protein, contains Mth938-like domain	0	0	0	0	0	0	0	0	0	0	0	0	0	0	0	0	1	0	1	1	1	1	1	0	0	0	0	1	1	1	1	1	1	0	1	1	1	1	1	0	1	1	1	1	1	1	1
COG0817	L	Holliday junction resolvasome RuvABC endonuclease subunit	0	0	0	1	1	1	1	1	1	1	1	1	0	1	1	1	1	1	1	1	1	1	1	1	1	1	1	1	1	1	1	1	1	1	1	1	1	1	1	0	1	1	1	1	1	1	1
COG2067	I	Long-chain fatty acid transport protein	0	0	0	0	0	0	0	0	0	0	0	0	0	0	0	0	0	0	0	0	0	0	0	0	0	0	0	1	0	1	1	1	0	0	0	0	0	2	2	0	2	0	0	0	0	0	0
COG3021	R	Uncharacterized conserved protein YafD, endonuclease/exonuclease/phosphatase (EEP) superfamily	0	0	0	0	0	0	0	0	0	0	0	0	0	0	0	0	0	0	0	0	0	0	0	0	1	2	1	0	0	1	1	0	0	0	0	0	0	0	0	0	0	0	0	0	0	0	0
COG2132	DPM	Multicopper oxidase with three cupredoxin domains (includes cell division protein FtsP and spore coat protein CotA)	0	0	0	0	0	0	0	0	0	0	0	0	0	0	0	0	0	0	0	0	0	0	0	2	0	1	0	3	1	2	1	0	0	1	0	0	0	0	0	0	0	0	0	0	0	0	1
COG1363	EG	Putative aminopeptidase FrvX	0	0	0	0	0	0	0	0	0	0	0	0	0	0	0	0	0	0	0	0	0	0	0	0	0	0	0	0	0	1	1	0	0	0	0	0	0	0	0	0	0	1	1	1	0	0	0
COG3106	R	Predicted ATPase, YcjX-like family	0	0	0	0	0	0	0	0	0	0	0	0	0	0	0	0	0	0	0	0	0	0	0	0	0	0	0	1	1	1	1	1	0	0	0	0	0	1	1	0	1	0	0	0	1	1	1
COG0729	M	Outer membrane translocation and assembly module TamA	0	0	0	0	0	0	0	0	0	0	0	0	0	0	1	2	0	0	0	0	0	0	1	1	0	0	0	1	1	1	1	1	1	0	0	0	0	0	0	0	0	0	0	0	1	0	1
COG4564	T	Signal transduction histidine kinase	0	0	0	0	0	0	0	0	0	0	0	0	0	0	0	0	0	0	0	0	0	0	0	0	0	0	0	0	0	1	1	1	0	0	0	0	0	0	0	0	0	0	0	0	1	0	0
COG4188	R	Predicted dienelactone hydrolase	0	0	0	0	0	0	0	0	0	0	0	0	0	0	0	0	0	0	1	1	0	1	0	0	0	0	0	0	1	0	1	0	0	0	0	0	1	0	0	0	0	0	0	0	0	1	1
COG1216	G	Glycosyltransferase, GT2 family	0	0	0	0	0	0	0	0	0	0	0	0	0	0	4	2	1	0	0	0	0	0	0	0	1	1	1	0	0	2	2	1	0	0	0	0	0	0	0	0	0	0	0	0	1	0	0
COG1835	M	Peptidoglycan/LPS O-acetylase OafA/YrhL, contains acyltransferase and SGNH-hydrolase domains	0	0	0	0	0	0	0	0	0	0	0	0	0	0	1	0	1	1	0	0	0	0	0	0	2	4	0	0	0	4	1	0	1	0	0	0	0	0	0	0	0	0	0	0	1	0	3
COG5388	S	Uncharacterized protein	0	0	0	0	0	0	0	0	0	0	0	0	0	0	0	0	0	0	0	0	0	0	0	0	0	0	0	1	0	1	1	1	0	0	0	0	0	0	0	0	0	0	0	0	0	0	0
COG2313	F	Pseudouridine-5'-phosphate glycosidase (pseudoU degradation)	0	0	0	0	0	0	0	0	0	0	0	0	0	0	0	0	0	0	0	0	0	0	2	1	0	0	0	1	1	1	1	1	1	1	1	1	1	1	1	0	1	1	1	1	1	1	1
COG2928	S	Uncharacterized membrane protein	0	0	0	0	0	0	0	0	0	0	0	0	0	0	0	0	1	1	1	1	1	1	0	0	0	0	0	1	1	1	1	1	1	0	0	1	1	1	1	0	1	1	1	1	1	1	1
COG1279	E	Arginine exporter protein ArgO	0	0	0	0	0	0	0	0	0	0	0	0	0	0	0	0	1	1	0	0	0	0	2	2	0	2	0	1	1	1	1	0	0	0	0	0	1	1	1	0	1	0	1	1	1	0	1
COG3525	G	N-acetyl-beta-hexosaminidase	0	0	0	0	0	0	0	0	0	0	0	0	0	0	1	1	0	0	0	0	0	0	1	1	0	0	0	0	0	1	1	0	0	0	0	0	0	0	0	0	0	0	0	0	1	0	0
COG3709	G	Ribose 1,5-bisphosphokinase PhnN	0	0	0	0	0	0	0	0	0	0	0	0	0	0	0	0	0	0	0	0	0	0	1	1	0	0	0	1	2	1	1	0	0	0	0	0	0	0	0	0	0	0	0	0	1	0	0
COG4778	P	Alpha-D-ribose 1-methylphosphonate 5-triphosphate synthase subunit PhnL	0	0	0	0	0	0	0	0	0	0	0	0	0	0	0	0	0	0	0	0	0	0	0	0	0	0	0	1	0	1	1	0	0	0	0	0	0	0	0	0	0	0	0	0	1	0	0
COG4107	P	ABC-type phosphonate transport system, ATPase component	0	0	0	0	0	0	0	0	0	0	0	0	0	0	0	0	0	0	0	0	0	0	0	0	0	0	0	1	0	1	1	0	0	0	0	0	0	0	0	0	0	0	0	0	1	0	0
COG2843	M	Poly-gamma-glutamate biosynthesis protein CapA/YwtB (capsule formation), metallophosphatase superfamily	0	0	0	0	0	0	0	0	0	0	0	0	0	0	0	0	0	0	0	0	0	0	0	0	0	0	0	1	1	0	1	0	0	0	0	0	0	0	0	0	0	0	0	0	0	0	0
COG4941	K	Predicted RNA polymerase sigma factor, contains C-terminal TPR domain	0	0	0	0	0	0	0	0	0	0	0	0	0	0	0	0	0	0	0	0	0	0	1	0	0	0	0	0	0	1	1	0	1	0	0	0	0	0	0	0	0	0	0	0	1	0	0
COG3211	R	Secreted phosphatase, PhoX family	0	0	0	0	0	0	0	0	0	0	0	0	0	0	2	1	0	0	0	0	0	0	1	1	0	0	0	0	0	1	1	0	0	0	0	0	0	0	0	0	0	1	1	1	1	0	1
COG1360	N	Flagellar motor protein MotB	0	0	0	0	0	0	0	0	0	0	0	0	0	0	0	0	0	0	0	0	0	0	0	0	1	0	1	2	2	2	2	2	1	0	1	0	0	1	1	0	1	2	2	2	2	1	1
COG3916	T	N-acyl-L-homoserine lactone synthetase	0	0	0	0	0	0	0	0	0	0	0	0	0	0	0	0	0	0	0	0	0	0	0	0	0	0	0	2	2	1	1	3	3	0	0	0	0	0	0	0	0	1	1	1	3	0	1
COG1536	N	Flagellar motor switch protein FliG	0	0	0	0	0	0	0	0	0	0	0	0	0	0	0	0	0	0	0	0	0	0	0	0	0	1	1	1	1	1	1	1	0	0	0	0	0	0	0	0	0	2	2	2	1	0	0
COG0384	R	Predicted epimerase YddE/YHI9, PhzF superfamily	0	0	0	0	0	0	0	0	0	0	0	0	0	0	1	1	0	0	0	0	0	0	0	0	0	2	1	1	0	1	2	0	0	0	0	0	0	0	1	0	1	0	0	0	3	1	1
COG3034	M	Murein L,D-transpeptidase YafK	0	0	0	0	0	0	0	0	0	0	0	0	0	0	0	0	0	0	0	0	0	0	2	2	0	0	0	1	2	1	1	0	1	0	1	1	1	1	1	0	2	1	1	1	1	2	3
COG2265	J	tRNA/tmRNA/rRNA uracil-C5-methylase, TrmA/RlmC/RlmD family	0	0	0	0	0	0	0	0	0	0	0	0	0	0	1	0	0	0	1	1	0	0	1	1	2	3	2	1	0	1	1	0	1	0	1	1	1	1	1	0	1	1	1	1	1	0	1
COG2335	R	Uncaracterized surface protein containing fasciclin (FAS1) repeats	0	0	0	0	0	0	0	0	0	0	0	0	0	0	0	0	0	0	0	0	0	0	0	0	0	0	0	1	2	2	1	0	0	0	0	0	0	0	0	0	0	0	0	0	2	0	0
COG3214	R	Uncharacterized conserved protein YcaQ, contains winged helix DNA-binding domain	0	0	0	0	0	0	0	0	0	0	0	0	0	0	0	0	0	0	0	0	0	0	0	0	0	0	0	0	0	1	1	2	1	0	0	0	0	1	1	0	1	0	0	0	1	1	1
COG2872	J	Ser-tRNA(Ala) deacylase AlaX (editing enzyme)	0	0	0	0	0	0	0	0	0	0	0	0	0	0	0	0	0	0	0	0	0	0	0	0	0	0	0	0	0	1	2	1	1	0	0	0	0	0	0	0	0	0	0	0	1	1	0
COG2813	J	16S rRNA G1207 methylase RsmC	0	0	0	0	0	0	0	0	0	0	0	0	0	0	1	1	0	0	0	0	0	0	1	1	0	0	0	0	0	1	1	1	1	0	1	0	1	1	1	0	1	1	1	1	0	0	1
COG1145	C	Ferredoxin	0	0	0	0	0	0	0	0	0	0	0	0	0	0	1	1	0	0	0	0	0	0	0	1	0	0	0	1	0	1	1	0	0	0	0	0	0	0	0	0	0	0	0	0	0	2	0
COG3008	S	Paraquat-inducible protein B	0	0	0	0	0	0	0	0	0	0	0	0	0	0	1	1	0	0	0	0	0	0	0	0	0	0	0	0	0	1	1	1	0	0	0	0	0	0	0	0	0	0	0	0	0	0	0
COG4559	P	ABC-type hemin transport system, ATPase component	0	0	0	0	0	0	0	0	0	0	0	0	0	0	1	1	0	0	0	0	0	0	0	0	0	0	0	0	1	1	1	0	0	0	0	0	0	0	0	0	0	0	0	0	0	0	0
COG4558	P	ABC-type hemin transport system, periplasmic component	0	0	0	0	0	0	0	0	0	0	0	0	0	0	1	1	0	0	0	0	0	0	0	0	0	0	0	0	1	0	1	0	0	0	0	0	0	0	0	0	0	0	0	0	0	0	0
COG1092	J	23S rRNA G2069 N7-methylase RlmK or C1962 C5-methylase RlmI	0	0	0	0	0	0	0	0	0	0	0	0	0	0	4	4	0	0	0	0	0	0	1	1	1	0	0	1	1	1	1	1	1	1	1	1	1	1	1	0	1	1	1	1	1	1	1
COG3665	S	Uncharacterized conserved protein YcgI, DUF1989 family	0	0	0	0	0	0	0	0	0	0	0	0	0	0	0	0	0	0	1	1	1	1	0	1	0	0	0	1	1	1	1	1	1	1	2	1	2	0	1	0	1	1	1	1	0	0	0
COG4275	S	Uncharacterized protein	0	0	0	0	0	0	0	0	0	0	0	0	0	0	0	0	0	1	0	0	0	0	0	0	0	0	0	1	1	0	1	0	0	0	0	0	0	0	0	0	0	0	0	0	0	0	1
COG3706	TK	Two-component response regulator, PleD family, consists of two REC domains and a diguanylate cyclase (GGDEF) domain	0	0	0	0	0	0	0	0	0	0	0	0	0	0	1	1	0	0	0	0	0	0	0	0	0	1	0	1	0	1	1	1	0	0	0	0	0	0	0	0	0	1	1	1	2	0	0
COG0692	L	Uracil DNA glycosylase	1	1	0	1	1	0	0	1	1	1	1	0	0	0	1	1	1	0	1	1	1	1	1	1	1	1	1	0	0	1	1	1	0	0	0	0	0	0	0	0	0	0	0	0	0	0	0
COG0803	P	ABC-type Zn uptake system ZnuABC, Zn-binding component ZnuA	0	0	0	0	0	0	0	0	0	0	0	0	0	0	0	0	0	0	2	2	1	2	0	0	0	0	0	1	2	1	1	1	0	0	1	0	1	0	0	0	0	1	1	1	1	0	1
COG4130	G	Predicted sugar epimerase, xylose isomerase-like family	0	0	0	0	0	0	0	0	0	0	0	0	0	0	0	0	0	0	0	0	0	0	0	0	0	0	0	0	0	1	1	0	0	0	1	1	1	0	0	0	0	0	0	0	1	0	0
COG0582	LX	Integrase	0	0	0	0	0	0	0	0	0	0	0	0	0	0	1	1	0	1	0	0	0	0	0	0	0	1	0	1	0	4	1	1	0	1	0	0	0	2	2	0	1	1	1	0	0	2	0
COG2321	R	Predicted metalloprotease	0	0	0	0	0	0	0	0	0	0	0	0	0	0	0	0	0	0	0	0	0	0	1	1	0	0	0	0	0	1	1	0	0	0	0	0	0	0	0	0	0	0	0	0	1	1	1
COG0432	H	Thiamin phosphate synthase YjbQ, UPF0047 family	0	0	0	0	0	0	0	0	0	0	0	0	0	0	0	0	1	1	0	0	0	0	1	1	0	0	0	1	0	1	1	1	0	0	0	0	0	0	0	0	0	1	1	1	1	0	1
COG3911	R	Predicted ATPase	0	0	0	0	0	0	0	0	0	0	0	0	0	0	0	0	0	0	0	0	0	0	0	0	0	0	0	1	0	0	1	0	0	0	0	0	0	0	0	0	0	0	0	0	1	0	1
COG2133	G	Glucose/arabinose dehydrogenase, beta-propeller fold	0	0	0	0	0	0	0	0	0	0	0	0	0	0	1	1	1	0	2	2	1	2	1	1	2	1	1	1	1	1	1	1	0	1	1	0	1	0	0	0	0	0	0	1	1	0	1
COG3321	Q	Acyl transferase domain in polyketide synthase (PKS) enzymes	0	0	0	0	0	0	0	0	0	0	0	0	0	0	1	0	0	0	0	0	0	0	0	0	0	0	0	1	0	1	1	0	0	0	0	0	0	0	0	0	0	0	0	0	0	0	0
COG1765	R	Uncharacterized OsmC-related protein	0	0	0	0	0	0	0	0	0	0	0	0	0	0	1	0	1	1	1	1	1	1	2	2	1	2	1	2	0	1	1	0	0	0	0	0	0	0	0	0	0	0	0	0	2	1	2
COG1268	H	Biotin transporter BioY	0	0	0	0	0	0	0	0	0	0	0	0	0	0	0	0	0	0	1	1	1	1	0	1	0	0	0	1	0	2	1	1	1	1	1	1	1	1	1	0	1	1	1	1	1	1	1
COG2326	C	Polyphosphate kinase 2, PPK2 family	0	0	0	0	0	0	0	0	0	0	0	0	0	0	0	0	0	0	1	1	1	1	0	1	0	0	0	2	2	3	2	1	0	0	0	0	0	0	0	0	0	1	1	1	2	2	2
COG3740	X	Phage head maturation protease	0	0	0	0	0	1	0	0	0	0	0	0	0	0	0	0	0	0	0	0	0	0	0	0	0	0	0	1	1	1	1	2	0	0	0	0	0	0	0	0	0	0	0	0	1	0	1
COG4695	X	Phage portal protein BeeE	0	0	0	0	0	0	0	0	0	0	0	0	0	0	0	0	0	0	0	0	0	0	0	0	1	0	0	1	1	1	1	1	0	0	0	0	0	0	0	0	0	0	0	0	1	1	1
COG4626	X	Phage terminase-like protein, large subunit, contains N-terminal HTH domain	0	0	0	0	0	2	0	0	0	0	0	0	0	0	0	0	0	0	0	0	0	0	0	0	0	0	0	0	0	0	1	1	0	0	0	0	0	0	0	0	0	0	0	0	0	0	0
COG0026	F	Phosphoribosylaminoimidazole carboxylase (NCAIR synthetase)	0	0	0	0	0	0	0	0	0	0	0	0	0	0	2	0	1	0	0	0	0	0	0	1	1	1	1	1	1	1	1	1	1	1	1	1	1	1	1	0	1	1	1	1	1	1	1
COG1469	H	GTP cyclohydrolase FolE2	0	0	0	0	0	0	0	0	0	0	0	0	0	0	0	0	1	1	1	1	1	1	1	1	0	0	0	1	0	1	1	0	1	0	0	0	0	1	1	0	1	1	1	1	0	0	0
COG4278	S	Uncharacterized protein	0	0	0	0	0	0	0	0	0	0	0	0	0	0	0	0	1	0	0	0	0	0	0	0	0	0	0	0	0	1	1	0	0	0	0	0	0	0	0	0	0	0	0	0	0	0	0
COG3267	U	Type II secretory pathway, component ExeA (predicted ATPase)	0	0	0	0	0	0	0	0	0	0	0	0	0	0	0	0	0	0	0	0	0	1	0	0	1	1	1	0	0	1	1	1	0	0	0	0	0	0	0	0	0	0	0	0	0	0	0
COG4246	S	Uncharacterized protein	0	0	0	0	0	0	0	0	0	0	0	0	0	0	0	0	0	0	0	0	0	0	0	0	0	0	0	0	1	1	1	1	1	0	0	0	0	0	0	0	0	0	0	0	1	0	0
COG2912	T	Regulator of sirC expression, contains transglutaminase-like and TPR domains	0	0	0	0	0	0	0	0	0	0	0	0	0	0	0	0	0	0	0	0	0	0	0	0	0	0	0	0	0	1	1	0	0	0	0	0	0	0	0	0	0	0	0	0	0	0	0
COG4963	UW	Flp pilus assembly protein, ATPase CpaE	0	0	0	0	0	0	0	0	0	0	0	0	0	0	0	0	0	0	0	0	0	0	0	0	0	0	0	0	0	1	1	0	1	0	0	0	0	0	0	0	0	0	0	0	1	0	0
COG4962	UW	Pilus assembly protein, ATPase of CpaF family	0	0	0	0	0	0	0	0	0	0	0	0	0	0	0	0	0	0	0	0	0	0	0	1	0	0	0	0	1	1	1	0	1	0	0	0	0	0	0	0	0	0	0	0	1	0	0
COG1922	M	UDP-N-acetyl-D-mannosaminuronic acid transferase, WecB/TagA/CpsF family	0	0	0	0	0	0	0	0	0	0	0	0	0	0	1	1	0	0	0	0	0	0	0	0	0	0	0	0	0	1	1	0	0	0	0	0	0	0	0	0	0	0	0	0	1	0	0
COG4714	S	Uncharacterized membrane-anchored protein	0	0	0	0	0	0	0	0	0	0	0	0	0	0	0	0	0	0	0	0	0	0	0	0	0	0	0	0	0	0	1	0	1	0	0	0	0	0	0	0	0	0	0	0	0	0	0
COG3618	R	Predicted metal-dependent hydrolase, TIM-barrel fold	0	0	0	0	0	0	0	0	0	0	0	0	0	0	0	0	1	1	0	0	0	0	2	2	0	1	0	3	1	2	1	1	1	0	0	0	0	0	0	0	0	2	2	2	1	0	2
COG2027	M	D-alanyl-D-alanine carboxypeptidase	0	0	0	0	0	0	0	0	0	0	0	0	0	0	1	1	0	0	0	0	0	0	1	1	0	0	0	1	1	1	1	1	0	0	0	0	0	1	1	0	1	1	1	1	0	0	0
COG5437	S	Predicted secreted protein	0	0	0	0	0	0	0	0	0	0	0	0	0	0	0	0	0	0	0	0	0	0	0	0	0	0	0	1	1	1	1	1	0	0	0	0	0	0	0	0	0	0	0	0	1	0	1
COG5281	X	Phage-related minor tail protein	0	0	0	0	0	0	0	0	0	0	0	0	0	0	0	0	0	0	0	0	0	0	0	0	0	0	0	1	1	1	1	1	1	0	0	0	0	0	0	0	0	0	0	0	1	1	1
COG5448	S	Uncharacterized protein	0	0	0	0	0	0	0	0	0	0	0	0	0	0	0	0	0	0	0	0	0	0	0	0	0	0	0	1	1	1	1	1	1	0	0	0	0	0	0	0	0	0	0	0	1	0	1
COG5449	S	Uncharacterized protein	0	0	0	0	0	0	0	0	0	0	0	0	0	0	0	0	0	0	0	0	0	0	0	0	0	0	0	1	1	1	1	1	1	0	0	0	0	0	0	0	0	0	0	0	1	0	1
COG3797	S	Uncharacterized conserved protein, DUF1697 family	0	0	0	0	0	0	0	0	0	0	0	0	0	0	0	0	0	0	0	0	0	0	0	0	0	0	0	0	0	2	1	0	0	0	0	0	0	0	0	0	0	0	0	0	0	0	0
COG2315	K	Predicted DNA-binding protein with â€˜double-wingâ€™ structural motif, MmcQ/YjbR family	0	0	0	0	0	0	0	0	0	0	0	0	0	0	0	0	0	0	0	0	1	0	0	0	0	0	0	2	2	1	1	1	1	0	0	0	0	0	0	0	0	0	0	0	1	0	2
COG1660	T	RNase adaptor protein for sRNA GlmZ degradation, contains a P-loop ATPase domain	0	0	0	1	1	1	1	1	1	1	1	1	0	1	1	1	0	0	0	0	0	0	1	0	1	1	1	1	1	1	1	1	1	0	0	0	0	1	1	0	1	1	1	1	0	0	0
COG1830	G	Fructose-bisphosphate aldolase class Ia, DhnA family	0	0	0	0	0	0	0	0	0	0	0	0	0	0	0	0	0	0	0	0	0	0	0	0	0	0	0	0	0	1	1	0	0	0	0	0	0	0	0	0	0	0	0	0	0	0	0
COG2453	T	Protein-tyrosine phosphatase	0	0	0	0	0	0	0	0	0	0	0	0	0	0	1	0	1	1	0	0	0	0	0	1	0	0	0	0	1	1	1	1	1	0	1	1	1	1	0	0	0	0	1	1	0	0	1
COG2986	E	Histidine ammonia-lyase	0	0	0	0	0	0	0	0	0	0	0	0	0	0	2	2	0	0	0	0	0	0	0	0	0	0	0	1	0	1	1	0	0	0	0	0	0	0	0	0	0	0	0	0	1	0	0
COG1101	R	ABC-type uncharacterized transport system, ATPase component	0	0	0	0	0	0	0	0	0	0	0	0	0	0	0	0	0	0	0	0	0	0	0	0	0	0	0	0	0	0	1	0	0	0	0	0	0	0	0	0	0	0	0	0	1	0	0
COG4120	R	ABC-type uncharacterized transport system, permease component	0	0	0	0	0	0	0	0	0	0	0	0	0	0	0	0	0	0	0	0	0	0	0	0	0	0	0	0	0	0	1	0	1	0	0	0	0	0	0	0	0	0	0	0	1	0	0
COG2170	O	Gamma-glutamyl:cysteine ligase YbdK, ATP-grasp superfamily	0	0	0	0	0	0	0	0	0	0	0	0	0	0	0	0	0	0	0	0	0	0	0	0	0	0	0	1	1	0	1	0	0	0	0	0	0	0	0	0	0	0	0	0	0	0	0
COG1227	CP	Inorganic pyrophosphatase/exopolyphosphatase	0	0	0	0	0	0	0	0	0	0	0	0	0	0	0	0	0	0	0	0	0	0	0	0	0	0	0	1	0	1	1	1	1	0	0	1	0	1	1	0	1	1	1	1	0	0	0
COG3735	S	Uncharacterized conserved protein YbaP, TraB family	0	0	0	0	0	0	0	0	0	0	0	0	0	0	0	0	0	0	0	0	0	0	0	0	0	0	0	1	0	1	1	1	0	0	0	0	0	0	0	0	0	0	0	0	1	0	0
COG4960	OT	Flp pilus assembly protein, protease CpaA	0	0	0	0	0	0	0	0	0	0	0	0	0	0	0	0	0	0	0	0	0	0	0	0	0	0	0	0	0	1	1	0	0	0	0	0	0	0	0	0	0	0	0	0	1	0	1
COG5588	S	Uncharacterized protein	0	0	0	0	0	0	0	0	0	0	0	0	0	0	0	0	0	0	0	0	0	0	0	0	0	0	0	1	0	1	1	1	1	0	0	0	0	0	0	0	0	1	1	1	0	0	0
COG2318	S	Uncharacterized damage-inducible protein DinB (forms a four-helix bundle)	0	0	0	0	0	0	0	0	0	0	0	0	0	0	0	0	0	0	0	0	0	0	0	0	0	0	0	1	0	1	1	1	0	0	0	0	0	0	0	0	0	0	0	0	0	0	1
COG5568	S	Uncharacterized protein	0	0	0	0	0	0	0	0	0	0	0	0	0	0	0	0	0	0	0	0	0	0	0	0	0	0	0	1	1	1	1	0	1	1	1	1	1	0	0	0	0	0	0	0	1	0	1
COG3319	Q	Thioesterase domain of type I polyketide synthase or non-ribosomal peptide synthetase	0	0	0	0	0	0	0	0	0	0	0	0	0	0	1	1	0	0	0	0	0	0	0	0	0	0	0	0	0	0	1	0	0	0	0	0	0	0	0	0	0	0	0	0	0	0	0
COG2916	K	DNA-binding protein H-NS	0	0	0	0	0	0	0	0	0	0	0	0	0	0	0	0	0	0	0	0	0	0	1	1	0	0	0	1	1	1	1	0	0	0	0	0	0	0	0	0	0	0	0	0	0	0	0
COG2375	P	NADPH-dependent ferric siderophore reductase, contains FAD-binding and SIP domains	0	0	0	0	0	0	0	0	0	0	0	0	0	0	0	0	0	0	0	0	0	0	1	0	0	0	0	1	1	1	1	0	0	0	1	1	1	0	0	0	0	0	0	0	0	0	0
COG3714	S	Uncharacterized membrane protein YhhN	0	0	0	0	0	0	0	0	0	0	0	0	0	0	0	0	0	0	0	0	0	0	0	0	0	0	0	1	1	1	1	0	0	0	0	0	0	0	0	0	0	0	0	0	0	0	0
COG2937	I	Glycerol-3-phosphate O-acyltransferase	0	0	0	0	0	0	0	0	0	0	0	0	0	0	1	1	0	0	0	0	0	0	0	0	1	1	1	1	0	1	1	1	0	0	0	0	0	1	1	0	1	0	0	0	0	0	1
COG0560	E	Phosphoserine phosphatase	0	0	0	0	0	0	0	0	0	0	0	0	0	0	2	2	2	2	1	1	1	1	1	1	2	3	3	3	1	1	1	1	1	0	1	1	1	1	1	0	1	1	1	1	1	1	1
COG4260	O	Membrane protease subunit, stomatin/prohibitin family, contains C-terminal Zn-ribbon domain	0	0	0	0	0	0	0	0	0	0	0	0	0	0	0	0	0	0	0	0	0	0	0	0	0	0	0	1	1	0	1	1	1	0	0	0	0	0	0	0	0	0	0	0	0	0	0
COG2121	S	Uncharacterized conserved protein, lysophospholipid acyltransferase (LPLAT) superfamily	0	0	0	0	0	0	0	0	0	0	0	0	0	0	0	0	0	0	0	0	0	0	0	0	0	0	0	1	1	1	1	1	0	0	0	0	0	0	0	0	0	0	0	0	1	1	0
COG3507	G	Beta-xylosidase	0	0	0	0	0	0	0	0	0	0	0	0	0	0	0	0	0	0	0	0	0	0	0	0	0	0	0	0	0	0	1	3	0	0	0	0	0	0	0	0	0	1	1	1	0	0	0
COG2515	E	1-aminocyclopropane-1-carboxylate deaminase/D-cysteine desulfhydrase, PLP-dependent ACC family	0	0	0	0	0	0	0	0	0	0	0	0	0	0	1	1	0	0	0	0	0	0	2	3	1	1	1	0	0	0	1	0	2	1	1	1	1	1	1	0	1	1	1	1	1	1	0
COG3508	Q	Homogentisate 1,2-dioxygenase	0	0	0	0	0	0	0	0	0	0	0	0	0	0	0	0	0	0	0	0	0	0	0	0	0	0	0	1	1	1	1	0	0	0	0	0	0	0	0	0	0	0	0	0	1	0	1
COG2073	H	Cobalamin biosynthesis protein CbiG	0	0	0	0	0	0	0	0	0	0	0	0	0	0	1	1	0	0	0	0	0	0	0	0	0	0	0	0	0	0	1	0	0	0	0	0	0	0	0	0	0	0	0	0	0	0	0
COG1181	MR	D-alanine-D-alanine ligase and related ATP-grasp enzymes	0	0	0	1	1	1	1	1	1	1	1	1	0	1	1	2	2	1	1	1	1	1	1	1	1	1	1	1	1	1	1	1	0	1	1	1	1	1	1	0	1	1	1	1	1	1	1
COG2038	H	NaMN:DMB phosphoribosyltransferase	0	0	0	0	0	0	0	0	0	0	0	0	0	0	1	0	0	0	0	0	0	0	1	2	0	0	0	1	2	1	1	0	0	1	1	0	1	1	1	0	1	1	1	1	1	1	1
COG2864	C	Cytochrome b subunit of formate dehydrogenase	0	0	0	0	0	0	0	0	0	0	0	0	0	0	0	0	0	0	0	0	0	0	0	0	0	0	0	1	1	1	1	0	0	0	0	0	0	0	0	0	0	0	0	0	0	1	0
COG5486	S	Predicted metal-binding membrane protein	0	0	0	0	0	0	0	0	0	0	0	0	0	0	0	0	0	0	0	0	0	0	0	0	0	0	0	1	0	1	1	1	1	0	0	0	0	0	0	0	0	1	1	1	0	0	0
COG2233	F	Xanthine/uracil permease	0	0	0	0	0	0	0	0	0	0	0	0	0	0	0	0	0	0	1	1	1	1	0	0	0	0	0	1	0	1	1	1	0	1	1	0	1	0	0	0	0	1	1	1	1	1	1
COG1951	C	Tartrate dehydratase alpha subunit/Fumarate hydratase class I, N-terminal domain	0	0	0	1	1	1	1	1	1	1	1	1	0	1	0	1	1	1	0	0	0	0	0	1	1	1	1	0	0	0	0	1	0	0	0	0	0	0	0	0	0	0	1	0	0	1	2
COG2077	O	Peroxiredoxin	0	0	0	1	1	1	1	1	1	1	1	1	0	0	1	0	0	0	0	0	0	0	0	0	0	0	0	0	0	0	0	0	0	0	0	0	0	0	0	0	0	0	0	0	0	0	0
COG3170	NW	Tfp pilus assembly protein FimV	0	0	0	1	1	1	1	1	1	1	1	1	0	1	1	2	0	0	0	0	0	0	0	0	1	1	1	0	0	0	0	0	0	0	0	0	0	0	0	0	0	0	1	1	0	0	0
COG4771	P	Outer membrane receptor for ferrienterochelin and colicins	0	0	0	1	1	1	1	1	1	1	1	1	0	1	2	0	0	0	0	0	0	0	0	0	2	3	2	0	0	0	0	0	0	0	0	0	0	0	0	0	0	0	0	0	0	0	0
COG4517	S	Uncharacterized protein	0	0	0	1	1	1	1	1	1	1	1	1	0	1	1	0	0	0	0	0	0	0	1	1	1	2	1	0	0	0	0	0	0	0	0	0	0	0	0	0	0	0	0	0	0	0	0
COG1191	K	DNA-directed RNA polymerase specialized sigma subunit	0	0	0	1	1	1	0	1	1	1	1	1	0	1	0	0	0	0	0	0	0	0	0	0	1	0	1	0	0	0	0	0	0	0	0	0	0	0	0	0	0	1	1	1	0	0	0
COG3164	S	Uncharacterized conserved protein YhdP, contains DUF3971 and AsmA2 domains	0	0	0	1	1	1	0	1	1	1	1	1	0	1	0	1	1	0	1	1	1	1	0	1	1	1	1	1	0	0	0	0	0	0	0	0	0	0	0	0	0	0	0	0	1	0	0
COG1714	S	Uncharacterized membrane protein YckC, RDD family	0	0	0	1	1	0	0	1	1	1	1	0	0	0	2	1	1	1	1	1	1	1	2	2	0	2	1	1	0	0	0	0	1	0	0	0	0	0	0	0	0	0	0	0	1	1	1
COG0634	F	Hypoxanthine-guanine phosphoribosyltransferase	1	1	1	1	1	1	1	1	1	1	1	1	0	1	1	1	0	0	0	0	0	0	1	1	0	0	0	1	1	1	0	1	1	0	1	0	1	1	1	0	1	1	1	1	1	1	1
COG4912	L	3-methyladenine DNA glycosylase AlkD	0	0	0	1	1	0	1	1	1	1	1	0	0	0	0	0	1	0	0	0	0	0	0	0	0	0	0	1	0	1	0	1	1	0	0	0	0	0	0	0	0	0	0	0	0	1	0
COG1972	F	Nucleoside permease NupC	0	0	0	1	1	1	1	1	1	1	1	1	0	1	0	0	0	0	0	0	0	0	0	0	1	2	1	0	0	0	0	0	0	0	0	0	0	0	0	0	0	0	0	0	0	0	0
COG0720	H	6-pyruvoyl-tetrahydropterin synthase	0	0	0	1	1	1	1	1	1	1	1	1	0	1	0	0	1	1	1	1	0	1	0	0	1	1	2	0	0	0	0	0	1	0	0	0	0	0	0	0	0	0	0	0	0	0	0
COG0063	F	NAD(P)H-hydrate repair enzyme Nnr, NAD(P)H-hydrate dehydratase domain	0	0	0	1	1	1	1	1	1	1	1	1	0	1	1	1	0	0	0	0	0	0	0	0	0	0	0	1	0	1	0	0	0	0	0	0	0	0	0	0	0	0	0	0	1	0	0
COG3064	M	Membrane protein involved in colicin uptake	0	0	0	0	1	0	1	0	1	0	0	0	0	0	0	0	0	0	0	0	0	0	0	0	0	0	1	0	0	0	0	0	0	0	0	0	0	0	0	0	0	0	0	0	0	0	0
COG0001	H	Glutamate-1-semialdehyde aminotransferase	0	0	0	1	1	0	1	1	1	1	1	0	0	0	1	1	1	1	1	1	1	1	1	1	0	1	0	0	1	0	0	1	0	1	0	1	0	0	0	0	0	0	0	0	2	0	0
COG4137	R	ABC-type uncharacterized transport system, permease component	0	0	0	1	1	1	1	1	1	1	1	0	0	0	1	0	1	1	1	1	1	1	1	1	1	1	1	0	0	0	0	0	0	0	0	0	0	0	0	0	0	0	0	0	0	0	0
COG1662	X	Transposase and inactivated derivatives, IS1 family	0	0	0	1	1	0	1	1	1	1	1	0	0	0	0	0	0	0	0	0	0	0	0	0	0	0	0	0	0	0	0	0	0	0	0	0	0	0	0	0	0	0	0	0	0	0	0
COG3012	S	Uncharacterized conserved protein YchJ, contains N- and C-terminal SEC-C domains	0	0	0	2	2	1	2	2	2	2	2	1	0	1	0	1	0	0	0	0	0	0	0	0	0	1	0	0	0	0	0	0	0	0	0	0	0	0	0	0	0	0	0	0	0	0	0
COG3677	X	Transposase	0	0	0	1	1	0	1	1	1	1	1	0	0	0	0	0	0	0	0	0	0	0	0	0	0	0	0	0	0	0	0	0	1	0	0	0	0	0	0	0	0	0	0	0	0	0	0
COG0543	HC	NAD(P)H-flavin reductase	0	0	0	1	1	1	1	1	1	1	1	1	0	1	0	0	1	1	0	0	0	0	1	1	0	0	0	1	0	0	0	0	0	0	0	0	0	0	0	0	0	0	0	0	0	0	0
COG2975	O	Fe-S-cluster formation regulator IscX/YfhJ	0	0	0	1	1	0	1	1	1	1	1	0	0	0	0	0	1	1	0	0	0	0	0	0	0	0	0	0	0	0	0	0	0	0	0	0	0	0	0	0	0	0	0	0	0	0	0
COG1988	R	Membrane-bound metal-dependent hydrolase YbcI, DUF457 family	0	0	0	1	1	0	1	1	1	1	1	0	0	0	0	0	2	0	1	1	1	1	0	0	1	1	1	0	0	0	0	0	0	0	0	0	0	0	0	0	0	0	0	0	0	0	0
COG2859	S	Uncharacterized protein	0	0	0	1	1	0	1	1	1	1	1	0	0	1	0	0	0	0	0	0	0	0	0	0	0	0	0	0	0	0	0	0	0	0	0	0	0	0	0	0	0	0	0	0	0	0	0
COG0810	M	Periplasmic protein TonB, links inner and outer membranes	0	0	0	1	1	1	1	1	1	1	1	1	0	1	1	2	0	0	0	0	0	0	0	1	2	2	2	2	0	0	0	0	0	0	0	0	0	0	0	0	0	0	0	0	0	0	0
COG2969	R	Stringent starvation protein B	0	0	0	1	1	1	1	1	1	1	1	1	0	1	0	1	0	0	1	1	0	1	0	0	1	2	2	0	0	0	0	0	0	0	0	0	0	0	0	0	0	0	0	0	0	0	0
COG1511	S	Uncharacterized membrane protein YhgE, phage infection protein (PIP) family	0	0	0	0	0	0	0	0	1	1	0	0	0	0	0	0	0	0	0	0	0	0	0	0	0	0	0	0	0	0	0	0	0	0	0	0	0	0	0	0	0	0	0	0	1	0	0
COG0835	NT	Chemotaxis signal transduction protein	0	0	0	1	1	1	1	1	1	1	1	1	0	1	1	1	0	0	0	0	0	0	0	0	0	0	0	0	0	0	0	0	0	0	0	0	0	0	0	0	0	0	0	0	1	0	0
COG1502	I	Phosphatidylserine/phosphatidylglycerophosphate/cardiolipin synthase or related enzyme	2	2	2	1	1	1	1	1	1	1	1	0	0	2	3	1	0	0	1	1	1	0	3	2	2	2	1	1	0	0	0	0	1	0	0	0	0	0	0	0	0	0	0	0	0	0	0
COG2234	O	Zn-dependent amino- or carboxypeptidase, M28 family	0	0	0	2	2	4	2	2	2	2	2	4	0	3	0	0	0	0	0	0	0	0	0	0	1	3	2	0	0	0	0	0	0	0	0	0	0	0	0	0	0	0	0	0	1	0	0
COG3190	N	Flagellar biogenesis protein FliO	0	0	0	1	1	1	1	1	1	1	1	1	0	1	0	0	0	0	0	0	0	0	0	0	1	1	1	0	0	0	0	0	0	0	0	0	0	0	0	0	0	0	0	0	0	0	0
COG2925	L	Exonuclease I	0	0	0	0	0	1	0	1	1	1	1	1	0	1	1	2	1	1	1	1	1	1	0	0	1	1	0	0	0	0	0	0	0	0	0	0	0	0	0	0	0	0	0	0	0	0	0
COG3155	Q	Enhancing lycopene biosynthesis protein 2	0	0	0	1	1	0	1	1	1	1	1	0	0	0	1	1	0	0	0	0	0	0	0	0	0	0	0	0	0	0	0	0	0	0	0	0	0	0	0	0	0	0	0	0	0	0	0
COG1509	E	L-lysine 2,3-aminomutase (EF-P beta-lysylation pathway)	0	0	0	1	1	1	1	1	1	1	1	1	0	1	1	0	0	0	0	0	0	0	1	1	0	0	0	0	0	0	0	0	0	0	0	0	0	0	0	0	0	0	0	0	1	0	0
COG0241	E	Histidinol phosphatase or a related phosphatase	0	0	0	1	1	1	1	1	1	1	1	1	0	0	1	1	0	0	1	1	1	1	0	0	1	2	1	0	0	0	0	0	0	0	0	0	0	0	0	0	0	0	0	0	0	0	1
COG2878	C	Na+-translocating ferredoxin:NAD+ oxidoreductase RNF, RnfB subunit	0	0	0	1	1	1	0	1	1	0	1	1	0	0	0	1	1	1	1	1	1	1	0	0	1	1	1	0	0	0	0	0	0	0	0	0	0	0	0	0	0	0	0	0	0	0	0
COG4657	C	Na+-translocating ferredoxin:NAD+ oxidoreductase RNF, RnfA subunit	0	0	0	1	1	1	0	1	1	0	1	1	0	1	0	1	1	1	1	1	1	1	0	0	1	1	1	0	0	0	0	0	0	0	0	0	0	0	0	0	0	0	0	0	0	0	0
COG3087	D	Cell division protein FtsN	0	0	0	1	1	1	1	1	1	1	1	1	0	1	1	1	0	0	0	0	0	0	0	0	1	1	1	0	0	0	0	0	1	0	0	0	0	0	0	0	0	0	0	0	0	0	0
COG1357	S	Uncharacterized protein YjbI, contains pentapeptide repeats	0	0	0	1	1	3	1	1	1	1	1	1	0	1	0	0	1	1	1	0	0	1	0	0	1	1	0	1	1	1	0	0	0	0	0	0	0	0	0	0	0	0	0	0	0	0	1
COG1317	NU	Flagellar biosynthesis/type III secretory pathway protein FliH	0	0	0	1	1	1	1	1	1	1	1	1	0	1	0	0	0	0	0	0	0	0	0	0	0	1	1	0	0	1	0	0	0	0	0	0	0	0	0	0	0	1	1	1	0	0	0
COG4317	F	Xanthosine utilization system component, XapX domain	0	0	0	1	1	2	0	1	1	1	1	1	0	0	0	0	0	0	0	0	0	0	0	0	0	0	0	0	0	0	0	0	0	0	0	0	0	0	0	0	0	0	0	0	0	0	0
COG2110	J	O-acetyl-ADP-ribose deacetylase (regulator of RNase III), contains Macro domain	0	0	0	1	1	1	1	1	1	1	1	0	0	0	0	0	1	0	0	1	1	1	0	0	0	0	0	0	0	0	0	0	0	0	0	0	0	0	0	0	0	0	0	0	0	0	0
COG1757	C	Na+/H+ antiporter NhaC	0	0	0	1	1	1	1	1	1	1	1	1	0	1	3	1	0	0	0	0	0	0	0	0	1	3	3	2	0	0	0	0	0	0	0	0	0	0	0	0	0	0	0	0	0	0	0
COG1323	R	Predicted nucleotidyltransferase	2	2	0	0	0	0	0	0	0	0	0	0	0	0	0	0	0	0	0	0	0	0	0	0	0	0	0	0	0	0	0	0	0	0	0	0	0	0	0	0	0	0	0	0	0	0	0
COG3512	V	CRISPR/Cas system-associated protein Cas2, endoribonuclease	1	1	1	0	0	0	0	0	0	0	0	0	0	0	0	0	0	0	0	0	0	0	0	0	0	0	0	0	0	0	0	0	0	0	0	0	0	0	0	0	0	0	0	0	0	0	0
COG2502	E	C synthetase A	1	1	0	0	0	0	0	0	0	0	0	0	0	0	0	0	0	0	0	0	0	0	0	0	0	0	0	0	0	0	0	0	0	0	0	0	0	0	0	0	0	0	0	0	0	0	0
COG1039	L	Ribonuclease HIII	2	2	0	0	0	0	0	0	0	0	0	0	0	0	0	0	0	0	0	0	0	0	0	0	0	0	0	0	0	0	0	0	0	0	0	0	0	0	0	0	0	0	0	0	0	0	0
COG0219	J	tRNA(Leu) C34 or U34 (ribose-2'-O)-methylase TrmL, contains SPOUT domain	2	1	0	0	0	0	0	0	0	0	0	0	0	0	1	1	1	1	1	1	1	1	1	2	1	1	1	0	0	0	0	0	1	1	1	1	1	0	0	0	0	0	1	1	1	1	0
COG0561	HR	Hydroxymethylpyrimidine pyrophosphatase and other HAD family phosphatases	4	4	3	0	0	0	0	0	0	0	0	0	0	0	0	0	0	0	0	0	0	0	1	1	1	2	1	0	0	0	0	0	0	0	0	0	0	0	0	0	0	0	0	0	0	0	0
COG1523	G	Pullulanase/glycogen debranching enzyme	1	1	1	0	0	0	0	0	0	0	0	0	0	0	0	0	0	0	0	0	0	0	1	1	0	0	0	0	0	0	0	0	0	0	0	0	0	0	0	0	0	0	0	0	0	0	0
COG0698	G	Ribose 5-phosphate isomerase RpiB	1	1	1	0	0	0	0	0	0	0	0	0	0	0	0	0	0	0	0	0	0	0	0	0	0	0	0	0	0	1	0	0	0	0	0	1	0	0	0	0	0	0	0	0	1	0	0
COG0619	H	Energy-coupling factor transporter transmembrane protein EcfT	2	2	2	0	0	0	0	0	0	0	0	0	0	0	1	0	0	0	1	1	1	1	0	1	0	0	0	0	0	0	0	0	1	0	0	0	0	0	0	0	0	1	1	1	1	1	0
COG1122	PR	Energy-coupling factor transporter ATP-binding protein EcfA2	2	2	2	0	0	0	0	0	0	0	0	0	0	0	1	1	0	0	1	1	1	1	0	1	0	0	0	0	0	0	0	0	2	0	1	0	1	0	0	0	0	1	1	1	1	1	0
COG3589	S	Uncharacterized protein	2	2	1	0	0	0	0	0	0	0	0	0	0	0	0	0	0	0	0	0	0	0	0	0	0	0	0	0	0	0	0	0	0	0	0	0	0	0	0	0	0	0	0	0	0	0	0
COG2179	R	Predicted phosphohydrolase YqeG, HAD superfamily	2	2	1	0	0	0	0	0	0	0	0	0	0	0	0	0	0	0	0	0	0	0	0	0	0	0	0	0	0	0	0	0	0	0	0	0	0	0	0	0	0	0	0	0	0	0	0
COG1445	G	Phosphotransferase system fructose-specific component IIB	2	2	2	0	0	0	0	0	0	0	0	0	0	0	0	0	0	0	0	0	0	0	0	0	0	0	0	0	0	0	0	0	0	0	0	0	0	0	0	0	0	0	0	0	0	0	0
COG1299	G	Phosphotransferase system, fructose-specific IIC component	5	5	5	0	0	0	0	0	0	0	0	0	0	0	0	0	0	0	0	0	0	0	0	0	0	0	0	0	0	0	0	0	0	0	0	0	0	0	0	0	0	0	0	0	0	0	0
COG1482	G	Mannose-6-phosphate isomerase, class I	1	1	1	0	0	0	0	0	0	0	0	0	0	0	0	0	0	0	0	0	0	0	0	0	0	0	0	0	0	0	0	0	0	0	0	0	0	0	0	0	0	0	0	0	0	0	0
COG3414	G	Phosphotransferase system, galactitol-specific IIB component	1	1	1	0	0	0	0	0	0	0	0	0	0	0	0	0	0	0	0	0	0	0	0	0	0	0	0	0	0	0	0	0	0	0	0	0	0	0	0	0	0	0	0	0	0	0	0
COG3037	G	Ascorbate-specific PTS system EIIC-type component UlaA	2	2	2	0	0	0	0	0	0	0	0	0	0	0	0	0	0	0	0	0	0	0	0	0	0	0	0	0	0	0	0	0	0	0	0	0	0	0	0	0	0	0	0	0	0	0	0
COG1869	G	D-ribose pyranose/furanose isomerase RbsD	1	1	1	0	0	0	0	0	0	0	0	0	0	0	0	0	0	0	0	0	0	0	0	0	0	0	0	0	0	0	0	0	0	0	0	0	0	0	0	0	0	0	0	0	0	0	0
COG0017	J	Aspartyl/asparaginyl-tRNA synthetase	2	2	2	0	0	0	0	0	0	0	0	0	0	0	0	0	0	0	0	0	0	0	0	0	1	1	1	0	0	0	0	0	0	0	0	0	0	0	0	0	0	0	0	0	0	0	0
COG0230	J	Ribosomal protein L34	1	1	0	0	0	1	0	0	0	0	0	1	0	0	1	1	1	1	0	0	1	0	0	1	0	0	0	1	0	1	0	1	1	0	1	1	1	0	0	0	0	1	1	1	0	1	0
COG2739	K	Predicted DNA-binding protein YlxM, UPF0122 family	1	1	0	0	0	0	0	0	0	0	0	0	0	0	0	0	0	0	0	0	0	0	0	0	0	0	0	0	0	0	0	0	0	0	0	0	0	0	0	0	0	0	0	0	0	0	0
COG2176	L	DNA polymerase III, alpha subunit (gram-positive type)	8	9	8	0	0	0	0	0	0	0	0	0	0	0	0	0	0	0	1	1	1	1	0	0	0	0	0	1	0	0	0	0	0	0	0	0	0	0	0	0	0	0	0	0	0	0	0
COG1461	R	Predicted kinase related to dihydroxyacetone kinase	1	1	1	0	0	0	0	0	0	0	0	0	0	0	0	0	0	0	0	0	0	0	0	0	0	0	0	0	0	0	0	0	0	0	0	0	0	0	0	0	0	0	0	0	0	0	0
COG3887	T	c-di-AMP phosphodiesterase, consists of a GGDEF-like and DHH domains	2	2	2	0	0	0	0	0	0	0	0	0	0	0	0	0	0	0	0	0	0	0	0	0	0	0	0	0	0	0	0	0	0	0	0	0	0	0	0	0	0	0	0	0	0	0	0
COG1264	G	Phosphotransferase system IIB components	3	3	2	0	0	0	0	0	0	0	0	0	0	0	0	0	0	0	0	0	0	0	0	0	0	0	0	0	0	0	0	0	0	0	0	0	0	0	0	0	0	0	0	0	0	0	0
COG1783	X	Phage terminase large subunit	1	0	0	0	0	0	0	0	0	0	0	0	0	0	0	0	0	0	0	0	0	0	0	0	0	0	0	0	0	0	0	0	0	0	0	0	0	0	0	0	0	0	0	0	0	0	0
COG1428	F	Deoxyadenosine/deoxycytidine kinase	2	1	1	0	0	0	0	0	0	0	0	0	0	0	1	1	0	0	0	0	0	0	0	0	1	1	1	0	0	0	0	0	0	0	0	0	0	0	0	0	0	0	0	0	0	0	0
COG0301	HJ	Adenylyl- and sulfurtransferase ThiI, participates in tRNA 4-thiouridine and thiamine biosynthesis	1	1	0	0	0	0	0	0	0	0	0	0	0	0	1	1	0	0	0	0	0	0	0	0	0	0	0	0	0	0	0	0	0	0	0	0	0	0	0	0	0	0	0	0	0	0	0
COG0338	L	Site-specific DNA-adenine methylase	1	1	0	0	0	1	0	0	0	0	0	0	0	0	0	0	3	0	1	0	0	1	0	0	0	0	0	0	0	0	0	0	0	0	0	0	0	0	0	0	0	0	0	0	0	0	0
COG0470	L	DNA polymerase III, delta prime subunit	1	1	0	0	0	0	0	0	0	0	0	0	0	0	0	0	0	0	0	0	0	0	0	0	0	0	0	0	0	0	0	0	0	0	0	0	0	0	0	0	0	0	0	0	0	0	0
COG4508	F	Dimeric dUTPase, all-alpha-NTP-PPase (MazG) superfamily	1	1	1	0	0	0	0	0	0	0	0	0	0	0	0	0	0	0	0	0	0	0	0	0	1	0	0	0	0	0	0	0	0	0	0	0	0	0	0	0	0	0	0	0	0	0	0
COG1440	G	Phosphotransferase system cellobiose-specific component IIB	2	4	2	0	0	0	0	0	0	0	0	0	0	0	0	0	0	0	0	0	0	0	0	0	0	0	0	0	0	0	0	0	0	0	0	0	0	0	0	0	0	0	0	0	0	0	0
COG1447	G	Phosphotransferase system cellobiose-specific component IIA	1	2	1	0	0	0	0	0	0	0	0	0	0	0	0	0	0	0	0	0	0	0	0	0	0	0	0	0	0	0	0	0	0	0	0	0	0	0	0	0	0	0	0	0	0	0	0
COG1936	F	Broad-specificity NMP kinase	1	0	0	0	0	0	0	0	0	0	0	0	0	0	0	0	0	0	0	0	0	0	0	0	0	0	0	0	0	0	0	0	0	0	0	0	0	0	0	0	0	0	0	0	0	0	0
COG0648	L	Endonuclease IV	1	1	1	0	0	0	0	0	0	0	0	0	0	0	0	0	0	0	0	0	0	0	0	0	0	0	0	0	0	0	0	0	0	0	0	0	0	0	0	0	0	0	0	0	0	0	0
COG3557	S	Uncharacterized domain/protein associated with RNAses G and E	1	1	0	0	0	0	0	0	0	0	0	0	0	0	0	0	0	0	0	0	0	0	0	0	0	0	0	0	0	0	0	0	0	0	0	0	0	0	0	0	0	0	0	0	0	0	0
COG0618	F	nanoRNase/pAp phosphatase, hydrolyzes c-di-AMP and oligoRNAs	2	2	0	0	0	0	0	0	0	0	0	0	0	0	0	0	0	0	0	0	0	0	0	0	0	1	0	0	0	0	0	0	0	0	0	0	0	0	0	0	0	0	0	0	0	0	0
COG1735	R	Predicted metal-dependent hydrolase, phosphotriesterase family	1	1	0	0	0	0	0	0	0	0	0	0	0	0	0	0	0	0	0	0	0	0	0	0	0	0	0	0	0	0	0	0	0	0	0	0	0	0	0	0	0	0	0	0	0	0	0
COG3457	E	Predicted amino acid racemase	1	1	1	0	0	0	0	0	0	0	0	0	0	0	0	0	0	0	0	0	0	0	0	0	0	0	0	1	0	0	0	0	0	0	0	0	0	0	0	0	0	0	0	0	0	0	0
COG3833	G	ABC-type maltose transport system, permease component	2	2	0	0	0	0	0	0	0	0	0	0	0	0	0	0	0	0	0	0	0	0	0	0	0	0	0	0	0	0	0	0	0	0	0	0	0	0	0	0	0	0	0	0	0	0	0
COG0637	GR	Beta-phosphoglucomutase or related phosphatase, HAD superfamily	1	1	0	0	0	0	0	0	0	0	0	0	0	0	1	2	1	1	0	0	0	0	2	2	0	0	0	1	0	0	0	2	0	0	0	0	0	1	1	0	1	0	0	0	3	1	1
COG1554	G	Trehalose and maltose hydrolase (possible phosphorylase)	2	2	2	0	0	0	0	0	0	0	0	0	0	0	0	0	0	0	0	0	0	0	0	0	0	0	0	0	0	0	0	0	0	0	0	0	0	0	0	0	0	0	0	0	0	0	0
COG1624	T	Diadenylate cyclase (c-di-AMP synthetase), DisA_N domain	1	1	1	0	0	0	0	0	0	0	0	0	0	0	0	0	0	0	0	0	0	0	0	0	0	0	0	0	0	0	0	0	0	0	0	0	0	0	0	0	0	0	0	0	0	0	0
COG1704	S	Uncharacterized conserved protein	1	1	1	0	0	0	0	0	0	0	0	0	0	0	0	0	0	0	0	0	0	0	1	1	1	1	1	0	0	0	0	0	0	0	0	0	0	0	0	0	0	0	0	0	0	1	1
COG2337	V	mRNA-degrading endonuclease, toxin component of the MazEF toxin-antitoxin module	2	0	0	0	0	0	0	0	0	0	0	0	0	0	0	0	0	0	1	1	1	1	0	0	0	0	0	0	0	0	0	0	0	0	0	0	0	0	0	0	0	0	0	0	0	1	0
COG5527	X	Protein involved in initiation of plasmid replication	1	0	0	0	0	1	0	0	0	0	0	0	0	1	0	0	0	0	0	0	0	2	0	0	0	0	0	0	0	0	0	0	0	0	0	0	0	0	0	0	0	0	0	0	0	0	0
COG1112	L	Superfamily I DNA and/or RNA helicase	2	1	1	1	0	0	0	0	0	1	1	1	0	1	0	1	3	0	0	0	0	0	1	1	0	0	0	0	0	0	0	0	0	0	0	0	0	0	0	0	0	0	0	0	0	0	0
COG1105	G	Fructose-1-phosphate kinase or kinase (PfkB)	2	2	1	0	0	0	0	0	0	0	0	0	0	0	0	0	0	0	0	0	0	0	0	0	0	0	0	0	0	0	0	0	0	0	0	0	0	0	0	0	0	0	0	0	0	0	0
COG2213	G	Phosphotransferase system, mannitol-specific IIBC component	1	1	1	0	0	0	0	0	0	0	0	0	0	0	0	0	0	0	0	0	0	0	0	0	0	0	0	0	0	0	0	0	0	0	0	0	0	0	0	0	0	0	0	0	0	0	0
COG4668	G	Mannitol/fructose-specific phosphotransferase system, IIA domain	1	1	1	0	0	0	0	0	0	0	0	0	0	0	0	0	0	0	0	0	0	0	0	0	0	0	0	0	0	0	0	0	0	0	0	0	0	0	0	0	0	0	0	0	0	0	0
COG3331	R	Penicillin-binding protein-related factor A, putative recombinase	1	1	0	0	0	0	0	0	0	0	0	0	0	0	0	0	0	0	0	0	0	0	0	0	0	0	0	0	0	0	0	0	0	0	0	0	0	0	0	0	0	0	0	0	0	0	0
COG1307	I	Fatty acid-binding protein DegV (function unknown)	1	1	1	0	0	0	0	0	0	0	0	0	0	0	0	0	0	0	0	0	0	0	0	0	0	0	0	0	0	0	0	0	0	0	0	0	0	0	0	0	0	0	0	0	0	0	0
COG4928	R	Predicted P-loop ATPase, KAP-like	1	0	0	0	0	0	0	0	0	0	0	0	0	0	0	0	0	0	1	0	0	0	0	0	0	0	0	0	0	0	0	0	0	0	0	0	0	0	0	0	0	0	0	0	0	0	0
COG2826	X	Transposase and inactivated derivatives, IS30 family	1	0	0	0	0	0	0	0	0	0	0	0	0	0	1	2	0	0	0	0	0	0	0	0	0	0	0	2	0	0	0	0	0	0	0	0	0	0	0	0	0	0	0	0	0	0	0
COG5591	S	Uncharacterized protein	0	0	0	0	0	0	0	0	0	0	0	0	0	0	0	0	0	0	0	0	0	0	0	0	1	1	1	0	0	0	0	0	1	0	0	0	0	0	0	0	0	0	0	0	0	0	0
COG3529	R	Predicted nucleic-acid-binding protein, contains Zn-ribbon domain	0	0	0	0	0	0	0	0	0	0	0	0	0	0	0	0	0	0	0	0	0	0	0	0	1	1	1	0	0	0	0	0	0	0	1	1	0	0	0	0	0	0	0	0	0	0	0
COG3437	T	Response regulator c-di-GMP phosphodiesterase, RpfG family, contains REC and HD-GYP domains	0	0	0	0	0	0	0	0	0	0	0	0	0	0	0	0	0	0	0	0	0	0	0	0	1	2	2	0	0	0	0	0	0	0	0	0	0	0	0	0	0	0	0	0	0	0	0
COG3391	R	DNA-binding beta-propeller fold protein YncE	0	0	0	0	0	0	0	0	0	0	0	0	0	0	1	1	0	0	0	0	0	0	0	0	1	0	1	3	1	0	0	0	0	0	0	0	0	0	0	0	0	0	0	0	0	1	0
COG0693	R	Putative intracellular protease/amidase	0	0	0	0	0	0	0	0	0	0	0	0	0	0	1	1	0	1	1	1	1	1	1	1	2	1	0	0	0	0	0	0	0	1	1	1	1	1	1	0	1	0	0	0	0	1	0
COG2855	S	Uncharacterized membrane protein YadS	0	0	0	0	0	0	0	0	0	0	0	0	0	0	0	0	0	0	0	0	0	0	0	0	1	1	1	1	0	0	0	0	0	0	0	0	0	0	0	0	0	0	0	0	0	0	1
COG1014	C	Pyruvate:ferredoxin oxidoreductase or related 2-oxoacid:ferredoxin oxidoreductase, gamma subunit	0	0	0	0	0	0	0	0	0	0	0	0	0	0	0	0	0	0	0	0	0	0	0	0	2	1	1	0	1	0	0	0	0	0	0	0	0	0	0	0	0	0	0	1	0	0	0
COG1878	E	Kynurenine formamidase	0	0	0	0	0	0	0	0	0	0	0	0	0	0	0	0	0	0	0	0	0	0	0	0	3	3	3	1	0	0	0	0	0	0	0	0	0	0	0	0	0	0	0	0	0	0	1
COG1545	R	Uncharacterized OB-fold protein, contains Zn-ribbon domain	0	0	0	0	0	0	0	0	0	0	0	0	0	0	3	3	0	0	0	0	0	0	0	0	3	4	4	0	0	0	0	0	0	0	0	0	0	0	0	0	0	0	0	0	0	0	0
COG5517	Q	3-phenylpropionate/cinnamic acid dioxygenase, small subunit	0	0	0	0	0	0	0	0	0	0	0	0	0	0	0	0	0	0	0	0	0	0	0	0	1	2	1	0	0	0	0	0	0	0	0	0	0	0	0	0	0	0	0	0	0	0	0
COG3147	D	Cell division protein DedD (periplasmic protein involved in septation)	0	0	0	0	0	0	0	0	0	0	0	0	0	0	2	2	0	0	0	0	0	0	1	0	2	2	2	0	0	0	0	0	0	0	0	0	0	0	0	0	0	0	0	0	0	0	0
COG5008	NW	Tfp pilus assembly protein, ATPase PilU	0	0	0	0	0	0	0	0	0	0	0	0	0	0	2	2	0	0	0	0	0	0	0	0	2	2	2	0	0	0	0	0	0	0	0	0	0	0	0	0	0	0	0	0	0	0	0
COG2363	S	Uncharacterized membrane protein YgdD, TMEM256/DUF423 family	0	0	0	0	0	0	0	0	0	0	0	0	0	0	1	1	0	0	0	0	0	0	1	1	1	1	1	0	0	0	0	0	0	0	0	0	0	0	0	0	0	0	0	0	0	0	0
COG0163	H	3-polyprenyl-4-hydroxybenzoate decarboxylase	0	0	0	0	0	0	0	0	0	0	0	0	0	0	1	1	0	0	0	0	0	0	1	1	1	1	1	0	0	0	0	0	0	0	0	0	0	0	0	0	0	0	0	0	0	0	0
COG0043	H	3-polyprenyl-4-hydroxybenzoate decarboxylase	0	0	0	0	0	0	0	0	0	0	0	0	0	0	2	0	0	0	0	0	0	0	0	0	1	1	1	0	0	0	0	0	0	0	0	0	0	0	0	0	0	0	0	0	0	0	0
COG1607	I	Acyl-CoA hydrolase	0	0	0	0	0	0	0	0	0	0	0	0	0	0	1	1	0	0	0	0	0	0	1	1	3	3	2	0	0	0	0	1	0	0	0	0	0	0	0	0	0	0	0	0	1	0	0
COG1013	C	Pyruvate:ferredoxin oxidoreductase or related 2-oxoacid:ferredoxin oxidoreductase, beta subunit	0	0	0	0	0	0	0	0	0	0	0	0	0	0	0	0	0	0	0	0	0	0	0	0	1	1	1	0	0	0	0	0	0	0	0	0	0	0	0	0	0	0	0	0	0	0	0
COG0674	C	Pyruvate:ferredoxin oxidoreductase or related 2-oxoacid:ferredoxin oxidoreductase, alpha subunit	0	0	0	0	0	0	0	0	0	0	0	0	0	0	0	0	0	0	0	0	0	0	0	0	1	1	1	0	0	0	0	0	0	0	0	0	0	0	0	0	0	0	0	0	0	0	0
[truncated: 1,306 more rows]
[truncated: 19 more columns]

## Sheet: Table S4
Table S4. Results of the SIMPER test performed on COG profiles (Hellinger-transformed abundances; Euclidean distances) of the 66 MAGs grouped at order level. The top 10 most differentiating functions across orders (plotted in Figure 3) are highlighted in bold.
COG ID	Av. dissim	Contrib. %	Cumulative %	Mean Mycoplasmodiales	Mean Oceanospirillales	Mean Pseudomonadales	Mean PS1 (Gammaproteobacteria)	Mean Cardiobacterales	Mean Cellvibrionales	Mean Rhodobacterales	Mean Hyphomicrobiales	Mean Ca. Azospirillales	Mean Ca. Parvibaculales	Mean uncl. Alphaproteobacteria	Mean Chlamydiales	Mean Verrucomicrobiales	Mean Flavobacteriales	Mean Cand. Poseidoniales
COG0666	0.008108	0.8609	0.8609	0	0.161	0.0282	0.0167	0	0	0.00146	0	0.018	0	0.03	0	0	0.00638	0
COG0515	0.00574	0.6095	1.47	0.056	0.138	0.0236	0.0054	0.0115	0.0139	0.00588	0	0	0	0.0153	0.0431	0.0563	0	0
COG3119	0.004797	0.5093	1.98	0	0	0.0112	0	0.0277	0.0618	0.0348	0.0177	0.054	0.0561	0	0	0.174	0.0275	0
COG1629	0.004175	0.4433	2.423	0	0	0.0815	0	0	0.136	0.00106	0	0	0.03	0	0	0.0386	0.105	0
COG1960	0.003189	0.3387	2.762	0	0	0.0806	0.0137	0.0486	0.121	0.0581	0.064	0.0569	0.135	0.03	0	0	0.0455	0.072
COG0673	0.002629	0.2791	3.041	0	0	0.0236	0.0152	0.0606	0.0237	0.0599	0.0587	0.0863	0.0362	0.0424	0	0.111	0.0569	0.036
COG0583	0.002525	0.2681	3.309	0	0.0301	0.0667	0.0291	0.0946	0.0699	0.0818	0.0895	0.117	0.03	0.0148	0	0.022	0.0279	0
COG0697	0.002289	0.2431	3.552	0	0.0191	0.0528	0.0609	0.0778	0.0524	0.0929	0.0826	0.0785	0.03	0.0424	0.0431	0.0222	0.0525	0.0624
COG1028	0.002148	0.2281	3.78	0	0.0587	0.0743	0.0617	0.0724	0.151	0.099	0.0954	0.147	0.123	0.0703	0.0609	0.0737	0.0731	0.0953
COG3839	0.002001	0.2124	3.993	0.056	0	0	0.0186	0.0842	0.0321	0.0591	0.0649	0.0952	0	0.03	0	0	0.0169	0
COG1175	0.001965	0.2086	4.201	0.0717	0	0	0.0186	0.0778	0.021	0.054	0.063	0.0935	0	0.03	0	0	0	0
COG1609	0.001948	0.2069	4.408	0	0	0	0.0186	0.0754	0.021	0.0559	0.0595	0.0825	0	0	0	0.0644	0.00791	0
COG1024	0.001907	0.2025	4.611	0	0.0246	0.0554	0.0186	0.0428	0.102	0.0592	0.0612	0.0649	0.106	0.0361	0	0	0.0411	0.0509
COG1653	0.0019	0.2017	4.812	0	0	0	0.0186	0.0778	0.021	0.0555	0.064	0.0935	0	0.0216	0	0	0	0
COG1309	0.001854	0.1968	5.009	0	0	0.076	0.0223	0.0501	0.0965	0.0521	0.0536	0.0882	0.0595	0.0148	0	0.0348	0.0535	0.036
COG1595	0.001823	0.1936	5.203	0	0.0301	0.0409	0.0262	0.0114	0.0411	0.0337	0.0208	0.0509	0.03	0	0	0.113	0.0575	0
COG0665	0.001811	0.1923	5.395	0	0	0.0406	0.0591	0.0562	0.0436	0.0747	0.0599	0.0569	0.0362	0.0559	0.0431	0.0348	0.037	0
COG0318	0.00181	0.1922	5.587	0	0	0.076	0.0427	0.0428	0.094	0.0582	0.0451	0.0623	0.0635	0	0.0431	0.0401	0.0224	0
COG0395	0.001804	0.1915	5.779	0.0444	0	0	0.0186	0.0741	0.021	0.0564	0.0647	0.09	0	0.03	0	0.00489	0	0
COG2207	0.001789	0.1899	5.969	0	0	0.0112	0	0.0397	0.064	0.0276	0.0343	0.0509	0	0	0	0.0822	0.0409	0
COG0625	0.001773	0.1883	6.157	0	0.0503	0.0409	0.0529	0.06	0.0867	0.0662	0.0656	0.072	0.0735	0.0424	0	0	0	0.036
COG2176	0.001757	0.1865	6.343	0.128	0	0	0.0186	0	0	0.00106	0	0	0	0	0	0	0.0248	0
COG3202	0.001735	0.1843	6.528	0	0.066	0.0112	0	0	0.00921	0	0	0	0	0	0.114	0.02	0	0
COG0438	0.00169	0.1795	6.707	0	0.0673	0.0439	0.0357	0	0.032	0.0231	0.0451	0.0402	0.021	0	0.0861	0.0497	0.0722	0.072
COG1638	0.001653	0.1755	6.883	0	0	0.0282	0.0487	0.0705	0.0166	0.0467	0.0632	0.0863	0	0.0703	0	0	0.00472	0
COG4826	0.00162	0.1721	7.055	0.014	0.0682	0.0498	0	0	0	0	0	0	0	0	0.0431	0.0102	0	0
COG0404	0.001617	0.1716	7.226	0	0.0301	0.0112	0.0651	0.0707	0.0669	0.0763	0.059	0	0.03	0.0794	0	0.0262	0.0325	0.036
COG1802	0.001586	0.1684	7.395	0	0	0	0	0.0428	0	0.0547	0.0259	0.0882	0	0	0	0	0	0
COG1522	0.001583	0.1681	7.563	0	0	0.0236	0.0054	0.0428	0.0335	0.0623	0.0573	0.0476	0.03	0	0	0.0262	0.0262	0.0624
COG1301	0.001553	0.1649	7.728	0	0.0695	0.0409	0	0	0.0137	0.00148	0	0.018	0	0	0.0431	0.0262	0.0219	0
COG1593	0.001537	0.1632	7.891	0	0	0.0236	0.0445	0.0707	0.024	0.0466	0.0606	0.09	0	0.0559	0	0	0.00472	0
COG1129	0.001529	0.1624	8.053	0.0628	0	0	0.00516	0.0585	0	0.0425	0.0509	0.0952	0	0	0	0	0	0
COG1082	0.001484	0.1575	8.211	0	0	0	0	0.0324	0	0.04	0.0342	0.0569	0	0	0	0.0746	0.0398	0
COG0183	0.001475	0.1566	8.367	0	0	0.0647	0	0.0324	0.0755	0.0469	0.0451	0.0312	0.06	0.0153	0	0	0.0313	0.0509
COG3090	0.00138	0.1465	8.514	0	0	0.0112	0.0351	0.0707	0	0.0466	0.0544	0.054	0	0.052	0	0	0.00472	0
COG1879	0.001371	0.1455	8.659	0.0628	0	0	0.00516	0.051	0	0.0409	0.0481	0.0863	0	0	0	0	0	0
COG1172	0.001341	0.1424	8.802	0.0444	0	0	0.00516	0.0628	0	0.0381	0.0454	0.0952	0	0	0	0	0	0
COG3083	0.00132	0.1402	8.942	0	0.062	0	0.0145	0	0	0	0	0	0	0	0	0.0209	0	0
COG0747	0.001313	0.1394	9.081	0	0	0	0.0307	0.0648	0.0101	0.0452	0.0457	0.112	0	0.03	0	0.0262	0.0262	0
COG2723	0.001289	0.1368	9.218	0.109	0	0	0	0.0229	0	0.0199	0.0071	0.018	0	0	0	0	0	0
COG0642	0.00124	0.1317	9.35	0	0.0512	0.0743	0.0106	0.0625	0.0569	0.0604	0.0872	0.0509	0.056	0.052	0	0.0348	0.0536	0
COG0444	0.001234	0.131	9.481	0.0769	0	0.0124	0.0198	0.0324	0.0101	0.027	0.03	0.0844	0	0	0.0609	0.037	0	0
COG0604	0.001226	0.1302	9.611	0	0	0.0236	0.0243	0.0428	0.0666	0.0456	0.0463	0.0312	0.0595	0.0424	0	0.0262	0.00319	0.0509
COG0683	0.001198	0.1272	9.738	0	0	0.0334	0.0186	0.0277	0	0.048	0.0534	0.0569	0.0425	0.0361	0	0	0	0.0509
COG4166	0.001187	0.1261	9.864	0	0.0635	0.0236	0	0.0277	0.0137	0.0286	0.0381	0.0312	0.0363	0.03	0.0861	0.0262	0	0
COG2165	0.001172	0.1244	9.989	0	0.0385	0.0195	0.0471	0	0.0241	0.00624	0	0	0	0	0.0431	0.0612	0	0
COG5598	0.001153	0.1225	10.11	0	0	0	0	0.0486	0.0237	0.0487	0.0289	0	0	0.0424	0	0	0	0
COG0834	0.001145	0.1216	10.23	0	0	0	0.0412	0.0459	0	0.0432	0.051	0.018	0.0148	0.0471	0.0431	0	0	0
COG0366	0.00114	0.1211	10.35	0.0825	0	0.0112	0	0.0229	0.021	0.0166	0.0133	0.0255	0.0152	0	0	0.0558	0.0327	0
COG0028	0.001117	0.1186	10.47	0	0	0.0334	0.0539	0.0361	0.0237	0.0519	0.0428	0.0476	0.03	0.0408	0	0.0345	0.0125	0
COG1450	0.001108	0.1176	10.59	0	0.0512	0.0236	0.0368	0	0.0237	0.00346	0	0	0.0148	0	0.0746	0.0346	0.00319	0
COG5540	0.001106	0.1175	10.71	0	0.0587	0.0124	0	0	0	0	0	0	0	0	0	0	0	0
COG0595	0.001102	0.117	10.82	0.0993	0	0	0	0	0.021	0.0218	0.0208	0	0.0148	0.0148	0	0	0	0
COG2204	0.001098	0.1166	10.94	0	0	0.0369	0.0106	0.0361	0.0606	0.0429	0.0518	0.036	0.03	0.0363	0	0.037	0.0491	0
COG2234	0.001086	0.1153	11.06	0	0.0425	0	0	0	0.0287	0	0.00624	0.018	0	0	0	0.02	0.0456	0.0805
COG0657	0.001083	0.115	11.17	0	0	0.0159	0.0186	0.0229	0.0555	0.0279	0.0398	0.036	0.055	0	0	0.0643	0.0144	0
COG0265	0.001078	0.1145	11.29	0	0	0.0409	0.0186	0.0114	0.0364	0.0268	0.0361	0	0.0148	0.03	0.0746	0.0747	0.0205	0
COG1012	0.001065	0.113	11.4	0.028	0.0346	0.0602	0.061	0.0725	0.082	0.0791	0.0694	0.0742	0.0472	0.06	0	0.0385	0.0638	0.0624
COG4948	0.001062	0.1128	11.51	0	0	0	0	0.0392	0.0364	0.045	0.0325	0.0785	0.03	0	0	0.0146	0.0347	0
COG2084	0.001062	0.1127	11.62	0	0	0	0.0368	0.0486	0.0359	0.0491	0.0383	0.0441	0.0362	0.03	0	0.0262	0	0
COG1680	0.001058	0.1124	11.74	0.0444	0	0.0236	0	0.0229	0.0636	0.0147	0.0225	0.054	0.0546	0	0	0.0209	0.0359	0
COG0745	0.001058	0.1123	11.85	0	0.0391	0.0373	0.00516	0.0584	0.047	0.0655	0.0648	0.054	0.0671	0.052	0	0.0417	0.0359	0.036
COG0187	0.001035	0.1099	11.96	0.131	0.0392	0.0369	0.0412	0.0324	0.0341	0.0302	0.0294	0.0255	0.0425	0.03	0.0431	0.0407	0.0398	0.036
COG2303	0.001021	0.1085	12.07	0	0	0.0426	0.0186	0.0397	0.0401	0.0449	0.0389	0.0476	0.03	0.0153	0	0	0.0345	0
COG2814	0.00102	0.1083	12.18	0	0.0452	0.0236	0.0197	0.0479	0.0816	0.0522	0.0461	0.0569	0.0363	0.0424	0.0609	0	0.0384	0.0509
COG1173	0.001018	0.108	12.28	0.0444	0	0.0236	0.0307	0.0455	0.0262	0.0453	0.0435	0.1	0	0.03	0.0431	0.0262	0.0266	0
COG0463	0.001016	0.1079	12.39	0	0.046	0.0348	0.0558	0.0229	0.0364	0.0214	0.0286	0.0312	0	0	0.0746	0.0448	0.0608	0.0624
COG1299	0.00101	0.1073	12.5	0.0993	0	0	0	0	0	0	0	0	0	0	0	0	0.00458	0
COG4638	0.001003	0.1065	12.61	0	0	0.04	0.0262	0.0277	0.0747	0.0299	0.0168	0	0.0152	0	0	0	0	0
COG0286	0.0009926	0.1054	12.71	0.0628	0.0279	0	0.0412	0	0	0.00425	0	0	0	0	0	0.00487	0.00552	0
COG0086	0.0009919	0.1053	12.82	0.0993	0.0301	0.0112	0.0314	0.0115	0.00651	0.0164	0.0208	0.0255	0	0.03	0	0.02	0.0163	0.0624
COG1196	0.0009916	0.1053	12.92	0.0792	0.0485	0.0528	0.0277	0.0277	0.0258	0.0246	0.0342	0	0.0152	0.0361	0	0.0408	0	0.072
COG0664	0.0009884	0.1049	13.03	0	0	0.0498	0	0	0.0258	0.0224	0.0433	0.054	0	0.03	0	0.0209	0.049	0.036
COG0640	0.000982	0.1043	13.13	0.028	0	0.0287	0	0.0115	0.021	0.0415	0.0472	0.0597	0	0	0	0.02	0.0101	0.0509
COG1506	0.0009746	0.1035	13.23	0.056	0	0.0236	0.0106	0.0161	0.042	0.00121	0	0	0	0.03	0.0431	0.0461	0.0363	0
COG0601	0.0009679	0.1028	13.34	0.0444	0	0.0236	0.0244	0.0511	0.0293	0.0438	0.0435	0.106	0	0.03	0.0431	0.0348	0.0294	0
COG2804	0.0009618	0.1021	13.44	0	0.0435	0.0409	0.0368	0.0229	0.0363	0.00346	0	0	0.03	0	0	0.0507	0.00319	0
COG1846	0.0009532	0.1012	13.54	0	0.0301	0	0	0	0.0361	0.0444	0.0612	0.0649	0.0363	0	0	0.0262	0.0399	0
COG0410	0.0009497	0.1008	13.64	0	0	0.0112	0.0186	0.0324	0	0.0424	0.051	0.036	0.03	0.03	0	0	0	0.036
COG0610	0.0009483	0.1007	13.74	0.0672	0.0356	0.0112	0.0283	0	0	0	0	0	0	0	0	0	0	0
COG0859	0.0009469	0.1005	13.84	0	0.0426	0.0112	0.0321	0	0.0237	0	0	0.036	0	0.0153	0.0861	0.02	0.0201	0
COG2133	0.0009455	0.1004	13.94	0	0	0.0236	0.0294	0.0229	0.0241	0.012	0.0133	0.018	0.0148	0	0	0.0699	0.00472	0.036
COG5599	0.0009419	0.1	14.04	0	0.0534	0	0	0	0	0	0	0	0	0	0	0	0	0
COG3333	0.0009373	0.09953	14.14	0	0	0	0.0186	0.0277	0	0.0438	0.0299	0.0509	0	0	0	0	0	0
COG3291	0.000935	0.09928	14.24	0	0	0	0	0	0	0	0	0	0	0	0	0	0.051	0.0624
COG2050	0.0009308	0.09884	14.34	0	0	0.04	0	0.0229	0.0297	0.0347	0.0279	0.0255	0.0597	0	0	0	0.0377	0.036
COG1233	0.0009293	0.09867	14.44	0	0	0	0.0137	0	0.0476	0.0176	0	0.036	0	0	0	0.0554	0.038	0.0509
COG1033	0.0009279	0.09853	14.54	0	0	0.0705	0.0291	0	0.0383	0.00468	0.0071	0	0.0472	0	0	0	0.0317	0.0805
COG0524	0.0009262	0.09834	14.64	0.0444	0	0.0236	0.0291	0.0628	0.0268	0.0505	0.0529	0.0649	0.03	0.03	0	0.0395	0.0266	0
COG0526	0.0009226	0.09796	14.73	0	0	0.0236	0.0382	0.0397	0.0297	0.0306	0.0314	0.018	0.0425	0.0363	0	0.0359	0.0569	0
COG0484	0.0009175	0.09743	14.83	0.028	0.0669	0.0318	0.0173	0.0229	0.0139	0.0239	0.038	0.036	0.0473	0.052	0	0.0146	0.0387	0.036
COG2931	0.0009127	0.09691	14.93	0	0.027	0	0.0242	0	0	0.0191	0.0331	0.0312	0	0.0696	0	0	0	0
COG1280	0.0009105	0.09668	15.03	0	0.0191	0.0287	0.0517	0.0397	0.0288	0.0442	0.0623	0.0441	0	0.0471	0	0.0262	0.011	0.0509
COG4177	0.0009071	0.09632	15.12	0	0	0.0112	0.0186	0.0277	0	0.0413	0.0481	0.0509	0.03	0.03	0	0	0	0.036
COG0010	0.0009052	0.09612	15.22	0	0	0.0236	0	0.0161	0.027	0.042	0.0263	0.0255	0.0148	0	0	0	0.0349	0.036
COG0559	0.0009005	0.09562	15.31	0	0	0.0112	0.0186	0.0324	0	0.0409	0.0482	0.0441	0.03	0.03	0	0	0	0
COG2124	0.0008926	0.09478	15.41	0	0	0.045	0	0	0.0584	0.025	0.0355	0.018	0.0561	0	0	0.0167	0.00319	0
COG0612	0.0008915	0.09466	15.5	0	0	0	0.0262	0	0	0.0353	0.0335	0.0255	0.0409	0.0471	0	0.039	0.0371	0
COG2197	0.0008859	0.09407	15.6	0	0	0.0236	0	0.0428	0.0318	0.0343	0.0484	0.0255	0	0	0	0.0376	0.0377	0
COG1064	0.0008799	0.09343	15.69	0	0.0513	0.0373	0	0	0	0.0146	0	0.018	0.0148	0	0	0	0.00319	0
COG3474	0.0008764	0.09306	15.78	0	0	0	0	0	0	0.0429	0.0283	0.0312	0.0425	0.03	0	0.02	0.00319	0
COG1131	0.0008748	0.09289	15.88	0.0792	0.0426	0.0236	0.0427	0.0229	0.031	0.0218	0.0192	0.0255	0.0362	0.0473	0	0.0729	0.0466	0.0624
COG0022	0.000874	0.0928	15.97	0.0628	0	0	0.0106	0	0.0267	0.022	0.0234	0.0255	0.03	0.03	0.0609	0.0345	0.0503	0
COG0790	0.0008736	0.09276	16.06	0	0	0	0.00969	0.0277	0	0.0206	0.051	0.036	0.0425	0.0784	0	0	0	0
COG2113	0.0008703	0.09241	16.15	0	0	0	0.0314	0.0428	0	0.0367	0.0376	0.018	0	0.0424	0	0	0	0
COG4977	0.0008692	0.0923	16.25	0	0.0301	0.0236	0	0.0459	0.0297	0.0448	0.0353	0.0255	0	0	0	0	0.00319	0
COG1804	0.0008635	0.09169	16.34	0	0	0.0236	0	0.0229	0.0626	0.0302	0.0286	0.0597	0.0411	0.0153	0	0	0	0.036
COG1940	0.0008571	0.09101	16.43	0.0628	0	0	0	0.0428	0.0145	0.0263	0.0262	0.0402	0.03	0	0	0.0417	0	0
COG1752	0.0008547	0.09076	16.52	0	0.0483	0.0369	0	0.0324	0.031	0.00368	0.0163	0.018	0	0	0	0	0.00451	0
COG0277	0.0008529	0.09057	16.61	0	0.00272	0.0409	0.0335	0.0397	0.021	0.0452	0.0444	0.0441	0.0152	0.052	0	0.037	0.0172	0
COG3181	0.0008463	0.08986	16.7	0	0	0	0.0186	0.0161	0	0.0412	0.0299	0.0476	0	0.03	0	0	0	0
COG0205	0.0008442	0.08964	16.79	0.0444	0.0426	0.0124	0.00516	0	0.021	0	0	0.018	0	0	0.0431	0.0402	0.0218	0
COG4176	0.0008419	0.08939	16.88	0	0	0	0.0368	0.0361	0	0.0369	0.0392	0	0	0.03	0	0	0	0
COG0210	0.0008409	0.08929	16.97	0.0888	0.055	0.0442	0.0435	0.0277	0.0241	0.0184	0.0208	0.0312	0.03	0.03	0.0609	0.0407	0.0294	0
COG0705	0.0008402	0.08922	17.06	0	0	0	0	0.0229	0.021	0.0132	0.0263	0.018	0.0362	0.03	0	0.0509	0.0496	0.036
COG0531	0.0008382	0.089	17.15	0	0.0301	0.0522	0.0106	0	0.0364	0.00218	0	0.0441	0	0	0.0963	0	0.00929	0
COG1670	0.0008324	0.08839	17.24	0	0.0301	0	0.0306	0.0397	0.0139	0.0406	0.0503	0.054	0.03	0.0361	0.0609	0	0.0495	0.0509
COG0730	0.0008322	0.08836	17.32	0	0	0.0369	0.0223	0.0324	0.0241	0.0429	0.0376	0.018	0.0363	0.0559	0	0.0269	0.0336	0.0509
COG3943	0.0008305	0.08819	17.41	0	0	0	0.056	0	0	0	0	0	0	0	0	0.02	0	0
COG0346	0.0008296	0.08808	17.5	0	0.0245	0.0369	0.0106	0.0361	0.0551	0.0473	0.0539	0.0673	0.0472	0.0153	0	0.0262	0.0201	0
COG4974	0.0008278	0.0879	17.59	0.0628	0	0.0442	0.0417	0.0115	0.021	0.0332	0.0294	0.036	0.03	0.0424	0.0746	0.0454	0.0363	0.036
COG1126	0.0008266	0.08777	17.68	0.028	0	0	0.0389	0.0324	0	0.0371	0.0337	0.0255	0.03	0.0424	0	0	0	0
COG0411	0.0008247	0.08757	17.76	0	0	0	0.0186	0.0324	0	0.0362	0.0496	0.0441	0.0148	0.03	0	0	0	0.036
COG1396	0.000824	0.0875	17.85	0	0.0312	0.0287	0	0.0114	0	0.0445	0.0354	0.0255	0.0152	0	0	0.02	0.0233	0
COG1459	0.000821	0.08718	17.94	0	0.0435	0.0159	0.0368	0.0277	0.0297	0.00452	0	0	0.03	0	0	0.0408	0.00319	0
COG0553	0.0008187	0.08693	18.02	0	0.0352	0.0373	0.0212	0	0.021	0	0	0	0	0	0.0609	0.0448	0.00552	0
COG1502	0.0008172	0.08678	18.11	0.0628	0.0256	0.0318	0.0139	0.0361	0.0268	0.00252	0	0.0255	0	0	0.0431	0.0408	0.00451	0.036
COG0789	0.0008158	0.08662	18.2	0	0	0.0112	0.0186	0.0428	0.0351	0.0431	0.0476	0.0402	0.03	0.0424	0	0.0262	0.033	0
COG0561	0.0008138	0.08641	18.28	0.0844	0	0	0	0.0229	0.0237	0	0	0	0	0	0	0.02	0.00319	0
COG0675	0.0008136	0.08639	18.37	0	0.0478	0.0334	0	0	0	0	0	0	0	0	0	0	0	0
COG2863	0.0008124	0.08626	18.46	0	0.0414	0.0112	0.0412	0.0361	0.0401	0.00134	0.00624	0	0	0	0	0.0262	0	0
COG1414	0.0008106	0.08607	18.54	0	0	0	0.0412	0.0361	0	0.0339	0.0407	0.0649	0	0.03	0	0.02	0.00319	0
COG0312	0.0008101	0.08602	18.63	0	0.0426	0	0.0149	0.0324	0	0.0293	0.0294	0	0.0362	0	0	0	0	0.0624
COG0814	0.0008064	0.08562	18.71	0	0.0435	0.0282	0	0	0	0	0	0	0	0	0.0746	0	0	0
COG2226	0.0008048	0.08545	18.8	0	0.038	0.0522	0.0445	0.0277	0.0508	0.0278	0.0503	0.072	0.0671	0.03	0	0.0558	0.0554	0
COG0546	0.0008027	0.08523	18.89	0	0	0.0334	0.0443	0.0277	0.021	0.0391	0.0194	0.018	0.0362	0	0	0.037	0.00319	0
COG2200	0.0007958	0.0845	18.97	0	0.0402	0.0334	0	0.0392	0.047	0.0252	0.0309	0	0	0.03	0	0	0	0
COG1721	0.0007909	0.08398	19.05	0	0.0301	0.0334	0.0139	0	0.0364	0.0184	0.0208	0	0.0148	0	0	0.0668	0.0296	0.0624
COG1473	0.0007899	0.08388	19.14	0	0	0	0	0.0229	0.0363	0.0387	0.0263	0.0255	0.03	0.0363	0	0	0.0178	0
COG0765	0.0007854	0.08339	19.22	0	0	0	0.0291	0.0324	0	0.0374	0.0357	0.0312	0.03	0.0424	0	0	0	0
COG0141	0.0007839	0.08324	19.3	0	0	0.0359	0.0427	0.0459	0.021	0.0388	0.0337	0.0312	0.03	0.052	0	0.02	0.0125	0
COG1820	0.0007777	0.08258	19.39	0.0769	0	0.0439	0	0.0229	0	0.00981	0.0234	0.0312	0	0	0	0	0	0
COG1262	0.0007756	0.08235	19.47	0	0	0	0.0291	0.0115	0.0237	0.0141	0.0071	0.0255	0	0	0.0431	0.0408	0.0498	0.036
COG2141	0.0007743	0.08221	19.55	0	0	0.0439	0.0205	0.0459	0.048	0.0292	0.0159	0.018	0.03	0	0	0	0.00472	0
COG0596	0.0007716	0.08193	19.63	0.028	0.0522	0.0578	0.041	0.0661	0.0835	0.0689	0.0685	0.0764	0.0875	0.0471	0	0.037	0.0596	0.036
COG1263	0.0007627	0.08099	19.71	0.0769	0.0246	0	0	0	0	0	0	0	0	0	0	0	0	0
COG5285	0.0007612	0.08083	19.8	0	0.0272	0.0236	0	0.0324	0.0575	0.0327	0.0238	0.054	0.0148	0	0	0.0102	0.00667	0
COG1115	0.0007586	0.08055	19.88	0.0672	0.0301	0.0326	0	0.0277	0.042	0.00704	0.0146	0.018	0	0	0	0.02	0.0344	0
COG0591	0.0007584	0.08053	19.96	0	0.0301	0	0	0.0229	0.0436	0.021	0.0208	0.018	0	0	0.0431	0.0447	0.0481	0.036
COG0480	0.0007579	0.08048	20.04	0.0888	0.0301	0.0112	0.0237	0.0229	0.0237	0.0187	0.0133	0.0255	0	0.03	0.0431	0.0326	0.0205	0
COG0793	0.0007564	0.08032	20.12	0	0.0584	0.0282	0.0291	0.0324	0.0361	0.0174	0.0208	0.018	0.03	0.0424	0.0609	0.0361	0.0504	0
COG1108	0.0007554	0.08021	20.2	0	0.0313	0	0.0435	0.0229	0	0.0236	0.0283	0	0.0152	0.052	0.0431	0.0434	0.0358	0
COG1376	0.0007518	0.07983	20.28	0	0	0	0.0348	0.0277	0	0.0249	0.0444	0	0	0	0	0.0496	0	0.036
COG1902	0.0007507	0.07971	20.36	0	0	0.0334	0.0139	0.0277	0.0562	0.0313	0.0238	0.0255	0.0409	0.0148	0	0	0	0
COG1518	0.0007492	0.07956	20.44	0.0444	0.0254	0	0.035	0.02	0	0	0	0	0	0.0153	0	0	0.00319	0
COG0270	0.0007479	0.07941	20.52	0.0338	0.0153	0.0112	0.0434	0	0	0.00303	0.0071	0	0	0	0	0.0137	0.00552	0
COG1228	0.0007472	0.07934	20.6	0	0	0.0236	0	0	0.0592	0.00474	0.00883	0.0441	0	0	0	0	0.0392	0
COG0566	0.0007466	0.07927	20.67	0.0396	0.0301	0.0282	0.0199	0.0277	0.0297	0.0152	0.0361	0.018	0.0152	0	0.0609	0.02	0.0621	0.036
COG1250	0.0007444	0.07904	20.75	0	0.0272	0.0282	0	0.0459	0.031	0.0439	0.0378	0.0312	0.0363	0.0148	0	0	0.0324	0.036
COG1171	0.0007417	0.07876	20.83	0	0	0.0112	0.0368	0.0324	0.0267	0.0441	0.0312	0.0312	0	0.0363	0	0.0209	0.0294	0
COG4175	0.0007408	0.07866	20.91	0	0	0	0.0314	0.0361	0	0.0351	0.0346	0	0	0.03	0	0	0	0
COG1278	0.000739	0.07847	20.99	0	0.0495	0.0348	0.0291	0.0114	0.0343	0.0312	0.0331	0.0255	0.0425	0	0	0	0.0291	0
COG0667	0.0007362	0.07817	21.07	0	0	0.0236	0.0186	0.0361	0.021	0.0392	0.0253	0.0476	0.0362	0.03	0	0.0345	0.0178	0
COG0179	0.0007344	0.07798	21.15	0	0	0	0.0106	0.0361	0.0499	0.031	0.0337	0.0312	0.03	0	0	0.0262	0.0416	0.036
COG2114	0.000734	0.07794	21.22	0	0	0.0236	0	0	0.00651	0.0155	0.0201	0.0742	0.0148	0.0361	0.0431	0.02	0.00418	0
COG1015	0.0007291	0.07742	21.3	0.0769	0	0	0	0	0	0.0164	0.0208	0	0	0	0	0.02	0	0
COG4603	0.0007259	0.07708	21.38	0	0	0.0236	0.0243	0.0324	0	0.0371	0.0338	0.0312	0	0.03	0	0	0	0
COG2805	0.0007226	0.07673	21.45	0	0.0301	0.0287	0	0.0114	0.021	0	0	0	0.0148	0	0	0.0558	0	0
COG0044	0.0007226	0.07673	21.53	0	0	0	0.0321	0.0229	0	0.0301	0.0263	0.036	0.0363	0	0	0.0288	0.043	0
COG3239	0.0007225	0.07672	21.61	0	0	0	0	0	0.0433	0.0325	0.0133	0.0255	0.056	0	0	0.02	0.0283	0
COG0523	0.0007215	0.07661	21.68	0	0	0	0	0.0114	0.0297	0.0331	0.0337	0.0255	0.0363	0	0	0.0434	0.00319	0
COG0402	0.0007207	0.07653	21.76	0	0	0.0326	0.0306	0.0397	0.021	0.0344	0.0309	0.0312	0	0.0153	0	0	0.00319	0.036
COG1052	0.0007207	0.07652	21.84	0.057	0	0.0236	0.0186	0.0277	0.021	0.0348	0.0283	0.0312	0	0	0	0.0262	0.00319	0
COG0021	0.0007205	0.07651	21.91	0.0888	0.0273	0.0282	0.0291	0.0229	0.021	0.0219	0.0208	0.018	0.0152	0.03	0.0431	0.0262	0	0
COG0550	0.0007185	0.07629	21.99	0.0888	0.0301	0.0406	0.0291	0.0114	0.0137	0.0174	0.0133	0.018	0.0148	0.0148	0.0431	0.02	0.0294	0
COG3279	0.0007161	0.07604	22.07	0	0	0.0236	0.0186	0.0229	0.0166	0.00234	0.0239	0.018	0	0	0	0	0.0466	0
COG0863	0.0007156	0.07599	22.14	0.0423	0.0088	0	0.0377	0	0	0.0161	0.0234	0.018	0.03	0.0361	0	0.0262	0	0.036
COG3307	0.0007151	0.07594	22.22	0	0.0301	0	0.0329	0.0114	0.0166	0.00284	0.00624	0	0	0	0	0	0.0338	0
COG0654	0.0007147	0.07589	22.29	0	0.0426	0.0334	0.0299	0.0397	0.0436	0.0387	0.0396	0.0402	0.0473	0.0153	0	0	0.0214	0
COG0279	0.0007143	0.07584	22.37	0	0.0426	0.0287	0.0237	0	0.0341	0	0.0071	0	0	0.03	0	0	0.0169	0
COG0085	0.000714	0.07582	22.45	0.0888	0.0301	0.0195	0.0237	0.0163	0.00651	0.0216	0.0208	0.018	0.0148	0.03	0	0.02	0.0201	0
COG0464	0.0007128	0.07569	22.52	0	0.0431	0.0334	0.00516	0	0	0.00234	0.0137	0.018	0	0	0	0	0.00777	0.0509
COG0079	0.0007095	0.07533	22.6	0	0	0.0409	0.0412	0.0229	0.0291	0.0328	0.0336	0	0.0152	0.0153	0	0.02	0.012	0
COG1225	0.0007094	0.07532	22.67	0	0.0426	0.0282	0.0265	0.0114	0.0466	0.0186	0.0269	0.0312	0.03	0.0363	0	0.0617	0.0463	0.0509
COG4663	0.0007084	0.07522	22.75	0	0	0.0282	0.0291	0.0324	0.0237	0.0362	0.0331	0	0.0152	0.052	0	0	0.00319	0
COG0069	0.0007064	0.07501	22.82	0	0.0301	0.0175	0.0604	0.0313	0.0321	0.0299	0.0329	0	0.03	0.0471	0	0.02	0.00777	0
COG1404	0.0007063	0.07499	22.9	0	0	0.0439	0.0235	0.0361	0.0294	0.00952	0.00624	0	0.03	0	0	0.0322	0.0329	0.0509
COG4789	0.0007059	0.07495	22.97	0	0.0435	0	0	0	0	0	0	0	0	0	0.0609	0	0	0
COG0589	0.0007056	0.07493	23.05	0	0.0301	0.0124	0	0.0343	0.0364	0.0226	0.0394	0.0509	0	0	0	0.02	0.0153	0
COG0719	0.0007052	0.07488	23.12	0	0	0	0.0262	0.0277	0	0.0249	0.0263	0.0255	0.0363	0.0424	0.0609	0.0282	0.0402	0.036
COG0446	0.0007041	0.07476	23.2	0.0628	0	0	0.0186	0.0229	0.024	0.0304	0.0265	0.018	0	0.0148	0	0	0.00472	0
COG2030	0.0007024	0.07458	23.27	0	0.0301	0.0409	0	0	0.0529	0.0315	0.0279	0.0441	0.03	0	0	0	0	0
COG1079	0.0007009	0.07442	23.35	0	0	0.0236	0.0243	0.0277	0	0.0344	0.0337	0.0312	0	0.03	0	0	0	0
COG3845	0.000699	0.07422	23.42	0	0	0.0236	0.0243	0.0324	0	0.0357	0.0285	0.0441	0	0.03	0	0	0	0
COG1235	0.0006987	0.07419	23.49	0	0	0.0236	0	0	0.0267	0.0175	0.0269	0.0255	0.0425	0.0363	0.0746	0.037	0.0383	0.036
COG1164	0.0006982	0.07413	23.57	0.0717	0	0	0	0	0	0.0215	0.0208	0.018	0	0.03	0	0	0	0
COG0406	0.000697	0.07401	23.64	0	0	0.0112	0	0.0277	0.0297	0.037	0.0254	0.0476	0.03	0.03	0.0431	0	0.00791	0
COG3177	0.0006965	0.07396	23.72	0.028	0.00562	0.0318	0.0485	0	0	0.00687	0	0	0	0.0153	0	0.02	0.00923	0
COG4770	0.0006943	0.07373	23.79	0	0	0.0334	0	0.0114	0.0216	0.0305	0.0341	0.018	0.03	0.0424	0.0431	0.02	0.0271	0.072
COG1123	0.0006938	0.07367	23.86	0.028	0	0.0236	0	0.0313	0.024	0.036	0.0311	0.0623	0	0.03	0	0.0262	0.0251	0
COG2199	0.0006912	0.07339	23.94	0	0.0275	0.0282	0	0.0662	0.032	0.0144	0.0231	0	0	0.03	0	0	0	0
COG1529	0.000691	0.07337	24.01	0	0	0	0	0.0114	0.0341	0.028	0.0378	0.036	0.0425	0.03	0	0	0.0125	0
COG1744	0.0006864	0.07289	24.08	0	0	0.0236	0.0243	0.0277	0	0.0354	0.0314	0.0402	0	0.03	0	0	0	0
COG0520	0.0006843	0.07266	24.16	0.0628	0	0	0.0244	0.0277	0.021	0.0352	0.0234	0.036	0.0362	0.03	0.0431	0.0262	0.0362	0.0509
COG0415	0.0006841	0.07264	24.23	0	0.0301	0.0287	0	0.0163	0.0384	0.0325	0.0208	0	0.021	0	0	0.0368	0.044	0.0624
COG0308	0.0006818	0.0724	24.3	0	0.0301	0.0334	0.00516	0.0229	0.0268	0.0156	0.0208	0.0255	0	0	0	0	0.0528	0
COG4608	0.0006814	0.07236	24.37	0.028	0	0	0	0.0361	0	0.018	0.0238	0.0825	0	0	0.0431	0.0262	0	0
COG2072	0.0006811	0.07232	24.45	0	0	0.0112	0.0291	0	0.048	0.0154	0.0071	0.0312	0.0636	0	0	0.0262	0	0
COG1011	0.00068	0.0722	24.52	0	0	0.0282	0.00912	0	0.0267	0.0326	0.0387	0.0402	0.0425	0.03	0	0.0262	0.0426	0
COG0600	0.0006789	0.07209	24.59	0	0	0.0236	0.0186	0.0229	0	0.0336	0.0373	0.036	0.0152	0.0424	0	0.0146	0	0
COG2188	0.0006763	0.07181	24.66	0.0444	0	0.0334	0	0.0324	0.021	0.0273	0.0315	0.0597	0	0	0	0	0.00319	0
COG2217	0.0006756	0.07174	24.73	0.0485	0.0258	0.0236	0	0.0314	0.0237	0.0176	0.0234	0.0255	0	0.03	0.0609	0	0.0172	0.036
COG0272	0.0006741	0.07158	24.81	0.0769	0.0451	0.0287	0.0243	0.0277	0.021	0.0177	0.0239	0.018	0.03	0.03	0	0.0146	0.0312	0
COG3328	0.0006738	0.07155	24.88	0	0.0444	0	0	0	0	0.00335	0	0.018	0	0	0	0	0	0
COG1360	0.0006731	0.07148	24.95	0	0	0	0	0	0.0145	0.0207	0.0234	0	0	0.06	0	0	0.0415	0
COG1080	0.0006689	0.07103	25.02	0.0628	0.0301	0	0	0	0	0	0	0	0	0	0	0.0262	0.00458	0
COG0848	0.0006687	0.071	25.09	0	0.0301	0.0472	0.0237	0	0.042	0.0227	0.0208	0	0.0511	0.03	0.0609	0.0608	0.045	0
COG1157	0.0006661	0.07073	25.16	0	0.0435	0	0	0	0.0137	0.00848	0.00624	0	0	0.03	0.0431	0	0.00458	0
COG0161	0.000666	0.07072	25.23	0	0.0247	0.0236	0.0368	0.0361	0.0381	0.0429	0.04	0.0255	0	0.0363	0	0.0146	0.00319	0
COG0075	0.0006629	0.07039	25.3	0	0	0.0472	0.0368	0.0428	0.0237	0.034	0.0239	0.0255	0.03	0.03	0	0.0262	0	0.036
COG4206	0.0006614	0.07023	25.37	0	0	0.0282	0.0127	0.0114	0.0137	0	0	0	0.0425	0	0	0.0262	0.042	0
COG2755	0.0006607	0.07015	25.44	0	0.0272	0.0287	0.0186	0	0.021	0.0223	0.0294	0.018	0.0148	0.03	0	0.0651	0.0332	0
COG1190	0.0006598	0.07006	25.51	0.0628	0.0301	0.0236	0.0243	0.0277	0.0139	0	0.00624	0.018	0	0	0.0431	0.0262	0.0294	0
COG0631	0.0006596	0.07004	25.58	0.0628	0.011	0.0369	0	0	0	0.00648	0	0	0	0	0.0431	0.0262	0	0
COG1203	0.0006578	0.06985	25.65	0	0.0282	0	0.0251	0.0115	0	0	0	0	0	0	0	0	0	0
COG0687	0.0006576	0.06982	25.72	0	0.0272	0	0.0186	0.0391	0	0.0359	0.0361	0.0312	0	0.03	0.0431	0	0	0
COG1366	0.0006571	0.06978	25.79	0	0.0426	0.0334	0	0.0277	0.0288	0.00719	0.00748	0.0312	0	0	0	0	0	0
COG0129	0.0006558	0.06964	25.86	0	0	0.0236	0.0291	0.0397	0.0297	0.0384	0.0361	0.0255	0.0148	0.0148	0	0.02	0.00777	0
COG0243	0.0006552	0.06958	25.93	0	0	0	0.0264	0.0456	0.0268	0.0254	0.0338	0.036	0	0.052	0	0.0207	0.00319	0
COG0475	0.0006541	0.06945	26	0	0.0426	0.0236	0	0.0229	0	0.00632	0.0234	0.0255	0	0	0	0.0288	0.00458	0
COG0457	0.0006512	0.06915	26.07	0.0304	0.0298	0.0124	0	0	0.0401	0.022	0.0279	0.0569	0	0.0471	0	0.0333	0.039	0.036
COG2885	0.0006508	0.06911	26.14	0	0.0445	0.0465	0.0329	0.0537	0.0164	0.043	0.0325	0.0402	0.0148	0.03	0	0.0408	0.0532	0
COG1886	0.0006491	0.06892	26.21	0	0.0414	0	0	0	0.021	0.00835	0.00624	0	0	0.0424	0.0431	0	0	0
COG4311	0.0006476	0.06877	26.28	0	0	0	0.0368	0.0324	0.021	0.0313	0.0265	0.0255	0	0.0424	0	0	0	0
COG1538	0.0006471	0.06871	26.35	0	0.0414	0.0501	0.0412	0.0324	0.0381	0.0219	0.0271	0.018	0.0362	0.052	0.0746	0.0597	0.0451	0
COG0845	0.0006465	0.06865	26.41	0	0.0414	0.0624	0.0242	0.0277	0.0542	0.0306	0.0408	0.036	0.0425	0.0424	0.0431	0.0602	0.0414	0
COG0803	0.0006428	0.06825	26.48	0	0	0	0.0242	0	0	0.0132	0.0133	0	0	0.0424	0.0609	0.037	0.0253	0
COG1160	0.0006418	0.06814	26.55	0.0844	0.0301	0.0236	0.0314	0.0229	0.00651	0.0201	0.0208	0.018	0	0.03	0	0.02	0.0247	0
COG2849	0.000641	0.06807	26.62	0	0	0	0	0	0	0	0.0071	0	0	0	0.0861	0.031	0.0336	0
COG3791	0.0006406	0.06802	26.69	0	0.0301	0.0236	0.0137	0.0161	0.0436	0.0222	0.0234	0.036	0.03	0	0	0	0	0
COG1071	0.0006404	0.068	26.76	0.0628	0	0	0.00516	0	0.0267	0.0234	0.0234	0.018	0.0148	0.03	0.0431	0.037	0.0294	0
COG0208	0.0006404	0.068	26.82	0	0.0286	0.0287	0.0291	0	0.021	0	0	0.018	0	0	0.0609	0.039	0.0307	0.036
COG3000	0.0006392	0.06787	26.89	0	0	0.0236	0.0237	0	0.0377	0.0308	0.0285	0.0255	0.0425	0	0	0.0102	0.0367	0
COG4287	0.0006387	0.06782	26.96	0	0.0426	0.0373	0	0	0	0	0	0	0	0	0	0	0	0
COG0266	0.0006341	0.06733	27.03	0.0724	0.0301	0.0124	0.0189	0.0229	0.0312	0.0153	0.0208	0	0.03	0.03	0	0.0262	0	0.0509
COG0494	0.0006326	0.06717	27.09	0	0.0191	0.0472	0.0291	0.0277	0.0364	0.046	0.037	0.018	0.0425	0.0424	0	0.045	0.0201	0.036
COG2825	0.0006297	0.06686	27.16	0	0.0301	0.0236	0.0237	0.0229	0.021	0.00247	0	0	0.0152	0	0.0431	0.0209	0.0468	0
COG4102	0.0006291	0.0668	27.23	0	0	0	0	0	0.0264	0.00641	0	0	0	0	0	0.0563	0.00791	0
COG0679	0.0006287	0.06676	27.29	0	0	0	0	0.0229	0	0.0335	0.0294	0.018	0.03	0.0424	0	0.0146	0	0
COG0174	0.0006257	0.06644	27.36	0	0.0301	0.0236	0.0504	0.0537	0.0443	0.0442	0.0398	0.0255	0.03	0.052	0	0.0262	0.0125	0.036
COG2274	0.0006256	0.06643	27.43	0.0362	0.0273	0.0439	0.0262	0	0.0294	0.00937	0.0163	0.0312	0	0.03	0	0	0.00451	0
COG0842	0.0006252	0.06638	27.49	0	0.0426	0.0236	0.0368	0.0229	0.0267	0.0223	0.00748	0.0312	0.0152	0.03	0	0	0.00319	0
COG1177	0.0006243	0.06629	27.56	0	0.0301	0	0.0186	0.0313	0	0.0337	0.0405	0.036	0	0.03	0.0431	0	0	0
COG1917	0.0006231	0.06617	27.63	0	0	0.0282	0.0379	0.0277	0.0137	0.024	0.00624	0.0402	0	0	0	0.0262	0.0111	0
COG4970	0.0006221	0.06606	27.69	0	0.0414	0.0236	0	0.0114	0.0267	0.00106	0	0	0	0	0	0.0262	0	0
COG4794	0.0006219	0.06604	27.76	0	0.0426	0	0	0	0	0	0	0	0	0	0.0431	0	0	0
COG1451	0.0006212	0.06596	27.82	0	0.0443	0.0124	0.0243	0	0	0.0217	0.0208	0.018	0	0.03	0	0	0	0
COG2319	0.0006202	0.06586	27.89	0	0.0414	0.0236	0.0205	0.0115	0	0.00134	0.0208	0.018	0	0	0	0.02	0	0
COG1388	0.0006197	0.0658	27.96	0	0	0.0112	0.0106	0	0	0	0.00748	0	0	0	0.0431	0.0473	0.0266	0
COG4664	0.0006194	0.06577	28.02	0	0	0.0236	0.0291	0.0324	0.0258	0.0359	0.0331	0.018	0.0148	0.0148	0	0	0.00319	0
COG2271	0.0006193	0.06576	28.09	0	0.0301	0.0334	0	0.0229	0.0496	0.00655	0.0146	0.018	0	0.0148	0.0609	0	0.00458	0
COG1176	0.0006192	0.06574	28.15	0	0.0301	0	0.0186	0.0361	0	0.0342	0.0361	0.036	0	0.03	0.0431	0	0	0
COG0252	0.0006185	0.06568	28.22	0	0.0389	0.0334	0.00516	0.0229	0.0145	0	0.00748	0	0	0	0	0.0262	0.0201	0.036
COG1178	0.0006132	0.06511	28.28	0	0	0	0.0291	0.0277	0	0.0322	0.0263	0.0402	0.03	0.03	0	0.0262	0	0
COG3568	0.000613	0.06509	28.35	0	0.0301	0.0236	0	0.0229	0	0.00703	0.00624	0.018	0	0	0	0.0485	0.00777	0
COG0615	0.0006062	0.06437	28.41	0	0.0426	0	0	0	0	0	0	0	0	0	0	0	0	0.036
COG0626	0.0006058	0.06433	28.48	0	0	0.0236	0.0291	0.0229	0.021	0.037	0.0317	0.0255	0.0409	0.0424	0	0.0262	0.0418	0.0509
COG0456	0.0006046	0.0642	28.54	0	0.0273	0.0112	0.0323	0.0538	0.0318	0.0369	0.0532	0.0697	0.03	0.03	0.0609	0.0282	0.0427	0.036
COG4665	0.0006042	0.06416	28.61	0	0	0.0112	0.0368	0.0324	0.0267	0.0306	0.0377	0.018	0.0152	0.03	0	0	0.00319	0
COG3419	0.0006034	0.06407	28.67	0	0.0426	0	0	0.0229	0.021	0.00148	0	0	0	0	0	0	0	0
COG3842	0.000603	0.06403	28.73	0.0444	0.0301	0	0.0383	0.0391	0	0.0393	0.0457	0.0402	0.03	0.0363	0.0431	0.0262	0.00319	0
COG0300	0.0006009	0.0638	28.8	0	0.00263	0.0465	0.024	0.0115	0.0438	0.0187	0.0123	0.0402	0.0363	0	0	0.0262	0.0313	0
COG2244	0.0005999	0.0637	28.86	0	0.0272	0.0124	0.0275	0	0	0.00615	0.0163	0	0	0	0	0	0.0403	0.036
COG0017	0.0005994	0.06365	28.92	0.0628	0	0	0	0	0.021	0	0	0	0	0	0	0.02	0.0248	0.036
COG4221	0.0005992	0.06363	28.99	0	0	0.0334	0	0	0.0297	0.0287	0.0159	0.0476	0	0	0	0.0262	0.0163	0
COG1253	0.0005982	0.06351	29.05	0.0512	0.0301	0	0	0	0	0.0181	0.0238	0.018	0.0148	0.0153	0.0609	0.0262	0.0359	0
COG2175	0.0005968	0.06338	29.12	0	0.0191	0	0.0186	0.0229	0.0468	0.00911	0.0071	0.0255	0.0561	0	0	0.0102	0	0
COG0623	0.0005953	0.06321	29.18	0	0	0	0.014	0.0229	0	0.0307	0.0294	0.0255	0.0148	0.0424	0	0	0.0281	0.036
COG0004	0.0005938	0.06305	29.24	0	0	0.0112	0.0291	0.0428	0.0297	0.0338	0.0234	0.0255	0.0409	0.03	0	0.0417	0.0282	0
COG4790	0.0005927	0.06294	29.3	0	0.0414	0	0	0	0	0	0	0	0	0	0.0431	0	0	0
COG4669	0.0005927	0.06294	29.37	0	0.0414	0	0	0	0	0	0	0	0	0	0.0431	0	0	0
COG1116	0.0005914	0.0628	29.43	0	0	0.0112	0.0186	0.0229	0	0.0294	0.0337	0.036	0.0152	0.0424	0	0.0295	0	0
COG4191	0.0005914	0.06279	29.49	0	0	0.0236	0	0.0114	0.0592	0.0232	0.0108	0.0255	0	0	0	0	0	0
COG2041	0.0005904	0.06269	29.56	0	0	0	0.0335	0	0.042	0.027	0.00883	0.018	0	0.03	0	0	0	0
COG0451	0.0005901	0.06266	29.62	0	0.0312	0.0708	0.054	0.0161	0.0341	0.0475	0.0462	0.0476	0.0363	0.0471	0.0609	0.0484	0.0496	0.072
COG3651	0.0005894	0.06258	29.68	0	0.042	0	0	0.0229	0.021	0.0188	0	0	0	0	0	0.0262	0	0
COG4583	0.0005882	0.06245	29.74	0	0	0	0.0291	0.0324	0.021	0.0335	0.0265	0.018	0	0.0363	0	0	0	0
COG0811	0.0005878	0.06241	29.81	0	0.0301	0.0528	0.0291	0	0.042	0.022	0.0208	0	0.0472	0.03	0.0609	0.0568	0.0359	0
COG1975	0.0005873	0.06237	29.87	0	0	0	0.0186	0.0277	0.021	0.0275	0.0338	0.0312	0.0148	0.0424	0	0	0.00777	0.036
COG0558	0.0005871	0.06235	29.93	0.0164	0.0358	0.0124	0.0524	0.0361	0.021	0.0262	0.0317	0.018	0.03	0.0361	0.0609	0.0417	0	0
COG1884	0.0005856	0.06218	29.99	0	0	0.0287	0	0.0114	0.0237	0.0236	0.0208	0.018	0.0215	0.03	0	0	0.0348	0
COG1858	0.0005829	0.06189	30.05	0	0	0	0	0.0229	0.0268	0.0255	0.0234	0	0	0	0	0.00533	0.0349	0
COG3803	0.0005826	0.06186	30.12	0	0.0426	0.0236	0.0237	0.0115	0	0.0139	0.0208	0.018	0	0.03	0	0	0	0
COG0824	0.0005825	0.06185	30.18	0	0	0.0318	0.0291	0.0114	0.042	0.0304	0.0315	0.0312	0.0425	0.03	0.0431	0.0345	0.0379	0.036
COG0514	0.0005799	0.06158	30.24	0	0	0	0.0106	0.0229	0.021	0.0209	0.0133	0	0	0	0	0.0402	0.0406	0
COG4791	0.0005796	0.06154	30.3	0	0.0426	0	0	0	0	0	0	0	0	0	0	0	0	0
COG4799	0.0005791	0.0615	30.36	0	0	0.0287	0	0.0229	0.043	0.0288	0.0341	0.018	0.03	0.03	0	0.00533	0.0313	0.036
COG0726	0.0005791	0.06149	30.42	0	0	0.0112	0.0291	0.0277	0	0.00553	0.0231	0.0476	0	0.0471	0	0.026	0.00638	0
COG0119	0.0005778	0.06135	30.49	0	0	0.0287	0.0291	0.0229	0.0341	0.0352	0.0358	0.0255	0.0362	0.0424	0	0.0295	0.0375	0.036
COG1009	0.0005773	0.0613	30.55	0	0.00272	0	0.038	0.0229	0	0.0246	0.0234	0.018	0.0362	0	0	0.0262	0	0.036
COG0501	0.0005764	0.0612	30.61	0	0.0301	0.0112	0.0392	0.0314	0.0297	0.0034	0.0177	0.018	0	0	0	0.0282	0.00909	0
COG1167	0.0005764	0.0612	30.67	0	0	0	0	0.0584	0.0137	0.0217	0.0395	0	0	0	0	0	0.00451	0
COG1894	0.0005762	0.06118	30.73	0	0	0	0.0412	0.0324	0.0137	0.0312	0.0294	0.018	0.0148	0.03	0	0.0262	0.00319	0
COG2340	0.0005741	0.06096	30.79	0	0	0	0	0.0324	0	0.0235	0	0	0	0	0	0.0437	0.0209	0
COG0518	0.0005718	0.06072	30.85	0	0	0	0.0408	0.0277	0.0241	0.0254	0.0265	0.0255	0	0.03	0	0	0.00319	0.036
COG1598	0.0005716	0.0607	30.91	0	0	0	0.0438	0	0	0	0.0071	0.018	0	0	0	0	0	0
COG0332	0.0005715	0.06069	30.97	0	0	0.0334	0.0291	0.0115	0.021	0.0221	0.0263	0.018	0.0425	0.03	0.0431	0.0262	0.0469	0
COG1733	0.0005698	0.0605	31.03	0	0	0	0.0186	0.0324	0.0267	0.0238	0.0168	0.0402	0	0	0	0	0.011	0.072
COG2913	0.0005692	0.06044	31.09	0	0.0422	0.0236	0.0313	0.0114	0.0139	0.0176	0.0146	0.018	0.03	0.03	0	0	0	0
COG0507	0.0005689	0.06041	31.15	0	0.0379	0.0442	0.0237	0.0277	0	0.0243	0.0133	0	0	0	0.0609	0	0.0294	0
COG0352	0.000568	0.06031	31.22	0	0.0426	0.0236	0.0412	0	0	0.0188	0.0265	0.018	0.03	0.03	0	0.0262	0.00319	0
COG0280	0.000566	0.0601	31.28	0.0628	0.0301	0	0.0186	0.0115	0	0.0242	0.0208	0.018	0.03	0.0148	0	0.0146	0.00319	0.036
COG0810	0.0005642	0.05991	31.34	0	0.0272	0.0287	0	0.0114	0.0297	0.0015	0	0.018	0.0148	0	0	0	0.0384	0
COG2301	0.0005638	0.05986	31.4	0	0	0.0236	0.0186	0.0114	0.024	0.0299	0.0238	0.0312	0.0425	0.0148	0	0	0	0
COG0488	0.0005612	0.05959	31.45	0.0806	0.0536	0.0489	0.0264	0.0428	0.0381	0.0378	0.0381	0.036	0.0215	0.03	0	0.0342	0.0497	0.036
COG0445	0.000561	0.05956	31.51	0.0769	0.0301	0.0236	0.0314	0.0229	0.0318	0.0174	0.0208	0	0.0148	0.03	0.0609	0.02	0.0266	0
COG0860	0.0005583	0.05928	31.57	0	0.0301	0.0236	0.0186	0.0229	0.021	0.0091	0.0208	0	0.03	0.03	0.0431	0.0559	0.0247	0
COG0145	0.0005581	0.05926	31.63	0	0	0	0	0	0.0166	0.0315	0.01	0.036	0	0	0	0	0	0
COG3540	0.0005576	0.0592	31.69	0	0	0	0	0	0.021	0.0019	0	0.0255	0	0	0	0.0496	0.0248	0
COG0322	0.0005548	0.05891	31.75	0.0769	0.0301	0.0124	0.0291	0.0229	0.0297	0.0204	0.0208	0	0.0152	0.03	0	0.0146	0.0225	0.0509
COG0644	0.0005541	0.05883	31.81	0	0	0.0236	0	0.0229	0.0397	0.0217	0.0208	0	0.0152	0.0148	0	0.0304	0.00451	0.0624
COG1304	0.000553	0.05871	31.87	0	0	0.0287	0.0245	0.0314	0.021	0.0331	0.0146	0	0.03	0	0	0.0262	0.00929	0
COG3386	0.0005524	0.05866	31.93	0	0	0	0	0.0361	0.0297	0.0269	0.0354	0.0402	0.0148	0	0	0.0242	0.00791	0
COG3821	0.0005519	0.05861	31.99	0	0.0403	0	0.0137	0.0229	0	0.014	0.0137	0	0	0	0	0	0	0
COG1187	0.0005516	0.05857	32.04	0.0396	0	0.0195	0.0291	0.0459	0.0318	0.0309	0.0208	0.018	0.03	0.03	0.0431	0.0322	0.0407	0.036
COG1292	0.0005514	0.05855	32.1	0	0	0.0334	0.0291	0.0314	0.047	0.0184	0.0306	0	0.03	0.03	0	0	0.0169	0
COG1840	0.0005506	0.05846	32.16	0	0	0.0112	0.0237	0.0229	0	0.0327	0.03	0.0255	0.03	0.0153	0	0.0209	0	0
COG1122	0.0005493	0.05833	32.22	0.0628	0	0.0236	0.0186	0.0114	0	0.00866	0.0137	0	0	0	0	0	0	0
COG0668	0.0005492	0.05832	32.28	0	0.0301	0.0442	0.0368	0	0.0436	0.0126	0.01	0.0312	0.0152	0.03	0.0431	0.0322	0.0354	0.0509
COG0416	0.0005487	0.05826	32.34	0.0628	0.0301	0.0159	0.0291	0.0114	0	0.0182	0.0208	0	0.03	0.0153	0	0.0262	0	0
COG0071	0.0005477	0.05815	32.39	0	0	0.0112	0.00516	0	0	0.0325	0.0254	0.018	0.03	0.03	0	0.0262	0.0138	0
COG0545	0.0005474	0.05812	32.45	0	0.0301	0.0282	0.0186	0.0277	0.021	0.0072	0	0	0	0	0.0431	0.0345	0.0377	0
COG0513	0.000547	0.05808	32.51	0	0.0324	0.0334	0.0186	0.0459	0.0335	0.0343	0.0354	0.018	0.0152	0.03	0	0.0493	0.0524	0.0509
COG1063	0.0005467	0.05805	32.57	0	0.0301	0.0334	0.0186	0.0428	0.0321	0.0329	0.0271	0.0402	0	0.0361	0	0	0	0.036
COG0504	0.0005467	0.05805	32.63	0.0769	0.0274	0.0236	0.024	0.0114	0.021	0.0171	0.0239	0.018	0.021	0.03	0.0431	0.0234	0.0262	0.036
COG5470	0.0005455	0.05792	32.68	0	0	0	0	0.0229	0.0241	0.0326	0.0269	0.0255	0.0152	0	0	0	0	0
COG4146	0.0005444	0.0578	32.74	0	0	0	0	0	0.0341	0	0	0	0.021	0	0	0.0299	0.034	0
COG0247	0.0005437	0.05773	32.8	0	0.0218	0	0.0106	0.0324	0.0237	0.023	0.0234	0.018	0	0.0424	0	0	0.0458	0.036
COG1051	0.0005435	0.05771	32.86	0	0.0335	0.0318	0.0186	0.0397	0.042	0.015	0.0314	0.018	0.0152	0.03	0.0431	0.02	0.0317	0.072
COG1393	0.000542	0.05755	32.92	0	0	0.0334	0.00516	0.0324	0.0297	0.0218	0.0208	0	0.0363	0	0	0.0209	0.0338	0.036
COG2353	0.000542	0.05755	32.97	0	0	0.0112	0.0314	0.0277	0.021	0.00773	0.0133	0.018	0	0.0148	0	0	0.0407	0
COG0720	0.0005417	0.05752	33.03	0	0.0272	0	0.0243	0	0.024	0.00146	0	0.018	0.0148	0	0	0.0146	0.0377	0.036
COG0624	0.0005406	0.05741	33.09	0	0.0413	0.0426	0.0358	0.0324	0.0417	0.0447	0.0404	0.0569	0.0425	0.0148	0.0431	0.0282	0.0453	0
COG2264	0.0005402	0.05736	33.15	0	0.0443	0.0112	0	0.0229	0.0166	0.0215	0.0208	0	0	0	0	0.0262	0.0294	0
COG2211	0.00054	0.05734	33.2	0	0	0	0.0186	0	0.0291	0.0244	0.0071	0.018	0.0425	0	0	0.022	0.0299	0
COG2148	0.0005396	0.05729	33.26	0	0.0301	0.0112	0.0189	0	0	0.0107	0.0269	0	0	0	0.0431	0.0262	0.0294	0
COG1807	0.0005391	0.05724	33.32	0	0.0301	0.0369	0.0262	0	0	0.00368	0	0	0	0.03	0	0	0.0219	0
COG0302	0.000538	0.05712	33.37	0	0.00539	0.0112	0	0	0.0267	0.00636	0.0208	0.018	0.0148	0.03	0	0	0.0416	0.036
COG1477	0.0005377	0.0571	33.43	0	0.0273	0.0236	0.0291	0	0.0297	0.00284	0.0168	0	0	0.03	0	0.0408	0.0307	0
COG1573	0.0005377	0.0571	33.49	0	0	0	0.0139	0.0229	0	0.0277	0.0361	0.018	0.0425	0.0424	0	0.0262	0	0
COG1216	0.000537	0.05702	33.55	0	0	0.04	0.00516	0	0.021	0.00459	0.00624	0	0	0	0.0431	0.0146	0.0357	0
COG0123	0.000537	0.05702	33.6	0	0	0	0.0139	0.0229	0.0364	0.0285	0.0239	0.0255	0	0	0	0.037	0.0208	0
COG0221	0.0005359	0.05691	33.66	0.0396	0.0274	0.0124	0.0237	0.0229	0.021	0	0.0208	0	0	0	0	0	0.00319	0
COG2128	0.0005353	0.05684	33.72	0	0	0	0	0	0.0416	0.0215	0.0254	0.036	0.03	0	0	0	0.00638	0
COG1664	0.0005345	0.05676	33.77	0	0	0.0112	0.0186	0	0.021	0.0259	0	0.0255	0.0148	0	0	0.0434	0.0247	0
COG4726	0.000534	0.0567	33.83	0	0.0403	0	0	0.0114	0	0	0	0	0	0	0	0	0	0
COG0637	0.0005337	0.05667	33.89	0.028	0	0.0287	0.0106	0.0324	0	0.0069	0.0254	0.0255	0	0	0	0.0361	0.0294	0
COG1290	0.0005324	0.05653	33.94	0	0.0301	0.0236	0.0399	0.0229	0.024	0.023	0.0208	0	0.03	0.0148	0	0	0	0.036
COG1240	0.0005322	0.05651	34	0	0.0301	0.0236	0.0139	0	0.0401	0.0103	0.00883	0	0	0	0	0.0345	0.027	0
COG0741	0.0005306	0.05634	34.06	0	0.0272	0.0373	0	0.0277	0.0297	0.0271	0.0314	0.0255	0.03	0.0424	0	0	0.0239	0
COG0425	0.0005303	0.05631	34.11	0	0.0373	0.0282	0.0335	0.0229	0.0318	0.0184	0.0208	0	0.03	0.03	0	0	0	0.036
COG0178	0.0005302	0.0563	34.17	0.0769	0.0301	0.0175	0.0291	0.0392	0.0137	0.021	0.0208	0	0.0152	0.03	0.0431	0.039	0.0416	0.036
COG1853	0.0005294	0.05621	34.22	0	0	0.0409	0.0186	0.0361	0.0341	0.0318	0.0263	0.018	0.03	0.0148	0	0.0262	0.0247	0
COG0728	0.0005292	0.05619	34.28	0	0.0424	0.0236	0.0333	0.0229	0.021	0.0153	0.0238	0.018	0.03	0.03	0.0609	0.0262	0	0
COG0500	0.0005292	0.05619	34.34	0	0.0218	0.0348	0.0321	0.0229	0.021	0.00982	0.00624	0.0312	0	0.03	0	0.02	0	0
COG1454	0.0005291	0.05618	34.39	0	0	0	0.0377	0.0114	0.0378	0.0178	0.0163	0.036	0.0152	0.0153	0	0.02	0.00458	0
COG0503	0.0005285	0.05612	34.45	0.028	0.011	0	0	0.0229	0	0.0307	0.0269	0.0312	0	0.0148	0	0.0262	0	0.036
COG3622	0.0005282	0.05609	34.51	0	0	0	0	0.0114	0	0.0189	0	0.0312	0	0	0	0.0454	0.0154	0
COG2081	0.0005269	0.05594	34.56	0	0	0	0.0137	0.0114	0	0.0278	0.0208	0	0	0	0.0431	0.037	0.0247	0
COG1331	0.0005261	0.05586	34.62	0	0	0.0326	0	0	0	0	0.00748	0.018	0.03	0	0.0431	0.0322	0.0317	0
COG0143	0.0005252	0.05577	34.67	0.0769	0.0216	0.0112	0.0237	0.0114	0.021	0.0232	0.0208	0.0255	0.03	0.03	0.0431	0.0262	0.0223	0
COG1577	0.0005251	0.05576	34.73	0	0	0	0.0262	0	0	0	0	0	0	0	0	0	0.0396	0.036
COG2951	0.0005238	0.05561	34.78	0	0.0272	0.0236	0.0412	0.0277	0.021	0.0301	0.0354	0.018	0.0215	0.03	0	0	0	0
COG0647	0.0005227	0.05551	34.84	0	0.0312	0	0.0186	0	0	0.0258	0.0234	0.018	0.03	0.0148	0	0	0	0.036
COG2378	0.0005225	0.05549	34.9	0	0	0.0195	0.0243	0.0277	0.021	0.0171	0.0342	0.0255	0	0	0	0.0146	0.00451	0
COG3491	0.0005224	0.05547	34.95	0	0	0	0	0.0361	0.0364	0.0225	0	0.018	0.03	0	0	0	0.0294	0.036
COG0574	0.0005214	0.05536	35.01	0	0.0396	0.0287	0.0186	0.0229	0	0.0168	0.0239	0.0255	0.03	0.03	0	0.0262	0	0
COG0560	0.0005208	0.0553	35.06	0	0	0.0334	0.0335	0.0229	0.0341	0.0205	0.0208	0	0.0148	0	0.0431	0.026	0	0.0509
COG0619	0.0005206	0.05528	35.12	0.0628	0	0.0112	0.0186	0.0114	0	0.00513	0.0137	0.018	0	0	0	0	0	0
COG3176	0.0005206	0.05528	35.17	0	0	0.0124	0	0	0.0137	0.0308	0.0265	0.018	0	0.03	0	0	0.0201	0
COG1765	0.0005199	0.05521	35.23	0	0	0.0112	0.0291	0.0324	0.0237	0.00383	0.0263	0.0441	0	0	0.0431	0.0262	0.0327	0.036
COG2908	0.0005198	0.0552	35.28	0	0.0301	0.0112	0.0197	0.0114	0.0137	0	0.0133	0.0255	0	0	0	0.00623	0.0318	0
COG3246	0.0005198	0.05519	35.34	0	0	0	0	0.0324	0.0137	0.0319	0.0263	0.0255	0	0.0148	0	0.00489	0	0
COG0466	0.0005196	0.05518	35.39	0.0628	0.0274	0.0369	0.0314	0.0114	0.0258	0.0146	0.0239	0.018	0.0362	0.03	0.0431	0	0.0312	0
COG0399	0.0005195	0.05516	35.45	0	0	0	0.0369	0.0229	0	0.0221	0.0286	0.018	0	0.0424	0	0.02	0.0237	0.036
COG2056	0.0005189	0.0551	35.5	0	0.038	0.0334	0	0	0	0	0	0	0	0	0	0	0	0
COG0744	0.0005182	0.05502	35.56	0	0	0.0236	0	0.0277	0	0.0288	0.0354	0.018	0.03	0	0	0.0322	0	0
COG0493	0.0005175	0.05495	35.61	0	0	0.0334	0.0389	0.0277	0.0297	0.0271	0.0269	0.0255	0.03	0.03	0	0.02	0.00458	0
COG2721	0.0005168	0.05487	35.67	0	0	0	0.0368	0	0	0.0131	0.0323	0.0255	0	0.0424	0	0	0.00929	0
COG2186	0.0005166	0.05485	35.72	0	0	0	0	0.0277	0	0.0257	0.0214	0.0623	0.0148	0	0	0	0	0
COG0764	0.0005159	0.05478	35.78	0	0.0301	0.0282	0.0412	0.0324	0.0267	0.0277	0.0361	0.0312	0.021	0.0424	0	0	0.00552	0
COG0800	0.0005158	0.05477	35.83	0	0	0.0236	0	0.0314	0.021	0.0316	0.0294	0.0255	0.03	0	0	0.02	0	0
COG3209	0.0005155	0.05474	35.89	0	0	0.0854	0	0	0	0.00265	0	0	0	0	0	0	0	0
COG0436	0.0005146	0.05464	35.94	0	0.0219	0.0439	0.0331	0.0428	0.0321	0.0484	0.0373	0.0476	0.052	0.052	0.0431	0.0454	0.0422	0.0624
COG1440	0.0005132	0.0545	36	0.071	0	0	0	0	0	0	0	0	0	0	0	0	0	0
COG0795	0.0005131	0.05449	36.05	0	0.0414	0.0282	0.0368	0.0163	0.0305	0.0201	0.0294	0.018	0.0148	0.0424	0.0609	0.037	0.0412	0
COG1264	0.0005127	0.05444	36.11	0.0717	0	0	0	0	0	0	0	0	0	0	0	0	0	0
COG0067	0.0005124	0.05441	36.16	0	0	0.0112	0.0412	0.0114	0	0.0162	0.0106	0	0	0.03	0	0.00623	0	0
COG2267	0.0005122	0.05439	36.21	0	0	0.0112	0.0186	0.0229	0.027	0.0168	0.0294	0.0312	0.03	0	0	0.0437	0	0
COG0534	0.0005107	0.05423	36.27	0	0.0344	0.0501	0.0054	0.0486	0.0237	0.0357	0.0411	0.018	0.0363	0.0471	0	0.037	0.0372	0
COG1020	0.0005106	0.05422	36.32	0	0	0.0708	0	0.0114	0.021	0.00343	0.0137	0.018	0	0	0	0	0.00781	0
COG0349	0.0005104	0.0542	36.38	0	0	0.0112	0.0186	0.0229	0.021	0.028	0.0269	0.018	0.0363	0.0424	0	0.0262	0	0
COG3012	0.0005099	0.05415	36.43	0	0.0351	0.0124	0	0	0.00651	0	0	0	0	0	0	0.0262	0	0
COG4232	0.0005097	0.05412	36.48	0	0.0245	0.0236	0.0291	0.0277	0.0139	0.00146	0	0.0255	0	0	0	0.037	0.026	0
COG1562	0.0005096	0.05411	36.54	0	0	0	0	0	0.0137	0.0228	0.0133	0.0312	0.0148	0	0	0.0348	0.0169	0.0509
COG0714	0.0005078	0.05392	36.59	0	0.0312	0.0439	0.0404	0.0324	0.047	0.0419	0.04	0.018	0.052	0.0148	0	0.0609	0.0333	0.036
COG0394	0.0005075	0.05388	36.65	0	0	0.0159	0	0.0229	0.021	0.023	0.0265	0.0312	0	0.03	0	0.0345	0.0361	0.036
COG1357	0.0005056	0.05369	36.7	0	0.0291	0	0.0197	0	0.0139	0.00353	0.0071	0.018	0	0	0.0431	0	0.00552	0.0509
COG0784	0.0005051	0.05363	36.75	0	0	0.0409	0	0	0	0.00927	0.0311	0	0	0.03	0	0	0.0132	0.0509
COG0739	0.0005024	0.05335	36.81	0	0.0301	0.0439	0.0358	0.0229	0.0401	0.0295	0.0314	0.0255	0.0473	0.052	0	0.0345	0.0607	0.036
COG0274	0.0005023	0.05334	36.86	0.0396	0.0301	0	0	0	0	0.0158	0.0208	0.018	0	0	0	0.02	0	0
COG3828	0.000502	0.05331	36.91	0	0	0	0	0	0.021	0.00472	0	0	0	0	0	0.0522	0.00472	0
COG0618	0.0005019	0.05329	36.97	0.0396	0	0	0	0	0.00651	0	0	0	0	0	0	0.02	0.0312	0.036
COG0599	0.0005008	0.05318	37.02	0	0	0	0	0.0114	0.00651	0.029	0.00883	0.0255	0.03	0	0	0	0.0158	0
COG0737	0.0005006	0.05316	37.07	0	0	0	0	0.0229	0.00651	0.0322	0.0254	0.018	0	0	0	0	0.00451	0
COG2001	0.0004997	0.05306	37.13	0.0512	0	0.0112	0	0.0229	0.021	0.0153	0.00624	0.018	0	0	0.0431	0.0209	0.0248	0
COG0495	0.0004993	0.05301	37.18	0.0686	0.0301	0.0112	0.0291	0.0229	0.021	0.0149	0.0208	0.018	0.0148	0.03	0.0609	0.0284	0.0247	0.0509
COG3473	0.0004986	0.05294	37.23	0	0	0	0.0186	0.0229	0	0.0293	0.0175	0.0312	0	0.03	0	0	0	0
COG0685	0.000498	0.05288	37.29	0	0	0.0236	0.0127	0.0324	0.0318	0.0289	0.0294	0	0.03	0.03	0	0.0284	0.0201	0
COG2518	0.0004975	0.05282	37.34	0	0	0.0124	0.0368	0.0229	0.0137	0.0241	0.0285	0.0255	0.0148	0.03	0	0	0.0251	0.036
COG2010	0.0004961	0.05268	37.39	0	0.0273	0.0236	0.00915	0.0277	0.0237	0.0147	0.0289	0.0255	0.0152	0	0	0.0453	0.0326	0
COG2035	0.0004954	0.05261	37.44	0	0.0301	0.0112	0	0	0.0137	0	0	0	0	0	0	0.0284	0.0326	0
COG0006	0.0004948	0.05254	37.5	0.0444	0.0218	0.0334	0.0477	0.0513	0.0289	0.0517	0.0404	0.0402	0.0148	0.0559	0.0431	0.0322	0.0364	0.0509
COG1349	0.0004945	0.05251	37.55	0.0444	0	0	0	0.0397	0	0.0158	0.0214	0.0255	0	0	0	0	0	0
COG1005	0.0004943	0.05249	37.6	0	0.00385	0	0.0369	0.0114	0	0.0202	0.0208	0.018	0.0148	0	0	0.02	0	0
COG1112	0.0004934	0.05239	37.65	0.0502	0.0136	0.0124	0.00893	0.0229	0	0	0	0	0	0	0	0	0	0.036
COG0330	0.0004932	0.05236	37.71	0	0.0502	0.0373	0.0456	0.0397	0.0384	0.0319	0.0396	0.036	0.0425	0.0424	0	0.0346	0.042	0
COG1090	0.0004931	0.05236	37.76	0	0.0301	0.0124	0	0.0229	0.0139	0.0024	0	0	0	0.0153	0.0431	0.0207	0.0214	0.036
COG0076	0.0004925	0.0523	37.81	0	0	0.0409	0.0237	0	0.0364	0.0135	0.00624	0.018	0	0	0	0	0.0307	0.036
COG1624	0.0004911	0.05215	37.86	0.0444	0	0	0	0	0	0	0	0	0	0	0.0431	0.0262	0.0294	0.036
COG1762	0.000491	0.05214	37.91	0.0444	0	0.0236	0	0.0229	0.021	0.0199	0.0208	0.018	0	0.03	0.0609	0.0209	0	0
COG1070	0.0004906	0.0521	37.97	0	0	0	0	0.0361	0	0.0243	0.0302	0.0402	0.03	0	0	0.02	0.00929	0
COG0659	0.0004901	0.05204	38.02	0	0.0272	0.0369	0.0291	0.0229	0.0364	0.0249	0.0283	0.018	0.0362	0	0	0.037	0.0523	0
COG0653	0.0004888	0.0519	38.07	0.0769	0.0313	0.0236	0.0186	0.0277	0.0241	0.0216	0.0208	0.0312	0.0363	0.03	0.0431	0.0146	0.0251	0
COG0732	0.0004879	0.05181	38.12	0.014	0.0188	0	0.0294	0	0	0	0	0	0	0	0	0	0	0
COG0303	0.0004879	0.0518	38.17	0	0	0.0236	0.0291	0.0229	0.0137	0.0309	0.0291	0.018	0	0.03	0	0.0146	0.0125	0.036
COG0702	0.0004875	0.05176	38.23	0	0	0	0	0	0.0347	0.0264	0.0234	0.0312	0.0152	0	0	0.0262	0	0
COG0813	0.0004872	0.05173	38.28	0.0444	0.0301	0	0	0	0	0.0139	0	0	0	0	0	0.0284	0	0
COG4795	0.0004865	0.05165	38.33	0	0.0301	0.0236	0.0291	0	0.021	0.00159	0	0	0	0	0	0.0345	0	0
COG0070	0.000485	0.05149	38.38	0	0	0.0236	0.0406	0.0114	0	0.0162	0.0106	0.018	0	0.03	0	0.00533	0	0
COG1132	0.0004848	0.05148	38.43	0	0.0301	0.0159	0.0389	0.0324	0.0297	0.0361	0.0428	0.0312	0.0411	0	0	0.0387	0.0553	0.0509
COG0056	0.0004846	0.05145	38.48	0.0717	0.0301	0.0112	0.0314	0.0229	0.0137	0.0216	0.0208	0.018	0.03	0.03	0	0.00974	0.0262	0
COG0491	0.0004841	0.0514	38.54	0	0.0301	0.0522	0.0412	0.0459	0.0592	0.0502	0.0435	0.0476	0.056	0.03	0	0.0434	0.0408	0.072
COG2055	0.0004832	0.05131	38.59	0	0	0	0.0262	0.0229	0.0267	0.0248	0.0239	0.0312	0	0.0361	0	0.02	0	0
COG0405	0.0004816	0.05114	38.64	0	0	0.0287	0	0.0229	0.0193	0.0217	0.0189	0.0402	0.03	0	0	0	0.0178	0
COG1008	0.0004809	0.05107	38.69	0	0	0	0.0358	0.0114	0	0.0207	0.0208	0	0.0152	0	0	0.0209	0	0.036
COG1554	0.0004808	0.05106	38.74	0.0628	0	0	0	0	0	0	0	0	0	0	0	0	0.0169	0
COG0049	0.0004808	0.05105	38.79	0.0628	0.0301	0.0112	0.0237	0	0.00651	0.019	0.0133	0	0.0152	0.03	0	0.0222	0.0248	0.036
COG1826	0.00048	0.05097	38.84	0	0.0426	0.0236	0.0314	0.0163	0.0297	0.0228	0.0238	0.018	0	0	0	0.0262	0.0283	0.036
COG0776	0.0004794	0.0509	38.89	0	0.0306	0.04	0.0465	0.0324	0.0403	0.0346	0.0337	0.018	0.052	0.052	0	0.024	0.033	0
COG2423	0.0004792	0.05088	38.94	0	0	0	0	0.0229	0.021	0.0295	0.0265	0.018	0	0	0	0	0.00319	0
COG0437	0.0004789	0.05085	38.99	0	0	0.0124	0.0186	0.0324	0	0.0221	0.0239	0	0	0.03	0	0.0361	0.0232	0
COG0191	0.0004785	0.0508	39.05	0.0628	0.0247	0.0236	0.0291	0.0324	0.021	0.0194	0.0265	0.0312	0	0	0	0.02	0.0125	0
COG0262	0.0004783	0.05079	39.1	0	0.0301	0.0409	0.0237	0.0277	0.021	0.00385	0.0254	0.018	0.03	0.03	0	0.0146	0.0318	0.036
COG3396	0.0004776	0.05071	39.15	0	0	0	0	0	0.0318	0.0102	0.00883	0.018	0	0	0	0	0.0284	0.036
COG1335	0.0004771	0.05066	39.2	0	0.011	0.0282	0.0137	0.0229	0.0364	0.0217	0.0208	0.0476	0	0	0	0	0.00319	0.036
COG2220	0.0004768	0.05063	39.25	0	0	0	0	0.0229	0.0137	0.00782	0.0337	0	0	0	0.0431	0.037	0.00777	0.036
COG0651	0.0004761	0.05056	39.3	0	0	0	0	0.0397	0	0.0162	0.0315	0.018	0.0411	0	0	0	0	0
COG0502	0.0004753	0.05046	39.35	0	0.0301	0.0287	0.0145	0	0	0.00106	0	0	0.0148	0	0	0.0262	0.00319	0
COG0481	0.0004752	0.05045	39.4	0.068	0.0381	0.0236	0.0291	0.0229	0.021	0.0193	0.0208	0.018	0	0.03	0.0431	0.0262	0.0216	0
COG0317	0.0004751	0.05045	39.45	0	0.0426	0.0409	0.0291	0.0277	0.0297	0.023	0.0208	0.0255	0.0152	0.03	0	0	0.0138	0
COG0483	0.0004743	0.05037	39.5	0	0.0301	0.0236	0.0291	0.0486	0.0137	0.0426	0.0392	0.036	0.0411	0.0361	0	0.0387	0.0169	0
COG1959	0.0004739	0.05032	39.55	0	0.0301	0.0112	0	0.0324	0.0139	0.0242	0.0331	0.036	0.0363	0	0	0.0345	0.00552	0
COG4775	0.0004733	0.05026	39.6	0	0.0313	0.0236	0.0291	0.0229	0.021	0.0126	0.0208	0	0.0152	0.03	0	0.0262	0.0496	0
COG3173	0.0004732	0.05025	39.65	0	0	0	0	0	0.0436	0.0166	0.0146	0.0255	0.0473	0	0	0	0	0
COG1546	0.000473	0.05023	39.7	0.0444	0	0.0236	0.0291	0	0	0.0169	0.0133	0.018	0	0.03	0.0431	0	0	0.036
COG0334	0.000473	0.05023	39.75	0	0	0	0	0.0229	0.0145	0.0198	0.00624	0.018	0	0	0	0.0288	0.0331	0.036
COG4792	0.000473	0.05022	39.8	0	0.038	0	0	0	0	0	0	0	0	0	0	0	0	0
COG0836	0.0004725	0.05017	39.85	0	0.00265	0.0373	0.0314	0	0	0.00748	0.0292	0.018	0	0	0.0431	0.0262	0.0201	0
COG0007	0.0004713	0.05004	39.9	0	0	0.0112	0.0291	0.0229	0.021	0.0296	0.0294	0	0.03	0.03	0	0.0146	0.00451	0
COG1092	0.0004708	0.05	39.95	0	0	0.0472	0	0.0229	0.00736	0.0215	0.0208	0	0	0	0.0431	0.0345	0.00319	0
COG0778	0.0004695	0.04985	40	0	0.0272	0.0439	0.0186	0.0324	0.0403	0.0225	0.0334	0.0312	0.0473	0	0	0.0345	0.033	0.036
COG0450	0.0004688	0.04978	40.05	0	0.0301	0.0287	0.0335	0	0.00651	0.00481	0.0234	0.018	0	0	0	0.0262	0.0171	0.036
COG0126	0.0004674	0.04963	40.1	0.0769	0.0272	0.0236	0.0291	0.0229	0.021	0.0211	0.0208	0.018	0.0148	0.03	0.0431	0.0209	0.0216	0.036
COG1215	0.0004672	0.04961	40.15	0.0444	0.0301	0.0236	0	0.0229	0	0.0167	0.0234	0.0255	0	0	0	0.02	0.0271	0.0624
COG3324	0.0004671	0.0496	40.2	0	0	0	0.0362	0.0229	0	0.00585	0.0254	0.036	0	0	0	0.0262	0.00638	0
COG0602	0.0004661	0.04949	40.25	0	0.0301	0.0236	0.00516	0	0.021	0	0	0	0.0148	0	0	0.0209	0.0262	0.036
COG1091	0.0004645	0.04933	40.3	0	0.0312	0.0236	0	0	0.0166	0.00614	0	0	0	0	0	0	0.0313	0
COG5457	0.0004641	0.04928	40.35	0	0	0	0	0.0229	0	0.0287	0.0265	0.0255	0	0	0	0	0	0
COG0443	0.0004639	0.04926	40.4	0.056	0.0414	0.0318	0.0242	0.0277	0.0196	0.024	0.0234	0.0255	0.03	0.0148	0.0609	0.0146	0.0294	0.036
COG0373	0.0004637	0.04924	40.45	0	0.0301	0.0236	0.0291	0.0229	0.021	0	0	0	0	0	0	0.0209	0.0144	0
COG0370	0.0004635	0.04922	40.5	0	0.0313	0.0236	0	0.0115	0.021	0	0	0	0	0	0	0.0322	0.00777	0
COG2801	0.0004634	0.0492	40.55	0	0	0.0287	0.011	0	0	0.0118	0.0163	0.0255	0	0	0	0.0369	0.00319	0
COG0760	0.0004631	0.04917	40.59	0	0.0301	0.0282	0.0383	0.0229	0.0268	0.0219	0.0377	0.018	0.0363	0	0	0.0345	0.0381	0
COG3587	0.0004628	0.04915	40.64	0	0.0312	0	0.0257	0	0.00651	0	0	0	0	0	0	0	0	0
COG1757	0.0004626	0.04913	40.69	0	0.0272	0.0318	0	0	0.031	0.0015	0	0	0	0	0	0.0262	0.0205	0
COG1076	0.0004623	0.04909	40.74	0	0.0285	0.0159	0.0149	0	0.0291	0.0152	0.0208	0	0.03	0.03	0	0	0	0
COG0031	0.0004614	0.04899	40.79	0	0	0.0112	0.0243	0.0114	0.0364	0.0228	0.0238	0.0312	0.0411	0.03	0	0.0288	0.0317	0.036
COG0587	0.0004613	0.04898	40.84	0.0724	0.0274	0.0112	0.0237	0.0277	0.0361	0.0353	0.0318	0.0255	0.0362	0.03	0	0.0284	0.0332	0
COG2227	0.000461	0.04895	40.89	0	0.0301	0.0326	0.0412	0.0277	0.0384	0.0321	0.0286	0.0255	0.03	0.03	0	0	0.0313	0
COG1943	0.0004605	0.04889	40.94	0	0.0267	0.0334	0	0.0115	0	0.00572	0	0.018	0	0	0	0.0222	0.00451	0
COG0226	0.0004594	0.04878	40.99	0	0	0.0334	0.0291	0.0277	0	0.0231	0.0208	0	0.0152	0.03	0	0.0209	0	0
COG2209	0.0004589	0.04873	41.04	0	0.0301	0.0236	0.014	0	0.024	0.00134	0	0	0	0.03	0	0	0.0294	0
COG1018	0.0004589	0.04872	41.08	0	0.0283	0.0112	0.0291	0.0397	0.021	0.0303	0.0208	0.018	0.0152	0.0148	0	0	0.0214	0
COG0843	0.0004586	0.0487	41.13	0	0.0301	0.0282	0.0399	0.0277	0.0241	0.0236	0.0133	0	0.0215	0.03	0.0431	0.02	0.0294	0.036
COG0785	0.0004586	0.0487	41.18	0	0	0	0	0	0	0.0288	0.0254	0	0.03	0	0	0	0	0
COG0050	0.0004585	0.04869	41.23	0.028	0.0301	0.0112	0.0186	0.0229	0	0.00829	0	0	0.0152	0.03	0	0.0262	0.0219	0
COG0421	0.0004584	0.04868	41.28	0	0	0	0	0	0.0139	0	0	0	0	0	0	0.0522	0	0
COG4771	0.000458	0.04863	41.33	0	0.0272	0.0159	0	0	0.0318	0	0	0	0	0	0	0.0262	0.0182	0
COG1726	0.0004576	0.04859	41.38	0	0.0301	0.0124	0.014	0	0.021	0.0019	0	0	0	0.03	0	0	0.0294	0
COG1208	0.0004575	0.04858	41.42	0	0	0.0236	0.0205	0.0229	0	0.0165	0.0265	0	0.03	0	0	0.0146	0.0215	0.0624
COG1925	0.0004571	0.04853	41.47	0.0444	0.0272	0	0	0.0115	0.021	0.0205	0.0208	0.018	0.03	0	0.0609	0.0262	0.00458	0
COG0607	0.0004563	0.04845	41.52	0	0.0301	0.0334	0.0426	0.0324	0.042	0.0191	0.0317	0.0255	0.0152	0	0	0.0146	0.0407	0.036
COG0686	0.0004557	0.04839	41.57	0	0.0301	0.0236	0.0243	0.0229	0.00651	0.0202	0.0137	0.018	0	0.03	0	0	0.0377	0
COG2080	0.0004555	0.04837	41.62	0	0	0	0	0.0229	0.0268	0.0214	0.0269	0.018	0.03	0	0	0	0.0125	0.036
COG1039	0.0004553	0.04835	41.67	0.0396	0	0	0	0	0	0	0	0	0	0	0.0431	0.0345	0	0
COG1121	0.0004553	0.04834	41.72	0	0.0301	0	0.0348	0.0229	0	0.0195	0.0234	0.018	0.03	0.0424	0.0609	0.037	0.0201	0
COG0316	0.0004553	0.04834	41.76	0	0.0443	0.0282	0.0412	0.0324	0.0268	0.0279	0.0294	0.018	0.0362	0.0424	0	0	0.0294	0.036
COG0472	0.0004552	0.04834	41.81	0	0.0426	0.0334	0.0471	0.0229	0.024	0.0217	0.0208	0.018	0.03	0.0153	0.0431	0.0146	0.0248	0
COG3108	0.0004548	0.0483	41.86	0	0.00263	0	0	0.0361	0	0.0143	0.0317	0.018	0.0148	0	0.0431	0.0348	0	0
COG0271	0.0004547	0.04828	41.91	0	0.0301	0.0236	0.0237	0.0229	0.021	0.0296	0.0294	0.018	0.0425	0.0424	0	0	0	0.036
COG0144	0.0004547	0.04828	41.96	0	0	0.0112	0.0186	0.0229	0.021	0.0292	0.0294	0.018	0.0148	0	0.0431	0.0146	0.0294	0.036
COG0692	0.0004546	0.04827	42.01	0.028	0.0163	0.0236	0.0237	0.0229	0.021	0.00362	0	0	0	0	0.0431	0	0.0247	0
COG3153	0.0004541	0.04821	42.05	0	0	0.0236	0	0.0277	0	0.0257	0.0283	0.018	0.03	0.03	0	0	0	0
COG0326	0.0004535	0.04816	42.1	0	0.0301	0.0334	0.0291	0.0229	0.0241	0.00387	0.00624	0.018	0	0.03	0.0431	0.00976	0.0216	0
COG1104	0.0004519	0.04799	42.15	0	0.0313	0.0175	0.0106	0	0.0139	0.0204	0.0208	0.018	0.03	0.0424	0.0746	0.02	0.0248	0
COG0733	0.0004519	0.04799	42.2	0	0.0272	0.0236	0	0	0.0364	0	0	0	0.03	0	0	0	0.0169	0
COG1472	0.0004518	0.04798	42.25	0	0	0	0.0291	0	0.031	0.0199	0.0208	0	0.0425	0	0	0.0262	0.0246	0
COG1525	0.0004507	0.04785	42.29	0.0444	0	0.0112	0	0.0229	0.00651	0.00573	0.0263	0.0312	0.0148	0.03	0	0.0262	0.00451	0
COG1209	0.00045	0.04778	42.34	0	0	0	0.00912	0	0.0137	0.00559	0.0071	0.018	0	0	0	0.0262	0.0383	0
COG2865	0.0004498	0.04776	42.39	0	0	0.0287	0.0323	0.0114	0	0	0	0	0	0	0	0	0.0169	0
COG1007	0.0004494	0.04771	42.44	0	0	0	0.0345	0	0	0.0203	0.0208	0	0.0148	0	0	0.0262	0	0.036
COG0422	0.0004486	0.04763	42.48	0	0.0301	0.0124	0.0291	0	0	0.00106	0	0	0.021	0	0	0.02	0.00319	0
COG0577	0.0004477	0.04754	42.53	0	0	0	0	0	0	0.0111	0.00883	0.0255	0	0	0	0	0.0387	0.036
COG1596	0.0004475	0.04752	42.58	0	0.0272	0	0	0	0	0.0155	0.00624	0	0	0	0.0431	0.02	0.00451	0
COG0442	0.0004469	0.04746	42.63	0.0769	0.0301	0.0236	0.0291	0.0277	0.0237	0.0207	0.0208	0	0.0152	0.03	0.0431	0.02	0.0294	0
COG2070	0.0004469	0.04745	42.67	0	0	0.0334	0.0139	0.0277	0.027	0.00592	0.0175	0.018	0.0409	0	0	0	0.0112	0
COG2076	0.0004465	0.04742	42.72	0	0.0301	0.0282	0.0258	0.0229	0.0139	0.0077	0.0071	0	0.03	0	0	0	0	0
COG1521	0.0004456	0.04732	42.77	0.0444	0	0	0.0245	0.0229	0	0.023	0	0.018	0	0.0148	0	0.0209	0.0247	0
COG2869	0.0004456	0.04731	42.82	0	0.0301	0.0124	0.014	0	0.021	0.0024	0	0	0	0.03	0	0	0.0294	0
COG0035	0.0004454	0.0473	42.86	0.0444	0.00276	0	0	0.0229	0	0.0222	0.0208	0.018	0	0	0	0.0284	0	0
COG0611	0.0004448	0.04723	42.91	0	0.0301	0.0236	0.0199	0.0229	0.021	0	0.00748	0.0255	0.0152	0.0153	0	0.0146	0.0294	0
COG0156	0.0004447	0.04722	42.96	0	0.0414	0.0442	0.0106	0.0229	0.021	0.0294	0.0285	0.0255	0.03	0.0148	0	0.02	0.0307	0.036
COG4591	0.0004446	0.04721	43.01	0	0.0301	0.0334	0.0392	0.0277	0.0297	0.0198	0.0263	0	0.0152	0.03	0	0.0434	0.0465	0.0509
COG0636	0.0004442	0.04717	43.05	0.028	0.0301	0.0236	0.0291	0.0229	0.021	0.011	0	0	0.03	0	0	0	0	0
COG2818	0.0004442	0.04717	43.1	0	0.0083	0.0236	0.0186	0.0324	0.021	0.0215	0.0208	0.0255	0	0.03	0.0609	0	0.0279	0
COG2871	0.000444	0.04715	43.15	0	0.0301	0.0236	0.014	0	0.021	0.0024	0	0	0	0.03	0	0	0.0294	0
COG0306	0.0004438	0.04713	43.19	0	0.0246	0.0236	0	0.0229	0.0264	0.0145	0.00624	0.018	0	0	0.0431	0	0.018	0.0509
COG3306	0.0004438	0.04712	43.24	0	0	0	0.0442	0.0277	0	0.0034	0.00883	0	0	0	0	0	0	0
COG1989	0.0004437	0.04711	43.29	0	0.0301	0	0.0291	0.0114	0.021	0.00195	0	0	0.0148	0	0	0.0262	0	0
COG1373	0.0004437	0.04711	43.34	0	0	0.0373	0.0186	0	0	0.00343	0	0	0	0	0	0.0357	0	0
COG2022	0.0004435	0.04709	43.38	0	0.0301	0.0236	0.0291	0	0	0.00106	0.00624	0	0.03	0	0	0.0262	0.00319	0
COG0327	0.0004433	0.04707	43.43	0	0.0301	0.0112	0.0237	0	0.021	0	0	0	0	0	0	0.02	0.0247	0
COG0684	0.0004429	0.04703	43.48	0	0	0.0236	0.0186	0.0277	0.0164	0.0174	0.0265	0.036	0.03	0.03	0	0	0.00472	0
COG0248	0.0004416	0.04689	43.52	0	0.0272	0	0	0.0229	0.021	0.0318	0.0294	0.018	0.0363	0	0	0.0209	0.0203	0
COG3264	0.0004413	0.04686	43.57	0	0	0	0	0.0324	0.0139	0.0224	0.0263	0.018	0	0	0	0.0222	0.0247	0
COG1435	0.0004411	0.04684	43.62	0	0.0283	0	0	0.0229	0.0297	0.0183	0.0208	0	0	0	0.0431	0	0.0236	0
COG1574	0.000441	0.04682	43.66	0	0	0	0	0	0.0462	0.007	0	0	0.0363	0	0	0	0.0247	0
COG1428	0.0004409	0.04682	43.71	0.0502	0	0.0236	0	0	0.021	0	0	0	0	0	0	0	0.0261	0
COG0025	0.0004408	0.04681	43.76	0	0.0301	0	0	0.0277	0	0.00565	0.0201	0	0	0	0	0.0209	0.0138	0
COG0207	0.0004406	0.04678	43.8	0	0.0312	0.0112	0.0313	0.0229	0.021	0.00306	0.0208	0	0.03	0.03	0	0.0146	0.0248	0.036
COG0192	0.0004404	0.04677	43.85	0.0769	0.0301	0.0236	0.0291	0.0229	0.021	0.0222	0.0208	0.018	0.0152	0.03	0	0.02	0.0205	0.036
COG0363	0.00044	0.04672	43.9	0.0444	0	0.0236	0	0.0115	0.021	0.0202	0.0234	0	0.0152	0	0.0431	0.0151	0.00458	0
COG0219	0.0004393	0.04665	43.94	0.0338	0	0.0236	0.0291	0.0277	0.021	0.0102	0.0137	0	0	0	0	0.02	0.00319	0
COG1057	0.000439	0.04661	43.99	0.014	0	0	0.0291	0.0114	0.021	0.0168	0.0133	0	0.03	0.03	0.0609	0.0146	0.0294	0
COG2230	0.0004387	0.04658	44.04	0	0	0.0282	0.0368	0	0.021	0.0192	0.0238	0.018	0.03	0.03	0	0	0	0
COG0724	0.0004385	0.04656	44.08	0	0.0301	0	0	0.0229	0	0	0	0	0	0	0	0.0282	0	0.036
COG0166	0.0004384	0.04655	44.13	0.0628	0.0301	0.0124	0.0291	0.0229	0.021	0.0199	0.0208	0	0.0152	0	0	0.0209	0.0268	0
COG0738	0.000438	0.04651	44.18	0	0.0301	0	0	0	0	0.00161	0.0283	0	0	0	0	0	0.0131	0
COG2065	0.0004377	0.04648	44.22	0	0	0	0	0.0229	0	0	0	0	0	0	0	0.0262	0.0397	0
COG4123	0.0004377	0.04647	44.27	0.0444	0.00551	0.0112	0.0054	0	0	0.0201	0.0208	0.018	0.03	0.03	0	0	0.0201	0
COG0497	0.0004375	0.04646	44.32	0	0	0.0282	0.0245	0.0114	0.0139	0.0237	0.0208	0.018	0.0215	0	0.0609	0.0284	0.0294	0
COG1347	0.0004372	0.04643	44.36	0	0.0301	0.0124	0.014	0	0.021	0.0024	0	0	0	0.03	0	0	0.0252	0
COG2151	0.0004371	0.04642	44.41	0	0	0	0	0.0229	0.0237	0.0223	0.0234	0.018	0.03	0.03	0	0.0262	0.0346	0.036
COG0351	0.0004366	0.04636	44.46	0	0.0301	0.0236	0.0291	0	0	0.00547	0.0137	0	0.03	0.03	0	0.0262	0.00451	0
COG3063	0.0004365	0.04635	44.5	0.014	0.0273	0	0.0256	0	0.0241	0.00106	0.00748	0.018	0	0.0148	0	0	0	0
COG1060	0.000436	0.0463	44.55	0	0.0301	0.0236	0	0	0.0241	0	0	0	0	0	0	0.02	0.00319	0.0509
COG1530	0.0004355	0.04624	44.59	0	0.0414	0.0334	0.0186	0.0114	0.0139	0.0257	0.0239	0.018	0.03	0.0424	0.0431	0.0307	0.0201	0
COG0066	0.0004354	0.04623	44.64	0	0	0.0236	0.0237	0.0229	0.021	0.0285	0.0146	0.018	0	0.03	0	0.02	0.0125	0
COG1805	0.0004352	0.04621	44.69	0	0.0301	0.0124	0.014	0.0229	0.0237	0.00295	0	0	0	0.03	0	0	0.0203	0
[truncated: 2,732 more rows]

## Sheet: Table S5A
Table S5A. Absolute abundances (counts) of COG functions shown in Figure 4 that distinguished the 66 MAGs the most (based on SIMPER and Welch's tests).
[truncated: 358 more rows]
[truncated: 19 more columns]

[truncated: 6 more sheets: Table S5B, Table S6A, Table S6B, Table S7, Table S8, Table S9]
